# Supplementary material for: Syntheses and crystal structures of 2-(p-tol­yl)-1H-perimidine hemihydrate and 1-methyl-2-(p-tol­yl)-1H-perimidine
Source: Acta Crystallogr E Crystallogr Commun. 2022 Jan 14;78(Pt 2):169–72. doi: 10.1107/S2056989022000287 (PMC8819453; doi:10.1107/S2056989022000287)
Supplement: Supplementary file 1 [file e-78-00169-sup1.cif]

##############################################################################
#                                                                            #
# This CIF contains the data in a paper accepted for publication in          #
# Acta Crystallographica Section E. It conforms to the requirements of       #
# Notes for Authors for Acta Crystallographica Section E, and has been       #
# peer reviewed under the auspices of the IUCr Commission on Journals.       #
#                                                                            #
# Full details of the Crystallographic Information File format               #
# are given in the paper "The Crystallographic Information File (CIF):       #
# a New Standard Archive File for Crystallography" by S. R. Hall, F. H.      #
# Allen and I. D. Brown [Acta Cryst. (1991), A47, 655-685].                  #
#                                                                            #
# The current version of the core CIF dictionary is obtainable from          #
# ftp://ftp.iucr.org/pub/cif_core.dic.                                       #
#                                                                            #
# Software is freely available for graphical display of the structure(s)     #
# in this CIF. For information consult the CIF software page                 #
# http://www.iucr.org/resources/cif/software.                                #
#                                                                            #
# This file may be used for bona fide research purposes within the           #
# scientific community so long as proper attribution is given to the journal # 
# article from which it was obtained.                                        #
#                                                                            #
##############################################################################
data_1
_audit_creation_method
;
Olex2 1.2
(compiled 2018.05.29 svn.r3508 for OlexSys, GUI svn.r5506)
;
_journal_date_recd_electronic     2021-12-13
_journal_date_accepted     2022-01-07
_journal_name_full     'Acta Crystallographica, Section E'
_journal_year     2022
_journal_volume     78
_journal_issue      2
_journal_page_first     0
_journal_page_last     0
_journal_paper_category     GO
_journal_paper_doi     10.1107/S2056989022000287
_journal_coeditor_code     WM5631
_publ_contact_author_name     'Stanislav I. Bezzubov'
_publ_contact_author_address
;
Kurnakov Institute of General and Inorganic Chemistry
of the Russian Academy of Sciences
;
_publ_contact_author_email     'bezzubov@igic.ras.ru'
_publ_contact_author_fax     ?
_publ_contact_author_phone     ?
_publ_section_title
;
Syntheses and crystal structures of 2-(<i>p</i>-tolyl)-1<i>H</i>-perimidine
hemihydrate and 1-methyl-2-(<i>p</i>-tolyl)-1<i>H</i>-perimidine
;
loop_
    _publ_author_name
    _publ_author_footnote
    _publ_author_address
    'Kalle, Paulina' .
;
N. S. Kurnakov Institute of General and Inorganic Chemistry
Russian Academy of Sciences
Leninsky pr. 31
Moscow 119991
Russian Federation
;
    'Tatarin, Sergei V.' .
;
N. S. Kurnakov Institute of General and Inorganic Chemistry
Russian Academy of Sciences
Leninsky pr. 31
Moscow 119991
Russian Federation
Department of Chemistry,
Lomonosov Moscow State University,
Lenin's Hills, 1--3, Moscow, 119991,
Russian Federation
;
    'Kiseleva, Marina A.' .
;
N. S. Kurnakov Institute of General and Inorganic Chemistry
Russian Academy of Sciences
Leninsky pr. 31
Moscow 119991
Russian Federation
Department of Chemistry,
Lomonosov Moscow State University,
Lenin's Hills, 1--3, Moscow, 119991,
Russian Federation
;
    'Zakharov, Alexander Yu.' .
;
N. S. Kurnakov Institute of General and Inorganic Chemistry
Russian Academy of Sciences
Leninsky pr. 31
Moscow 119991
Russian Federation
;
    'Smirnov, Daniil E.' .
;
N. S. Kurnakov Institute of General and Inorganic Chemistry
Russian Academy of Sciences
Leninsky pr. 31
Moscow 119991
Russian Federation
Department of Chemistry,
Lomonosov Moscow State University,
Lenin's Hills, 1--3, Moscow, 119991,
Russian Federation
;
    'Bezzubov, Stanislav I.' .
;
N. S. Kurnakov Institute of General and Inorganic Chemistry
Russian Academy of Sciences
Leninsky pr. 31
Moscow 119991
Russian Federation
;
_publ_section_synopsis
;
<i>N</i>-Methylation of the perimidine core results in an increase of the
interplanar angle between the perimidine and aryl rings. The crystal packing
of the unsubstituted perimidine is formed by hydrogen bonding and \p--\p
stacking while molecules of its <i>N</i>-substituted analog are assembled by
C---H...\p interactions.
;
_chemical_name_systematic
;
2-(4-Methylphenyl)-1<i>H</i>-perimidine hemihydrate
;
_chemical_name_common     ?
_chemical_formula_moiety     'C18 H14 N2, 0.5(H2 O)'
_chemical_formula_sum     'C18 H15 N2 O0.50'
_chemical_formula_iupac     'C18 H14 N2, 0.5H2 O'
_chemical_formula_weight     267.32
_chemical_melting_point     ?
_space_group_crystal_system     orthorhombic
_space_group_name_H-M_alt     'F d d d'
_space_group_name_Hall     '-F 2uv 2vw'
loop_
    _space_group_symop_operation_xyz
    'x, y, z'
    '-x+3/4, -y+3/4, z'
    '-x+3/4, y, -z+3/4'
    'x, -y+3/4, -z+3/4'
    'x, y+1/2, z+1/2'
    '-x+3/4, -y+5/4, z+1/2'
    '-x+3/4, y+1/2, -z+5/4'
    'x, -y+5/4, -z+5/4'
    'x+1/2, y, z+1/2'
    '-x+5/4, -y+3/4, z+1/2'
    '-x+5/4, y, -z+5/4'
    'x+1/2, -y+3/4, -z+5/4'
    'x+1/2, y+1/2, z'
    '-x+5/4, -y+5/4, z'
    '-x+5/4, y+1/2, -z+3/4'
    'x+1/2, -y+5/4, -z+3/4'
    '-x, -y, -z'
    'x-3/4, y-3/4, -z'
    'x-3/4, -y, z-3/4'
    '-x, y-3/4, z-3/4'
    '-x, -y+1/2, -z+1/2'
    'x-3/4, y-1/4, -z+1/2'
    'x-3/4, -y+1/2, z-1/4'
    '-x, y-1/4, z-1/4'
    '-x+1/2, -y, -z+1/2'
    'x-1/4, y-3/4, -z+1/2'
    'x-1/4, -y, z-1/4'
    '-x+1/2, y-3/4, z-1/4'
    '-x+1/2, -y+1/2, -z'
    'x-1/4, y-1/4, -z'
    'x-1/4, -y+1/2, z-3/4'
    '-x+1/2, y-1/4, z-3/4'
_cell_length_a     7.2131(2)
_cell_length_b     13.8648(5)
_cell_length_c     53.4532(18)
_cell_angle_alpha     90
_cell_angle_beta     90
_cell_angle_gamma     90
_cell_volume     5345.8(3)
_cell_formula_units_Z     16
_cell_measurement_reflns_used     4300
_cell_measurement_theta_min     3.04
_cell_measurement_theta_max     31.45
_cell_measurement_temperature     100.0
_exptl_crystal_description     block
_exptl_crystal_colour     orange
_exptl_crystal_size_max     0.13
_exptl_crystal_size_mid     0.1
_exptl_crystal_size_min     0.1
_exptl_crystal_density_diffrn     1.329
_exptl_crystal_density_meas     ?
_exptl_crystal_density_method     ?
_exptl_crystal_F_000     2256
_exptl_absorpt_coefficient_mu     0.081
_exptl_absorpt_correction_type     multi-scan
_exptl_absorpt_process_details
;
(<i>SADABS</i>; Krause <i>et al.</i>, 2015)
;
_exptl_absorpt_correction_T_min     0.6723
_exptl_absorpt_correction_T_max     0.7462
_diffrn_ambient_temperature     100.0
_diffrn_source     'microfocus sealed X-ray tube'
_diffrn_radiation_type     MoK\a
_diffrn_radiation_wavelength     0.71073
_diffrn_radiation_monochromator     'focusing mirrors'
_diffrn_measurement_device_type     'Bruker D8 Venture'
_diffrn_measurement_device     'three-circle diffractometer'
_diffrn_measurement_method     \w-scan
_diffrn_detector     'Bruker PHOTON II'
_diffrn_detector_area_resol_mean     10.4
_diffrn_reflns_number     14708
_diffrn_reflns_av_R_equivalents     0.0441
_diffrn_reflns_av_unetI/netI     0.0296
_diffrn_reflns_theta_min     3.036
_diffrn_reflns_theta_max     30.996
_diffrn_reflns_theta_full     25.242
_diffrn_measured_fraction_theta_max     0.998
_diffrn_measured_fraction_theta_full     0.999
_diffrn_reflns_limit_h_min     -9
_diffrn_reflns_limit_h_max     10
_diffrn_reflns_limit_k_min     -20
_diffrn_reflns_limit_k_max     16
_diffrn_reflns_limit_l_min     -77
_diffrn_reflns_limit_l_max     77
_diffrn_standards_number     0
_diffrn_radiation_probe     x-ray
_refine_special_details     ?
_reflns_number_total     2138
_reflns_number_gt     1630
_reflns_threshold_expression     'I > 2\s(I)'
_refine_ls_structure_factor_coef     Fsqd
_refine_ls_matrix_type     full
_refine_ls_R_factor_all     0.0668
_refine_ls_R_factor_gt     0.0492
_refine_ls_wR_factor_gt     0.1284
_refine_ls_wR_factor_ref     0.1400
_refine_ls_goodness_of_fit_ref     1.036
_refine_ls_restrained_S_all     1.040
_refine_ls_number_reflns     2138
_refine_ls_number_parameters     126
_refine_ls_number_restraints     6
_refine_ls_hydrogen_treatment     mixed
_refine_ls_weighting_scheme     calc
_refine_ls_weighting_details
              'w=1/[\s^2^(Fo^2^)+(0.0761P)^2^+4.7998P] where P=(Fo^2^+2Fc^2^)/3'
_atom_sites_solution_hydrogens     mixed
_atom_sites_solution_primary     direct
_atom_sites_solution_secondary     ?
_refine_ls_shift/su_max     0.001
_refine_ls_shift/su_mean     0.000
_refine_diff_density_max     0.422
_refine_diff_density_min     -0.337
_refine_ls_extinction_method     none
_refine_ls_extinction_coef     .
loop_
    _atom_type_symbol
    _atom_type_description
    _atom_type_scat_dispersion_real
    _atom_type_scat_dispersion_imag
    _atom_type_scat_source
    'C' 'C' 0.0033 0.0016
                         'International Tables Vol C Tables 4.2.6.8 and 6.1.1.4'
    'H' 'H' 0.0000 0.0000
                         'International Tables Vol C Tables 4.2.6.8 and 6.1.1.4'
    'N' 'N' 0.0061 0.0033
                         'International Tables Vol C Tables 4.2.6.8 and 6.1.1.4'
    'O' 'O' 0.0106 0.0060
                         'International Tables Vol C Tables 4.2.6.8 and 6.1.1.4'
_computing_data_collection
;
APEX3 (Bruker, 2017)
;
_computing_cell_refinement
;
SAINT (Bruker, 2017)
;
_computing_data_reduction
;
SAINT (Bruker, 2017)
;
_computing_structure_solution
;
SHELXS  (Sheldrick, 2008)
;
_computing_structure_refinement
;
SHELXL  (Sheldrick, 2015)
;
_computing_molecular_graphics
;
<i>OLEX2</i> (Dolomanov <i>et al.</i>,  2009)
;
_computing_publication_material
;
<i>OLEX2</i> (Dolomanov <i>et al.</i>,  2009)
;
loop_
    _atom_site_type_symbol
    _atom_site_label
    _atom_site_fract_x
    _atom_site_fract_y
    _atom_site_fract_z
    _atom_site_U_iso_or_equiv
    _atom_site_adp_type
    _atom_site_calc_flag
    _atom_site_occupancy
    _atom_site_disorder_assembly
    _atom_site_disorder_group
    O O1 0.8750 0.3750 0.3750 0.0216(4) Uani d 1 . .
    H H1B 0.790(4) 0.335(2) 0.3693(6) 0.036(9) Uiso d 0.5 . .
    N N1 0.65901(13) 0.20824(7) 0.35517(2) 0.0176(2) Uani d 1 . .
    H H1 0.708(4) 0.253(2) 0.3644(6) 0.026(8) Uiso d 0.5 . .
    C C1 0.55996(16) 0.20495(8) 0.40781(2) 0.0177(2) Uani d 1 . .
    H H1A 0.508(2) 0.2610(11) 0.3988(3) 0.024(4) Uiso d 1 . .
    C C2 0.55826(15) 0.20393(8) 0.43382(2) 0.0181(3) Uani d 1 . .
    H H2 0.503(2) 0.2585(11) 0.4429(3) 0.022(3) Uiso d 1 . .
    C C3 0.6250 0.1250 0.44720(3) 0.0171(3) Uani d 1 . .
    C C4 0.6250 0.1250 0.47536(3) 0.0226(4) Uani d 1 . .
    H H4A 0.6649 0.1883 0.4815 0.034 Uiso calc 0.5 A -1
    H H4B 0.7105 0.0754 0.4815 0.034 Uiso calc 0.5 A -1
    H H4C 0.4996 0.1113 0.4815 0.034 Uiso calc 0.5 A -1
    C C5 0.6250 0.1250 0.39454(3) 0.0155(3) Uani d 1 . .
    C C6 0.6250 0.1250 0.36684(3) 0.0182(3) Uani d 1 . .
    C C7 0.65540(15) 0.21186(8) 0.32902(2) 0.0148(2) Uani d 1 . .
    C C8 0.68100(16) 0.29750(8) 0.31632(2) 0.0188(3) Uani d 1 . .
    H H8 0.705(2) 0.3573(10) 0.3255(3) 0.022(4) Uiso d 1 . .
    C C9 0.67686(17) 0.29749(8) 0.28998(2) 0.0210(3) Uani d 1 . .
    H H9 0.697(2) 0.3594(11) 0.2812(3) 0.031(4) Uiso d 1 . .
    C C10 0.65083(16) 0.21420(8) 0.27653(2) 0.0193(3) Uani d 1 . .
    H H10 0.654(2) 0.2141(10) 0.2581(3) 0.029(4) Uiso d 1 . .
    C C11 0.6250 0.1250 0.28908(3) 0.0162(3) Uani d 1 . .
    C C12 0.6250 0.1250 0.31562(3) 0.0144(3) Uani d 1 . .
loop_
    _atom_site_aniso_label
    _atom_site_aniso_U_11
    _atom_site_aniso_U_22
    _atom_site_aniso_U_33
    _atom_site_aniso_U_12
    _atom_site_aniso_U_13
    _atom_site_aniso_U_23
    O1 0.0249(9) 0.0176(8) 0.0222(8) 0.000 0.000 0.000
    N1 0.0173(4) 0.0223(5) 0.0133(4) -0.0015(3) -0.0005(3) 0.0017(3)
    C1 0.0172(5) 0.0200(5) 0.0160(5) -0.0012(4) 0.0005(4) 0.0013(4)
    C2 0.0172(5) 0.0210(5) 0.0160(5) -0.0009(4) 0.0021(4) -0.0015(4)
    C3 0.0153(7) 0.0230(8) 0.0128(7) -0.0030(6) 0.000 0.000
    C4 0.0244(8) 0.0294(9) 0.0141(7) 0.0001(7) 0.000 0.000
    C5 0.0126(6) 0.0209(7) 0.0130(7) -0.0034(5) 0.000 0.000
    C6 0.0150(6) 0.0261(7) 0.0134(6) -0.0007(5) 0.000 0.000
    C7 0.0140(5) 0.0167(5) 0.0137(5) -0.0007(4) -0.0005(4) 0.0009(4)
    C8 0.0222(5) 0.0163(5) 0.0179(5) -0.0023(4) -0.0002(4) 0.0010(4)
    C9 0.0251(6) 0.0192(5) 0.0188(5) -0.0008(4) 0.0006(4) 0.0060(4)
    C10 0.0202(5) 0.0238(6) 0.0140(5) 0.0012(4) 0.0003(4) 0.0025(4)
    C11 0.0143(7) 0.0201(7) 0.0142(7) 0.0011(6) 0.000 0.000
    C12 0.0116(6) 0.0167(7) 0.0149(7) 0.0013(5) 0.000 0.000
_geom_special_details
;
 All esds (except the esd in the dihedral angle between two l.s. planes)
 are estimated using the full covariance matrix.  The cell esds are taken
 into account individually in the estimation of esds in distances, angles
 and torsion angles; correlations between esds in cell parameters are only
 used when they are defined by crystal symmetry.  An approximate (isotropic)
 treatment of cell esds is used for estimating esds involving l.s. planes.
;
loop_
    _geom_bond_atom_site_label_1
    _geom_bond_atom_site_label_2
    _geom_bond_site_symmetry_2
    _geom_bond_distance
    _geom_bond_publ_flag
    O1 H1B . 0.89(3) ?
    N1 H1 . 0.87(3) ?
    N1 C6 . 1.3345(12) ?
    N1 C7 . 1.3993(14) ?
    C1 H1A . 0.987(15) ?
    C1 C2 . 1.3901(15) ?
    C1 C5 . 1.3972(14) ?
    C2 H2 . 0.983(15) ?
    C2 C3 . 1.3932(14) ?
    C3 C2 14_545 1.3932(14) ?
    C3 C4 . 1.505(2) ?
    C4 H4A . 0.9800 ?
    C4 H4B . 0.9800 ?
    C4 H4C . 0.9800 ?
    C5 C1 14_545 1.3971(14) ?
    C5 C6 . 1.481(2) ?
    C6 N1 14_545 1.3345(12) ?
    C7 C8 . 1.3801(15) ?
    C7 C12 . 1.4182(13) ?
    C8 H8 . 0.978(15) ?
    C8 C9 . 1.4083(16) ?
    C9 H9 . 0.988(16) ?
    C9 C10 . 1.3734(17) ?
    C10 H10 . 0.987(16) ?
    C10 C11 . 1.4192(13) ?
    C11 C10 14_545 1.4194(13) ?
    C11 C12 . 1.419(2) ?
    C12 C7 14_545 1.4181(13) ?
loop_
    _geom_angle_atom_site_label_1
    _geom_angle_atom_site_label_2
    _geom_angle_atom_site_label_3
    _geom_angle_site_symmetry_1
    _geom_angle_site_symmetry_3
    _geom_angle
    _geom_angle_publ_flag
    C6 N1 H1 . . 116(2) ?
    C6 N1 C7 . . 119.64(10) ?
    C7 N1 H1 . . 123(2) ?
    C2 C1 H1A . . 119.4(9) ?
    C2 C1 C5 . . 120.17(11) ?
    C5 C1 H1A . . 120.3(9) ?
    C1 C2 H2 . . 119.4(8) ?
    C1 C2 C3 . . 121.22(11) ?
    C3 C2 H2 . . 119.3(8) ?
    C2 C3 C2 14_545 . 118.23(14) ?
    C2 C3 C4 14_545 . 120.88(7) ?
    C2 C3 C4 . . 120.89(7) ?
    C3 C4 H4A . . 109.5 ?
    C3 C4 H4B . . 109.5 ?
    C3 C4 H4C . . 109.5 ?
    H4A C4 H4B . . 109.5 ?
    H4A C4 H4C . . 109.5 ?
    H4B C4 H4C . . 109.5 ?
    C1 C5 C1 14_545 . 118.98(14) ?
    C1 C5 C6 14_545 . 120.51(7) ?
    C1 C5 C6 . . 120.51(7) ?
    N1 C6 N1 14_545 . 124.28(14) ?
    N1 C6 C5 . . 117.86(7) ?
    N1 C6 C5 14_545 . 117.86(7) ?
    N1 C7 C12 . . 118.49(10) ?
    C8 C7 N1 . . 121.32(10) ?
    C8 C7 C12 . . 120.19(10) ?
    C7 C8 H8 . . 120.5(9) ?
    C7 C8 C9 . . 119.26(11) ?
    C9 C8 H8 . . 120.2(9) ?
    C8 C9 H9 . . 118.1(9) ?
    C10 C9 C8 . . 121.76(11) ?
    C10 C9 H9 . . 120.2(9) ?
    C9 C10 H10 . . 121.5(9) ?
    C9 C10 C11 . . 120.21(11) ?
    C11 C10 H10 . . 118.3(9) ?
    C10 C11 C10 . 14_545 123.58(14) ?
    C12 C11 C10 . . 118.21(7) ?
    C12 C11 C10 . 14_545 118.21(7) ?
    C7 C12 C7 14_545 . 119.34(13) ?
    C7 C12 C11 . . 120.33(7) ?
    C7 C12 C11 14_545 . 120.33(7) ?
loop_
    _geom_torsion_atom_site_label_1
    _geom_torsion_atom_site_label_2
    _geom_torsion_atom_site_label_3
    _geom_torsion_atom_site_label_4
    _geom_torsion_site_symmetry_1
    _geom_torsion_site_symmetry_2
    _geom_torsion_site_symmetry_3
    _geom_torsion_site_symmetry_4
    _geom_torsion
    _geom_torsion_publ_flag
    N1 C7 C8 C9 . . . . 179.77(10) ?
    N1 C7 C12 C7 . . . 14_545 1.61(6) ?
    N1 C7 C12 C11 . . . . -178.39(6) ?
    C1 C2 C3 C2 . . . 14_545 -0.82(7) ?
    C1 C2 C3 C4 . . . . 179.18(7) ?
    C1 C5 C6 N1 14_545 . . 14_545 34.94(7) ?
    C1 C5 C6 N1 14_545 . . . -145.06(7) ?
    C1 C5 C6 N1 . . . . 34.94(7) ?
    C1 C5 C6 N1 . . . 14_545 -145.06(7) ?
    C2 C1 C5 C1 . . . 14_545 -0.81(7) ?
    C2 C1 C5 C6 . . . . 179.20(7) ?
    C5 C1 C2 C3 . . . . 1.64(15) ?
    C6 N1 C7 C8 . . . . 176.84(9) ?
    C6 N1 C7 C12 . . . . -3.29(13) ?
    C7 N1 C6 N1 . . . 14_545 1.69(7) ?
    C7 N1 C6 C5 . . . . -178.31(7) ?
    C7 C8 C9 C10 . . . . -1.02(18) ?
    C8 C7 C12 C7 . . . 14_545 -178.51(12) ?
    C8 C7 C12 C11 . . . . 1.49(12) ?
    C8 C9 C10 C11 . . . . 0.73(17) ?
    C9 C10 C11 C10 . . . 14_545 -179.34(13) ?
    C9 C10 C11 C12 . . . . 0.66(12) ?
    C10 C11 C12 C7 . . . . -1.75(7) ?
    C10 C11 C12 C7 14_545 . . 14_545 -1.75(7) ?
    C10 C11 C12 C7 14_545 . . . 178.25(7) ?
    C10 C11 C12 C7 . . . 14_545 178.25(7) ?
    C12 C7 C8 C9 . . . . -0.10(16) ?
loop_
    _geom_hbond_atom_site_label_D
    _geom_hbond_atom_site_label_H
    _geom_hbond_atom_site_label_A
    _geom_hbond_site_symmetry_A
    _geom_hbond_distance_DH
    _geom_hbond_distance_HA
    _geom_hbond_distance_DA
    _geom_hbond_angle_DHA
    O1 H1B N1 . 0.89(3) 2.13(3) 2.9826(10) 162(3)
    N1 H1 O1 . 0.87(3) 2.15(3) 2.9826(10) 160(3)
_shelx_space_group_comment
;
The symmetry employed for this shelxl refinement is uniquely defined
by the following loop, which should always be used as a source of
symmetry information in preference to the above space-group names.
They are only intended as comments.
;
_shelx_estimated_absorpt_T_min     0.990
_shelx_estimated_absorpt_T_max     0.992
_shelx_hkl_file
;
   2   0   0    1.00    0.30
  -2   0   0    0.80    0.30
  -2   0   0    1.00    0.40
  -2   0   0    0.80    0.30
   2   0   0    1.30    0.40
   2   0   0    1.30    0.40
   4   0   0 2826.32   62.89
  -4   0   0 2811.02   63.39
   4   0   0 2830.32   63.69
   6   0   0   -0.10    0.60
   8   0   0    1.50    1.00
  10   0   0   -1.00    1.30
   0  -2   0   -0.20    0.20
   0   2   0   -0.30    0.30
   0  -2   0   -0.20    0.30
   0   2   0    0.10    0.20
  -2  -2   0 5139.69  116.59
  -2   2   0 5179.98  120.29
   2   2   0 5278.27  116.39
   2  -2   0 5190.88  119.89
  -4  -2   0    1.10    0.50
   4  -2   0   -0.60    0.50
   4   2   0    0.50    0.50
   4  -2   0    0.00    0.40
  -4   2   0    0.00    0.60
   6  -2   0  450.55   12.50
   6   2   0  448.56   12.30
  -6  -2   0  445.06   12.40
  -6   2   0  452.35   12.90
   6  -2   0  446.46   12.10
   8  -2   0    1.10    1.10
   8   2   0    0.00    0.90
  10  -2   0   74.49    4.50
  10   2   0   77.79    4.50
   0   4   0    3.00    0.60
   0  -4   0    2.50    0.50
   0  -4   0    3.50    0.90
   0   4   0    1.90    0.70
   2  -4   0    0.10    0.40
  -2  -4   0    0.50    0.50
   2   4   0    0.60    0.40
  -2  -4   0    0.10    0.30
  -2   4   0   -0.30    0.60
   2  -4   0   -0.10    0.60
  -2   4   0   -0.10    0.40
   2   4   0    0.10    0.40
   4  -4   0  294.67    9.40
  -4   4   0  294.27    9.60
   4   4   0  296.37    7.40
   4  -4   0  299.67    8.40
  -4  -4   0  296.77    8.30
   4   4   0  279.87    7.80
   6  -4   0   -0.30    0.90
   6  -4   0    0.40    0.80
  -6  -4   0    1.30    0.70
   6   4   0    0.50    0.60
   8  -4   0  297.97   10.10
   8   4   0  328.67   10.00
  10   4   0   -1.20    1.40
  10  -4   0    1.00    1.50
   0   6   0    0.40    0.40
   0  -6   0   -0.20    0.50
   0   6   0   -0.50    0.70
   0  -6   0    0.60    0.90
   2  -6   0    7.90    1.10
  -2  -6   0    6.40    1.30
  -2   6   0    6.80    1.60
   2   6   0    8.70    1.00
   2  -6   0    6.20    1.60
  -2  -6   0    7.40    1.10
   2   6   0    7.90    1.40
  -4  -6   0    0.60    0.50
  -4  -6   0    1.60    0.70
   4   6   0    0.40    0.50
   4  -6   0    0.70    0.50
   4  -6   0   -0.50    0.70
  -4   6   0    0.90    1.10
   6   6   0  208.38    6.80
  -6   6   0  215.38    9.20
   6  -6   0  199.38    7.10
  -6  -6   0  198.18    7.00
   8   6   0   -0.90    0.90
  -8  -6   0   -0.40    1.10
  10  -6   0  102.89    6.00
   0  -8   0    7.20    1.70
   0  -8   0    7.60    1.10
  -2  -8   0   -0.20    0.70
   2  -8   0    1.50    1.10
   2  -8   0    0.60    0.60
  -2   8   0   -0.60    0.80
   2   8   0    0.80    0.90
  -2  -8   0   -0.20    0.50
  -4  -8   0  135.69    5.20
  -4  -8   0  136.09    5.80
   4  -8   0  148.89    5.40
   4  -8   0  141.49    7.10
   4   8   0  135.39    5.70
  -4   8   0  146.29    7.30
   6   8   0    1.50    0.70
  -6  -8   0    0.30    0.80
   6  -8   0   -0.50    0.90
   6   8   0    0.10    0.80
   8  -8   0  388.36   12.30
  -8  -8   0  353.76   11.50
   8   8   0  369.96   11.40
   0 -10   0    1.30    1.40
   0  10   0    2.30    0.90
   0 -10   0    1.10    0.80
  -2 -10   0  960.40   23.80
  -2  10   0 1014.70   27.90
   2 -10   0  963.50   27.30
   2  10   0  945.71   26.40
  -4 -10   0    0.40    1.20
   4  10   0   -0.50    1.10
  -4 -10   0    1.10    0.90
  -4  10   0    2.10    2.00
   4 -10   0    0.30    0.80
   4 -10   0    0.80    1.70
   6 -10   0  246.88    8.80
   6  10   0  236.18    8.40
  -6 -10   0  244.78    8.40
   8 -10   0   -1.80    1.40
   8  10   0    1.00    1.20
  -8 -10   0    0.50    1.50
   0 -12   0 2456.95   61.99
   0  12   0 2455.65   62.29
   0 -12   0 2588.44   58.19
  -2 -12   0    3.30    1.60
   2  12   0    3.60    1.60
  -2  12   0    0.70    1.70
  -2 -12   0    1.30    1.00
   2 -12   0    0.40    1.00
   2 -12   0    4.80    2.20
  -4 -12   0  572.04   15.80
   4 -12   0  571.94   16.00
  -4 -12   0  568.14   18.00
  -4  12   0  579.94   20.40
   4  12   0  548.35   18.00
   4 -12   0  537.95   19.40
  -6 -12   0    3.10    2.00
   6 -12   0   -0.60    1.10
  -6 -12   0    0.60    1.30
   6  12   0   -1.20    1.60
  -8 -12   0    0.50    2.10
   8  12   0    1.20    1.70
   8 -12   0    0.60    1.70
   0  14   0    1.50    2.30
   0 -14   0    2.50    2.30
   0 -14   0    2.10    1.10
  -2  14   0  210.18   11.10
   2 -14   0  208.48   11.00
   2  14   0  209.28   10.30
   2 -14   0  196.48    7.60
  -2 -14   0  207.58    7.60
  -2 -14   0  195.28   10.00
  -4 -14   0   -0.20    1.10
   4 -14   0    1.10    1.30
  -4 -14   0    1.20    2.30
   4  14   0    0.80    2.40
  -6 -14   0   78.79    4.70
   6 -14   0   72.19    4.70
   0 -16   0    9.80    3.90
   0  16   0    8.20    3.80
   0 -16   0   14.40    2.30
   2 -16   0   -0.50    3.40
  -2  16   0    0.20    3.00
  -2 -16   0    1.10    1.20
   2 -16   0   -1.20    1.20
  -4 -16   0   23.10    3.10
   4 -16   0   25.00    3.10
   6 -16   0    1.60    1.70
  -6 -16   0   -1.20    2.10
   0 -18   0    1.00    1.40
   2 -18   0    3.50    1.60
  -2 -18   0    0.70    1.40
  -4 -18   0   -0.30    2.00
   4 -18   0    0.90    1.40
   0 -20   0   11.90    3.80
   2 -20   0   -2.30    1.70
  -2 -20   0    3.90    2.20
  -1   1   1   13.50    0.70
  -1  -1  -1   15.20    0.70
   1   1  -1   13.90    0.60
   1  -1   1   14.60    0.70
  -1   1   1   14.30    0.90
  -1  -1  -1   14.20    0.60
   1  -1   1   15.60    0.90
   1   1  -1   14.70    0.70
  -1   1  -1   14.10    0.70
   1  -1  -1   14.20    0.90
  -1  -1   1   13.70    0.70
  -1  -1   1   14.40    0.70
   1   1   1   13.00    0.70
  -1   1  -1   14.30    0.90
   1   1   1   14.90    0.60
   1  -1  -1   14.20    0.70
   3  -1   1  270.17    7.40
  -3   1   1  273.67    7.60
   3   1  -1  273.97    6.50
   3   1  -1  267.57    7.10
  -3  -1  -1  271.67    7.30
   3   1  -1  275.07    6.40
  -3   1   1  266.07    7.20
   3  -1   1  268.37    7.20
   3   1  -1  266.17    7.60
   3  -1  -1  282.57    7.40
   3   1   1  275.27    7.20
  -3   1  -1  263.87    7.30
   3   1   1  263.67    7.30
  -3   1  -1  271.57    7.40
  -3  -1   1  267.47    7.20
   3  -1  -1  280.17    7.40
   3  -1  -1  270.17    7.20
  -5  -1  -1   76.59    3.40
   5   1  -1   77.09    3.20
   5  -1   1   78.29    3.40
  -5   1   1   74.89    3.40
   5  -1   1   78.79    3.00
  -5   1  -1   80.39    3.40
   5  -1  -1   75.99    3.30
  -5  -1   1   73.69    3.20
   5  -1  -1   74.99    3.00
   5   1   1   82.39    3.40
   7   1  -1   70.69    3.60
   7  -1   1   66.99    3.60
   7   1   1   68.49    3.60
   7  -1  -1   69.19    3.60
   9   1  -1   30.70    2.80
   9  -1   1   36.10    3.00
   9  -1  -1   24.50    2.50
   9   1   1   28.10    2.80
   1   3  -1  570.74   14.20
   1  -3   1  584.84   13.70
  -1  -3  -1  581.04   13.60
   1  -3   1  582.44   14.70
  -1   3   1  584.34   14.70
  -1  -3  -1  600.04   14.20
  -1   3   1  586.64   13.60
   1   3  -1  575.04   13.40
   1  -3  -1  549.85   14.60
  -1   3  -1  586.44   13.70
  -1  -3   1  584.34   14.30
   1   3   1  588.04   13.50
  -1  -3   1  580.54   13.50
   1  -3  -1  588.24   13.60
   1   3   1  593.14   14.20
  -1   3  -1  575.24   14.70
  -3   3   1   15.50    1.90
   3  -3   1   13.90    1.70
   3  -3   1   13.50    1.20
  -3  -3  -1   14.50    1.00
   3   3  -1   14.50    1.00
   3   3  -1   14.70    1.30
  -3  -3  -1   15.90    1.30
   3   3   1   15.30    0.90
  -3  -3   1   13.50    1.20
  -3   3  -1   16.40    1.70
   3  -3  -1   13.80    1.20
   3   3   1   14.00    1.20
   3  -3  -1   15.50    1.80
  -5  -3  -1    2.80    0.90
   5  -3   1    2.10    0.80
   5  -3   1    2.70    0.90
   5   3  -1    1.00    0.60
  -5   3   1    1.20    0.90
   5  -3  -1    2.40    0.90
   5  -3  -1    2.10    0.70
   5   3   1    1.90    0.70
  -5   3  -1    2.00    1.00
  -5  -3   1    2.00    0.80
  -7   3   1   42.40    3.30
   7   3  -1   47.40    3.20
  -7  -3  -1   37.70    3.10
   7  -3   1   41.90    2.90
  -7   3  -1   47.80    3.40
   7   3   1   44.90    2.80
   7  -3  -1   43.10    2.90
   9   3  -1   84.69    4.50
   9  -3   1   91.19    4.90
   9  -3  -1   88.79    4.70
   9   3   1   90.19    4.70
  -1  -5  -1    0.40    0.40
   1  -5   1    0.50    0.60
  -1   5   1    1.70    0.80
   1   5  -1    1.00    0.60
   1  -5   1    0.90    0.50
  -1   5   1    0.40    0.40
  -1  -5   1    0.90    0.50
  -1   5  -1    1.40    0.50
   1  -5  -1    0.60    0.70
   1   5   1    1.10    0.40
   1  -5  -1    0.90    0.50
  -1   5  -1    1.50    0.70
   1   5   1    1.10    0.70
   3   5  -1  199.88    6.10
   3   5  -1  188.88    5.50
  -3  -5  -1  191.68    6.10
  -3   5   1  195.48    7.40
  -3  -5  -1  194.18    5.90
   3  -5   1  178.18    7.00
   3  -5   1  200.18    6.00
  -3  -5   1  197.28    6.20
   3  -5  -1  201.28    6.00
   3  -5  -1  200.18    7.30
  -3   5  -1  191.48    7.30
   3   5   1  183.78    5.60
  -3  -5   1  188.78    5.90
   3   5   1  190.48    6.00
   5   5  -1   -0.10    0.20
  -5  -5  -1   -0.60    0.60
   5   5  -1   -0.10    0.30
   5  -5   1    0.00    0.90
  -5   5   1    1.00    0.90
   5  -5   1    0.10    0.70
   5  -5  -1    1.50    0.70
   5  -5  -1   -1.10    0.80
  -5  -5   1    1.20    0.60
  -5   5  -1    0.00    0.90
   7  -5   1   20.80    2.10
  -7  -5  -1   20.40    2.00
   7   5   1   20.70    2.00
  -7  -5   1   24.70    2.20
   7  -5  -1   24.00    2.20
   9   5  -1   38.80    2.90
   9  -5   1   35.40    3.10
   9  -5  -1   36.70    3.20
   9   5   1   40.40    3.00
  -1  -7  -1    3.30    0.90
  -1  -7  -1    3.70    1.10
  -1   7   1    4.00    1.30
   1  -7   1    3.00    0.80
   1  -7   1    2.00    1.20
   1   7  -1    2.80    1.00
   1  -7  -1    2.90    0.80
  -1  -7   1    3.70    1.10
   1  -7  -1    5.40    1.50
  -1   7  -1    2.30    1.20
  -1  -7   1    2.50    0.60
   1   7   1    3.30    1.10
   3  -7   1   82.29    3.50
  -3  -7  -1   92.59    4.40
   3   7  -1   83.69    4.10
  -3  -7  -1   86.99    3.60
   3  -7   1   80.29    4.80
   3  -7  -1   85.79    4.90
   3   7   1   84.39    4.10
  -3  -7   1   89.49    3.60
   3  -7  -1   89.29    3.60
   5  -7   1    4.60    1.20
  -5   7   1    2.20    1.40
  -5  -7  -1    4.20    1.10
   5   7  -1    3.80    1.00
   5  -7  -1    3.20    1.00
  -5  -7   1    4.30    1.20
  -5   7  -1    3.10    1.40
   5   7   1    4.40    0.90
   7  -7   1    2.50    1.20
   7   7  -1    5.30    1.40
  -7  -7  -1    5.70    1.40
  -7  -7   1    6.00    1.40
   7  -7  -1    3.80    1.30
   7   7   1    4.90    1.20
   9   7  -1   35.50    2.90
   9  -7   1   32.60    3.20
   9  -7  -1   31.50    3.20
   9   7   1   30.10    2.90
  -1  -9  -1    8.80    1.90
   1  -9   1   11.60    2.20
  -1  -9  -1   15.30    1.40
   1  -9   1   15.40    1.50
   1   9  -1   12.50    2.30
  -1   9   1   12.60    2.50
  -1  -9   1   10.80    2.10
  -1   9  -1   13.60    2.60
   1   9   1   12.20    2.20
   1  -9  -1   13.00    2.30
  -1  -9   1   13.20    1.60
   1  -9  -1   13.10    1.70
  -3  -9  -1   18.90    1.80
  -3  -9  -1   14.20    2.20
  -3   9   1   16.60    2.70
   3   9  -1   15.10    2.30
   3  -9   1   14.70    2.10
   3  -9   1   18.40    2.80
  -3  -9   1   18.20    1.70
   3   9   1   18.50    2.60
   3  -9  -1   20.10    2.40
  -3   9  -1   19.20    2.90
   3  -9  -1   15.90    2.80
  -3  -9   1   22.90    2.50
   5  -9   1   12.50    1.80
  -5  -9  -1   11.30    1.80
  -5  -9  -1   13.00    2.00
   5  -9   1   11.00    2.70
  -5   9   1   11.60    2.70
   5  -9  -1   17.20    2.20
  -5  -9   1   12.00    1.90
  -5   9  -1    7.30    2.20
   5  -9  -1    9.60    2.40
   5   9   1   12.90    2.10
  -5  -9   1   13.50    2.00
   7   9  -1   43.70    2.90
   7  -9   1   44.00    3.30
  -7  -9  -1   37.60    3.00
  -7  -9   1   41.90    3.10
   7  -9  -1   42.30    3.30
  -9  -9  -1   65.99    4.70
   9  -9   1   69.49    4.60
  -9  -9   1   58.99    4.60
   9  -9  -1   72.59    4.60
   9   9   1   64.19    4.20
  -1 -11  -1    9.70    1.60
   1 -11   1   11.40    2.50
   1 -11   1   11.80    1.70
  -1  11   1   12.50    2.70
   1  11  -1   13.10    2.40
   1 -11  -1   10.50    1.50
  -1 -11   1   11.20    3.00
  -1  11  -1    6.10    2.20
   1 -11  -1   14.40    2.90
   1  11   1   12.00    2.50
  -1 -11   1   10.10    1.60
   3  11  -1   10.00    2.10
   3 -11   1   12.20    2.00
  -3 -11  -1   14.20    2.00
  -3  11   1   12.50    2.80
   3 -11   1    9.70    2.50
  -3 -11  -1    9.70    2.20
   3 -11  -1   11.60    1.90
   3  11   1   12.80    2.40
   3 -11  -1   13.70    2.90
  -3 -11   1   10.70    2.10
  -3 -11   1    9.20    1.60
  -3  11  -1   13.00    2.90
   5 -11   1    3.00    1.20
  -5 -11  -1    0.60    1.60
  -5 -11  -1    0.20    1.00
   5 -11  -1    1.80    1.20
  -5 -11   1    3.10    1.30
  -5 -11   1    0.10    1.40
   7 -11   1    9.70    2.20
  -7 -11  -1    5.30    1.70
   7 -11  -1    5.90    1.70
  -7 -11   1    6.10    1.80
  -1 -13  -1   11.40    2.60
  -1 -13  -1   12.50    2.00
   1 -13   1   14.40    2.10
   1  13  -1   12.20    2.80
  -1  13   1   12.50    3.00
   1 -13  -1   17.10    4.00
  -1  13  -1   10.90    2.90
   1  13   1   16.30    3.20
   1 -13  -1   12.10    2.00
  -1 -13   1   14.90    2.00
  -1 -13   1   18.30    3.50
  -3 -13  -1   41.80    4.50
   3 -13   1   41.60    3.10
  -3  13   1   41.20    5.40
   3 -13   1   34.30    4.90
  -3 -13  -1   46.60    3.20
   3  13  -1   43.50    4.50
   3 -13  -1   38.90    5.30
   3  13   1   40.70    4.30
   3 -13  -1   43.90    3.20
  -3  13  -1   47.60    5.80
  -3 -13   1   47.10    3.10
  -3 -13   1   39.40    5.00
  -5 -13  -1   31.50    4.50
  -5 -13  -1   41.40    3.10
   5 -13   1   40.10    3.20
  -5 -13   1   45.50    4.90
   5 -13  -1   40.00    3.20
  -5 -13   1   40.90    3.20
  -7 -13  -1   37.00    3.60
   7 -13   1   35.70    3.30
  -7 -13   1   45.60    3.80
   7 -13  -1   42.80    3.60
   1 -15   1   36.50    3.00
  -1  15   1   50.09    6.30
   1 -15   1   38.00    5.60
  -1 -15  -1   35.10    4.90
   1  15  -1   25.20    4.70
  -1 -15  -1   39.70    3.00
   1 -15  -1   34.80    5.40
   1 -15  -1   34.00    2.90
  -1  15  -1   38.20    5.60
   1  15   1   25.20    4.50
  -1 -15   1   32.50    4.40
  -1 -15   1   34.70    2.80
  -3  15   1   -2.50    2.50
  -3 -15  -1    0.60    1.20
  -3 -15  -1    0.50    3.00
   3 -15   1    2.50    3.20
   3 -15   1    0.40    1.20
   3 -15  -1   -1.80    2.70
  -3  15  -1   -1.20    2.50
  -3 -15   1   -3.20    2.70
  -3 -15   1    0.20    1.20
   3 -15  -1    2.00    1.30
  -5 -15  -1    4.20    2.00
   5 -15   1    1.40    1.20
   5 -15  -1    1.70    1.50
  -5 -15   1    4.20    2.00
  -7 -15  -1    3.20    2.60
   7 -15   1    6.00    2.20
   7 -15  -1    6.20    2.00
  -1 -17  -1    0.80    1.50
   1 -17   1    0.40    1.30
   1 -17   1   -3.30    4.50
   1 -17  -1    3.30    1.40
  -1 -17   1    1.80    1.40
   1 -17  -1    1.30    4.60
   3 -17   1   20.80    3.00
  -3 -17  -1   27.60    3.50
   3 -17  -1   21.30    2.90
  -3 -17   1   26.60    3.40
  -5 -17  -1    0.50    1.90
   5 -17   1    3.10    1.90
  -5 -17   1    1.40    2.00
   5 -17  -1    3.60    1.70
   1 -19   1    2.30    1.80
  -1 -19  -1    1.30    1.80
  -1 -19   1   -1.10    1.50
   1 -19  -1   -0.90    1.50
   3 -19   1    8.30    2.30
  -3 -19  -1    7.20    2.40
   3 -19  -1    9.50    2.20
  -3 -19   1    5.10    2.20
  -2   0   2 9999.00  222.88
   2   0  -2 9957.40  222.08
   4   0  -2    0.90    0.40
   4   0  -2    0.10    0.50
  -4   0  -2    0.90    0.50
   4   0   2    0.00    0.30
  -4   0  -2    0.60    0.60
   4   0   2    1.70    0.60
  -4   0   2    1.50    0.60
   6   0   2   21.30    1.80
   6   0  -2   19.50    1.70
   8   0   2   -0.10    0.80
   8   0  -2    0.90    0.80
  10   0   2    5.30    1.70
  10   0  -2    4.50    1.70
   0  -2   2 2920.11   68.79
   0  -2  -2 2992.90   68.69
   0   2  -2 2913.41   68.49
  -2   2   2 1243.88   28.40
   2   2  -2 1238.48   28.30
  -2   2   2 1255.37   29.30
  -2  -2  -2 1245.18   28.50
   2  -2   2 1232.38   29.00
  -2  -2  -2 1267.57   27.90
   2  -2   2 1243.08   28.50
   2   2  -2 1236.68   28.20
  -2  -2   2 1239.28   28.20
   2   2   2 1249.28   27.90
  -2   2  -2 1254.97   29.00
   2  -2  -2 1280.87   29.20
  -2   2  -2 1259.57   28.80
   2   2   2 1234.68   28.40
  -2  -2   2 1221.78   28.30
   2  -2  -2 1233.98   28.30
   4   2  -2  469.05   11.90
   4  -2   2  487.25   12.50
  -4  -2  -2  476.45   12.20
   4  -2   2  467.25   12.20
   4   2  -2  454.65   12.00
  -4   2   2  459.85   12.90
   4  -2  -2  462.05   12.50
  -4   2  -2  489.95   12.70
   4   2   2  471.65   12.10
  -4  -2   2  474.05   12.00
   4  -2  -2  466.55   12.10
   6  -2   2  282.37    8.30
   6   2  -2  289.37    8.50
  -6   2   2  282.97    9.40
   6  -2   2  282.77    8.80
  -6  -2  -2  284.87    8.80
   6  -2  -2  287.57    8.70
   6   2   2  288.97    8.70
   6  -2  -2  280.07    8.50
  -6   2  -2  286.67    9.00
   8  -2   2   37.40    2.90
   8   2  -2   34.10    2.60
   8  -2  -2   42.00    3.00
   8   2   2   38.70    2.80
  10   2  -2    2.30    1.50
  10  -2   2    2.00    1.40
  10  -2  -2   -0.40    1.40
  10   2   2    4.00    1.60
   0  -4   2    0.10    0.50
   0  -4   2   -0.20    0.30
   0  -4  -2    2.80    0.80
   0   4  -2   -0.40    0.40
   0   4   2    0.00    0.30
   0   4   2   -0.30    0.50
   0  -4  -2    0.10    0.40
   0   4  -2    0.40    0.30
   2   4  -2   18.10    1.10
   2   4  -2   23.40    1.60
  -2  -4  -2   20.20    1.40
  -2  -4  -2   17.50    1.20
  -2   4   2   19.50    1.90
  -2   4   2   19.60    1.30
   2  -4   2   19.50    1.30
   2  -4   2   17.10    1.70
   2  -4  -2   18.50    1.80
  -2  -4   2   18.50    1.50
  -2   4  -2   17.30    1.20
   2   4   2   19.70    1.40
   2  -4  -2   20.10    1.30
   2   4   2   18.80    1.30
  -2  -4   2   20.50    1.20
  -2   4  -2   18.40    1.80
  -4   4   2   20.80    2.10
   4  -4   2   23.70    1.70
   4  -4   2   25.60    2.20
   4   4  -2   20.80    1.40
   4   4  -2   20.00    1.20
   4   4  -2   23.10    1.70
  -4  -4  -2   22.00    1.70
   4   4   2   24.80    1.10
   4   4   2   23.40    1.40
  -4   4  -2   21.80    2.10
  -4  -4   2   22.20    1.50
   4  -4  -2   23.60    1.60
   4  -4  -2   21.70    2.10
   6  -4   2  128.09    5.10
  -6  -4  -2  121.39    5.00
   6   4  -2  123.29    4.70
   6  -4   2  114.69    5.40
   6  -4  -2  132.59    5.10
   6  -4  -2  122.69    5.50
   6   4   2  129.09    4.90
  -6  -4   2  121.99    4.80
   8   4  -2    8.60    1.60
   8  -4   2    5.90    1.40
   8  -4  -2   10.40    1.80
   8   4   2    9.40    1.60
  10  -4   2   64.19    4.40
  10   4  -2   67.89    4.20
  10   4   2   66.39    4.10
  10  -4  -2   62.79    4.20
   0  -6   2  214.08    6.10
   0   6  -2  233.88    7.90
   0   6  -2  217.98    6.10
   0  -6  -2  231.88    7.80
   0   6   2  217.98    6.10
   0   6   2  227.48    7.90
   0  -6  -2  224.08    6.30
   2  -6   2    2.80    0.70
   2   6  -2    5.00    1.20
  -2  -6  -2    5.20    1.00
   2  -6   2    4.00    1.30
  -2   6   2    6.10    1.60
  -2  -6  -2    2.40    1.00
   2   6  -2    5.10    0.80
   2  -6  -2    3.30    0.80
   2   6   2    5.10    1.00
   2   6   2    5.60    1.30
  -2   6  -2    3.80    1.30
  -2  -6   2    4.90    1.20
   2  -6  -2    5.90    1.50
   4  -6   2    6.90    1.50
  -4  -6  -2    9.50    1.40
  -4   6   2   12.30    2.20
   4  -6   2    8.10    1.40
   4   6  -2    7.20    1.20
  -4  -6  -2    5.60    1.10
  -4   6  -2    9.00    1.90
   4   6   2    9.30    1.30
  -4  -6   2    8.20    1.30
   4  -6  -2    6.30    1.50
  -4  -6   2    8.10    1.20
   4  -6  -2    6.20    1.20
  -6   6   2    1.50    1.30
  -6  -6  -2    1.30    0.70
   6   6  -2    1.00    0.80
   6  -6   2    0.60    0.80
  -6  -6   2    1.60    0.90
  -6   6  -2    1.80    1.40
   6  -6  -2    2.00    1.10
   8  -6   2   88.69    4.70
  -8  -6  -2   83.99    4.50
   8   6  -2   79.69    4.10
   8  -6  -2   98.79    7.10
  -8  -6   2   81.59    4.20
   8   6   2   86.69    4.40
  10  -6  -2    4.20    1.70
  10   6   2    0.50    1.60
   0  -8   2   -0.20    0.40
   0   8  -2   -1.60    0.70
   0  -8   2    0.30    0.80
   0   8   2    1.40    1.00
   0  -8  -2    0.10    0.60
   0  -8  -2    1.30    1.00
   2   8  -2   25.90    2.50
  -2   8   2   24.50    3.10
   2  -8   2   27.80    2.80
   2  -8   2   25.00    1.80
  -2  -8  -2   21.10    2.20
  -2  -8  -2   20.70    1.70
   2  -8  -2   22.70    3.00
  -2   8  -2   22.90    2.90
   2  -8  -2   24.80    1.80
  -2  -8   2   27.90    2.50
   2   8   2   20.10    2.50
  -2  -8   2   21.60    1.60
  -4  -8  -2   30.10    2.50
   4  -8   2   33.20    2.40
  -4  -8  -2   30.10    2.20
  -4   8   2   31.00    3.30
   4  -8   2   26.70    3.50
   4   8  -2   35.50    2.70
  -4   8  -2   32.70    3.30
   4   8   2   29.00    2.50
  -4  -8   2   28.30    2.50
  -4  -8   2   31.20    2.20
   4  -8  -2   31.50    3.90
   4  -8  -2   32.40    2.30
   6   8  -2  131.79    4.60
   6   8  -2  124.99    5.00
   6  -8   2  136.69    5.70
  -6  -8   2  135.79    5.30
   6  -8  -2  131.39    5.60
   6   8   2  133.09    4.10
  -8  -8  -2   13.20    2.20
   8  -8   2   16.30    2.40
   8   8  -2   14.70    2.00
   8   8   2   12.10    1.80
   8  -8  -2   15.70    2.40
  -8  -8   2   12.30    2.20
   0 -10  -2  401.76   13.70
   0  10  -2  400.46   13.80
   0  10   2  396.86   13.90
   0 -10   2  420.56   14.00
   0 -10  -2  398.26   11.20
   0 -10   2  402.66   11.10
  -2  10   2  123.29    7.00
   2 -10   2  132.89    7.10
   2  10  -2  132.69    6.60
  -2 -10  -2  128.59    4.90
   2  10   2  135.89    6.60
   2 -10  -2  124.99    7.00
  -2 -10   2  124.49    4.80
   2 -10  -2  119.29    5.40
  -2  10  -2  121.59    6.90
  -4 -10  -2  166.38    6.40
  -4  10   2  164.78    8.90
   4  10  -2  177.88    7.50
   4 -10   2  162.88    8.60
   4 -10   2  179.28    6.50
  -4 -10  -2  166.98    7.40
   4 -10  -2  175.88    6.50
  -4  10  -2  170.68    8.90
  -4 -10   2  165.78    7.40
  -4 -10   2  173.88    6.30
   4 -10  -2  172.88    8.70
   4  10   2  169.68    7.50
   6 -10   2  134.09    5.90
  -6 -10  -2  140.89    5.90
   6  10  -2  131.59    5.80
  -6 -10   2  137.89    5.60
   6 -10  -2  120.09    5.70
   6  10   2  125.29    5.60
   8  10  -2   25.10    2.80
   8 -10   2   20.80    2.90
  -8 -10  -2   26.50    3.30
   8  10   2   24.90    2.90
   8 -10  -2   28.20    3.40
  -8 -10   2   27.60    3.20
   0 -12   2    3.70    1.70
   0 -12  -2    2.40    1.70
   0  12  -2    4.00    1.70
   0 -12  -2    0.80    0.90
   0 -12   2    0.50    0.80
   0  12   2    3.20    1.60
  -2 -12  -2  737.43   19.10
  -2  12   2  697.13   23.00
   2 -12   2  727.63   19.00
   2 -12   2  727.33   22.90
  -2 -12  -2  719.43   21.90
   2  12  -2  729.03   22.10
   2  12   2  705.33   22.10
  -2 -12   2  738.43   22.20
   2 -12  -2  723.83   19.10
   2 -12  -2  707.93   22.70
  -2  12  -2  740.03   23.20
   4 -12   2    7.30    1.70
  -4  12   2    8.00    2.80
  -4 -12  -2   13.20    2.60
   4 -12   2    7.80    2.70
   4  12  -2    8.70    2.10
  -4 -12  -2    9.40    1.70
   4 -12  -2   12.50    2.80
  -4  12  -2    8.00    2.70
  -4 -12   2    5.70    2.10
   4  12   2    9.10    2.20
  -4 -12   2   10.60    1.70
   4 -12  -2    9.30    1.90
  -6 -12  -2    9.90    1.90
   6 -12   2    8.80    2.10
  -6 -12  -2    8.40    2.30
   6  12  -2    6.80    2.10
  -6 -12   2    8.20    2.60
   6 -12  -2    5.50    1.70
   6  12   2    5.50    2.20
  -6 -12   2    7.40    2.00
   8 -12   2    5.50    2.00
  -8 -12  -2    5.20    2.70
   8 -12  -2    4.80    2.40
   0 -14  -2  104.89    7.20
   0  14  -2  121.39    7.80
   0  14   2  114.59    7.80
   0 -14   2  105.09    4.90
   0 -14  -2  114.29    5.20
   0 -14   2  117.89    7.70
  -2  14   2   36.20    5.40
   2 -14   2   48.10    6.00
   2 -14   2   47.30    3.30
   2  14  -2   44.60    4.80
  -2 -14  -2   47.00    4.90
  -2 -14  -2   46.30    3.20
   2  14   2   48.00    5.00
  -2 -14   2   45.40    3.10
  -2  14  -2   50.99    5.50
  -2 -14   2   51.59    5.20
   2 -14  -2   44.10    5.80
   2 -14  -2   45.60    3.20
   4 -14   2   40.00    3.20
  -4 -14  -2   35.40    4.60
  -4 -14  -2   40.50    3.30
   4  14  -2   43.90    6.80
   4  14   2   34.60    5.60
  -4 -14   2   40.30    3.20
   4 -14  -2   40.50    3.30
  -4 -14   2   33.40    4.40
   6 -14   2   60.39    4.20
  -6 -14  -2   59.59    4.20
  -6 -14   2   59.09    4.10
   6 -14  -2   63.19    4.40
   0  16  -2   -1.60    2.30
   0 -16   2    0.30    1.00
   0 -16   2   -6.00    2.90
   0 -16  -2   -0.60    2.70
   0 -16  -2    2.40    1.40
   0  16   2    1.20    2.80
  -2  16   2   -2.80    3.10
   2 -16   2    5.50    5.80
  -2 -16  -2    0.20    1.20
   2 -16   2    1.10    1.10
   2 -16  -2    1.00    1.20
  -2 -16   2    0.00    1.10
   2 -16  -2   -4.30    3.40
  -2  16  -2   -1.40    2.50
  -4 -16  -2   -1.60    2.10
   4 -16   2    1.40    1.30
   4 -16  -2    0.00    1.40
  -4 -16   2   -1.00    1.50
  -6 -16  -2    8.30    2.80
   6 -16   2    9.80    2.30
  -6 -16   2   11.70    2.80
   6 -16  -2    9.00    2.50
   0 -18  -2    6.20    2.00
   0 -18   2    9.60    2.10
   2 -18   2    9.60    2.10
  -2 -18  -2    6.80    1.90
   2 -18  -2    3.80    1.90
  -2 -18   2    3.70    1.80
  -4 -18  -2    2.30    2.00
   4 -18   2    0.90    1.40
  -4 -18   2    0.00    2.00
   4 -18  -2    1.30    1.50
   0 -20  -2    2.00    1.90
   2 -20   2    4.30    2.00
   2 -20  -2    0.60    2.00
  -2 -20   2   10.30    2.60
   1   1  -3  511.95   11.80
   1  -1   3  516.65   12.10
  -1   1   3  531.45   12.00
  -1   1   3  563.44   12.80
  -1  -1  -3  521.05   12.20
   1  -1   3  534.85   12.20
  -1  -1  -3  526.35   12.00
   1  -1   3  514.95   12.50
   1   1  -3  510.95   12.30
  -1   1  -3  513.15   12.10
   1  -1  -3  524.25   12.00
   1   1   3  529.05   12.20
   1  -1  -3  529.55   12.70
  -1   1  -3  532.65   12.40
  -1  -1   3  521.45   11.80
   1   1   3  520.35   12.10
   3   1  -3  275.17    7.30
  -3   1   3  294.87    8.10
   3   1  -3  282.07    7.10
  -3  -1  -3  276.37    7.60
   3  -1   3  278.77    7.70
  -3   1   3  271.37    7.40
   3  -1   3  278.27    7.40
   3   1  -3  282.47    7.20
   3  -1   3  276.57    7.50
   3  -1  -3  286.67    7.50
  -3   1  -3  277.97    7.60
  -3   1  -3  284.57    7.50
  -3  -1   3  279.37    7.30
   3  -1  -3  279.97    7.70
   3   1   3  281.87    7.60
   3   1   3  280.67    7.50
   3  -1  -3  280.27    7.30
   5   1  -3  172.58    5.60
   5  -1   3  182.58    6.00
  -5  -1  -3  182.38    6.00
   5   1  -3  177.38    4.40
   5  -1   3  180.08    5.30
  -5   1   3  176.58    6.30
  -5   1  -3  178.88    5.60
   5  -1  -3  187.58    5.70
   5  -1  -3  180.98    5.80
   5   1   3  173.28    5.90
   7  -1   3    4.30    1.30
   7   1  -3    6.20    1.30
   7  -1  -3    3.90    1.10
   7  -1  -3    4.60    0.70
   7   1   3    6.20    1.40
   9   1  -3   11.20    1.80
   9  -1  -3   13.80    2.20
   9   1   3    9.80    1.90
   1   3  -3  330.47    8.80
  -1   3   3  339.67    8.20
  -1  -3  -3  326.97    8.20
   1   3  -3  331.27    7.90
   1  -3   3  316.77    9.10
  -1   3   3  341.37    9.40
  -1  -3  -3  326.37    8.60
   1  -3   3  322.97    8.10
   1  -3  -3  335.37    9.20
   1   3   3  326.37    8.70
  -1   3  -3  334.57    8.20
  -1   3  -3  348.37    9.30
  -1  -3   3  336.87    7.90
  -1  -3   3  326.07    8.90
   1   3   3  338.37    8.20
   1  -3  -3  343.17    8.20
   3  -3   3  117.99    4.00
   3   3  -3  112.59    3.60
  -3   3   3  105.29    4.60
  -3  -3  -3  115.89    3.20
   3  -3   3  116.59    4.50
   3   3  -3  119.69    3.60
   3   3  -3  110.49    4.20
   3  -3  -3  110.29    3.80
  -3   3  -3  114.99    4.50
   3   3   3  109.89    3.80
  -3  -3   3  115.99    3.70
   3  -3  -3  116.49    4.60
   3   3   3  115.09    3.30
   5  -3   3    1.10    0.80
  -5   3   3    3.50    1.10
   5   3  -3    2.10    0.70
   5  -3   3    2.50    0.80
  -5  -3  -3    2.60    0.80
   5  -3  -3    1.60    0.80
   5   3   3    1.20    0.70
  -5   3  -3    2.00    0.90
   5  -3  -3    1.30    0.70
  -5  -3   3    1.90    0.80
  -7  -3  -3   74.09    3.80
   7  -3   3   80.19    4.10
  -7   3   3   71.99    4.60
   7   3  -3   76.59    3.60
   7   3   3   76.09    3.90
   7  -3  -3   78.99    3.90
  -7   3  -3   73.59    4.20
   9   3  -3    0.30    1.10
   9  -3   3    0.60    1.20
   9   3   3    2.00    1.10
  -1  -5  -3   20.00    1.30
   1   5  -3   22.60    1.90
  -1   5   3   21.20    1.30
   1   5  -3   20.90    1.10
   1  -5   3   23.10    2.10
  -1   5   3   20.20    2.00
   1  -5   3   20.70    1.30
  -1   5  -3   19.90    1.20
   1  -5  -3   22.10    1.30
   1   5   3   20.20    1.80
  -1  -5   3   19.50    1.20
  -1   5  -3   24.50    2.00
   1   5   3   24.20    1.30
   1  -5  -3   22.30    2.00
   3   5  -3    0.50    0.50
  -3  -5  -3    0.40    0.60
   3  -5   3    0.40    0.50
  -3   5   3    0.70    0.80
   3   5  -3    0.50    0.40
   3  -5   3    0.20    0.80
  -3  -5  -3    0.50    0.50
  -3   5  -3    0.30    0.80
   3   5   3   -0.20    0.50
  -3  -5   3   -0.60    0.50
   3  -5  -3    0.90    0.60
   3  -5  -3   -0.30    0.70
  -3  -5   3    0.50    0.60
   5  -5   3   85.29    3.90
   5  -5   3   78.79    4.50
  -5   5   3   81.49    4.90
   5   5  -3   84.79    3.10
  -5  -5  -3   76.89    3.70
   5   5  -3   85.79    2.80
  -5  -5   3   81.69    3.50
   5  -5  -3   84.39    3.70
   5  -5  -3   87.19    4.70
  -5   5  -3   83.19    4.70
   7   5  -3   60.79    3.20
   7  -5   3   57.49    3.50
  -7  -5  -3   65.49    3.60
   7   5   3   61.99    3.40
  -7  -5   3   57.59    3.20
   7  -5  -3   63.89    3.60
   9  -5   3    2.60    1.50
   9   5  -3    1.20    1.20
   9  -5  -3   -0.20    1.20
   9   5   3    0.70    1.20
   1  -7   3    0.60    1.00
   1  -7   3    0.10    0.50
  -1   7   3   -1.00    0.70
  -1  -7  -3   -0.30    0.70
  -1  -7  -3   -0.60    0.40
   1   7  -3    0.20    0.80
   1  -7  -3    1.10    0.60
  -1  -7   3    1.60    0.90
   1   7   3    1.60    0.90
   1  -7  -3    0.20    0.90
  -1  -7   3    0.50    0.60
  -1   7  -3   -0.50    0.70
   3  -7   3    0.20    0.60
   3  -7   3    0.60    0.90
  -3   7   3    1.80    1.30
   3   7  -3   -0.40    0.60
  -3  -7  -3    0.90    0.60
  -3  -7  -3    0.00    0.60
  -3  -7   3    0.90    0.70
   3  -7  -3    0.50    0.90
   3  -7  -3   -0.20    0.50
  -3  -7   3    0.30    0.70
   3   7   3   -0.10    0.60
   5  -7   3   24.50    2.20
  -5  -7  -3   25.70    2.10
  -5   7   3   23.60    3.40
  -5  -7  -3   29.70    2.30
   5   7  -3   28.90    2.20
   5   7   3   27.60    2.00
   5  -7  -3   28.00    2.20
  -5   7  -3   25.90    3.50
  -5  -7   3   27.90    2.00
   7  -7   3   44.00    3.20
  -7  -7  -3   40.30    3.00
   7   7   3   38.20    2.80
  -7  -7   3   41.70    2.80
   7  -7  -3   40.60    3.00
   9  -7   3   -0.50    1.30
   9   7  -3    1.00    1.30
  -9  -7  -3    0.30    1.50
   9  -7  -3    3.00    1.30
   9   7   3   -0.30    1.30
  -1   9   3    5.00    1.80
   1   9  -3    4.80    1.50
  -1  -9  -3    5.80    1.50
  -1  -9  -3    4.50    1.00
   1  -9   3    4.10    0.80
   1  -9   3    3.40    1.50
   1  -9  -3    1.70    1.00
   1  -9  -3    4.20    0.90
  -1  -9   3    5.40    1.00
   1   9   3    3.90    1.40
  -1  -9   3    4.90    1.50
  -1   9  -3    3.00    1.40
  -3   9   3    1.70    1.40
   3  -9   3   -0.60    1.10
  -3  -9  -3    0.70    0.80
  -3  -9  -3    1.50    0.80
   3  -9   3    0.60    0.60
  -3  -9   3    1.30    0.80
   3  -9  -3    2.10    1.30
   3  -9  -3    1.40    0.70
  -3  -9   3    3.00    1.20
  -3   9  -3    0.40    1.10
   3   9   3    1.10    1.00
  -5   9   3   -0.80    1.40
  -5  -9  -3    0.60    1.00
   5  -9   3    0.50    0.80
   5  -9   3   -0.70    1.60
  -5  -9  -3    1.90    1.00
  -5   9  -3    5.20    1.90
   5  -9  -3    2.20    1.60
   5  -9  -3    1.80    1.00
  -5  -9   3    3.20    1.20
  -5  -9   3    1.40    0.90
   5   9   3    2.50    1.20
  -7  -9  -3   47.80    3.30
   7   9  -3   48.10    3.00
   7  -9   3   45.00    3.40
   7  -9  -3   39.80    3.20
  -7  -9   3   43.30    3.00
   9  -9   3    1.80    1.60
   9  -9  -3    0.10    1.50
   9   9   3   -1.40    1.40
  -1  11   3  114.59    6.90
   1 -11   3  126.79    5.40
  -1 -11  -3  120.29    4.90
   1  11  -3  127.69    6.80
   1 -11   3  119.99    6.90
  -1 -11  -3  107.49    7.40
  -1  11  -3  120.29    7.00
   1 -11  -3  120.49    4.90
  -1 -11   3  124.89    4.80
   1  11   3  121.39    6.80
  -1 -11   3  118.59    6.80
   1 -11  -3  120.59    6.80
  -3 -11  -3   87.19    4.80
  -3 -11  -3  103.19    5.80
   3 -11   3   92.69    4.30
  -3  11   3   98.09    6.60
   3  11  -3   94.99    5.60
   3 -11   3   87.19    6.30
   3 -11  -3   92.99    6.40
  -3 -11   3   91.29    4.10
  -3  11  -3   97.29    6.50
   3 -11  -3   96.19    4.40
   3  11   3  103.69    6.10
  -3 -11   3   89.09    5.60
   5 -11   3   36.00    2.90
  -5 -11  -3   33.00    3.40
   5  11  -3   33.20    4.10
   5 -11  -3   36.60    2.90
  -5 -11   3   34.20    3.00
  -5 -11   3   36.50    3.60
   5  11   3   39.20    3.90
   7 -11   3    2.60    1.50
  -7 -11  -3   -1.10    1.40
  -7 -11   3    0.60    1.40
   7 -11  -3    1.20    1.30
   1  13  -3    6.90    2.10
  -1 -13  -3    8.40    1.70
   1 -13   3    8.20    1.60
  -1 -13  -3    6.40    2.30
   1 -13   3    8.40    3.70
  -1  13   3    8.60    2.70
   1 -13  -3    8.50    1.80
  -1  13  -3    1.30    1.90
  -1 -13   3    8.10    1.60
   1  13   3    8.80    3.20
   1 -13  -3    4.40    2.60
  -1 -13   3    3.80    1.90
   3 -13   3    1.20    2.00
  -3  13   3    4.50    2.40
   3  13  -3    2.10    1.70
  -3 -13  -3    4.20    2.10
  -3 -13  -3    3.30    1.10
   3 -13   3    2.40    1.10
  -3 -13   3    4.30    1.10
  -3  13  -3    3.20    2.00
  -3 -13   3    6.70    2.60
   3 -13  -3    3.70    1.30
   3  13   3    4.20    2.20
   3 -13  -3    3.30    2.40
   5 -13   3   41.50    3.40
  -5 -13  -3   46.00    3.50
   5  13  -3   38.80    5.80
  -5 -13  -3   36.50    4.50
   5  13   3   44.70    4.50
  -5 -13   3   33.70    4.30
   5 -13  -3   41.20    3.30
  -5 -13   3   43.60    3.20
  -7 -13  -3    6.40    2.10
   7 -13   3    6.20    1.80
  -7 -13   3    4.50    2.00
   7 -13  -3    3.90    1.80
  -1  15   3   38.70    5.40
   1 -15   3   41.50    5.80
   1  15  -3   30.60    4.80
   1 -15   3   32.40    2.80
  -1 -15  -3   32.90    4.80
  -1 -15  -3   34.40    3.00
  -1  15  -3   36.10    5.40
   1  15   3   30.80    4.70
   1 -15  -3   37.20    3.00
   1 -15  -3   42.70    5.70
  -1 -15   3   40.00    5.40
  -1 -15   3   34.70    3.00
   3 -15   3   11.70    3.40
  -3 -15  -3   18.40    4.90
  -3 -15  -3   27.20    3.10
   3 -15   3   20.20    2.80
  -3  15   3    4.30    3.40
  -3 -15   3   19.10    2.40
  -3  15  -3   17.20    4.20
  -3 -15   3   14.80    5.30
   3 -15  -3   11.50    3.70
   3 -15  -3   16.90    2.70
  -5 -15  -3    3.30    1.50
   5 -15   3    2.60    1.50
   5 -15  -3    1.40    1.20
  -5 -15   3    0.00    1.30
  -7 -15  -3   21.30    3.40
   7 -15   3   22.10    3.40
   7 -15  -3   21.10    3.20
   1 -17   3    0.60    4.90
   1 -17   3    1.50    1.40
  -1 -17  -3    3.10    1.50
   1 -17  -3    0.90    5.60
  -1 -17   3    0.00    1.30
   1 -17  -3    0.00    1.20
  -3 -17  -3    4.30    1.70
   3 -17   3    1.40    1.30
   3 -17  -3    4.10    1.60
  -3 -17   3    5.50    2.20
   5 -17   3   11.50    2.60
  -5 -17  -3    8.60    2.50
   5 -17  -3   10.50    2.40
  -5 -17   3   11.20    2.50
  -1 -19  -3   -1.50    1.40
   1 -19   3    3.00    1.50
  -1 -19   3   -1.30    1.50
   1 -19  -3    0.90    1.50
  -3 -19  -3    1.90    1.70
   3 -19   3    3.00    1.70
   3 -19  -3    4.40    1.90
  -3 -19   3   -1.00    1.90
   0   0  -4    0.10    0.10
   2   0  -4    0.80    0.30
   2   0   4   -0.40    0.20
   2   0   4    0.30    0.30
  -2   0  -4    0.20    0.20
   2   0  -4    0.20    0.30
  -2   0  -4    0.20    0.40
   2   0  -4    0.00    0.20
  -2   0   4    0.30    0.30
   2   0   4    0.60    0.30
  -2   0   4    0.20    0.40
   4   0   4   39.40    2.10
   4   0  -4   39.00    1.90
   4   0  -4   36.70    1.90
  -4   0  -4   38.20    1.50
   4   0  -4   35.40    2.00
  -4   0  -4   38.70    2.20
  -4   0   4   40.90    2.30
   4   0   4   35.90    1.40
   6   0  -4    0.10    0.40
   6   0  -4    1.10    0.70
   6   0   4    0.00    0.70
   8   0  -4    0.00    0.90
   8   0   4    1.00    0.90
  10   0   4   -2.90    1.20
  10   0  -4   -0.60    1.30
   0   2  -4    0.70    0.50
   0  -2  -4    0.00    0.40
   0   2  -4   -0.10    0.20
   0   2   4    0.40    0.30
   0  -2   4    0.50    0.40
   0   2   4    0.10    0.40
   0  -2  -4    0.00    0.20
   0  -2   4   -0.20    0.20
  -2   2   4  402.96    9.70
  -2  -2  -4  401.46    9.30
  -2   2   4  387.66   10.70
   2   2  -4  417.46   10.00
   2  -2   4  414.66   10.50
   2   2  -4  395.66    9.40
   2  -2   4  391.66   10.40
  -2  -2  -4  399.96    9.90
  -2  -2   4  406.46    9.50
   2   2   4  395.26    9.50
  -2   2  -4  385.76   10.30
   2   2   4  383.16    9.90
  -2   2  -4  406.36   10.40
   2  -2  -4  391.86    9.70
   2  -2  -4  403.56   10.60
  -4   2   4 1489.75   35.80
   4   2  -4 1447.76   34.30
   4   2  -4 1496.85   33.70
   4   2  -4 1517.35   34.70
   4   2  -4 1495.15   33.60
   4  -2   4 1491.25   34.70
   4  -2   4 1474.25   34.80
  -4  -2  -4 1464.85   34.70
   4   2   4 1507.15   34.60
   4  -2  -4 1523.95   35.20
  -4   2  -4 1457.25   34.90
   4  -2  -4 1481.25   34.40
   6   2  -4    1.80    0.70
  -6  -2  -4    2.60    1.00
   6  -2   4    1.10    0.70
  -6   2   4    1.00    1.00
  -6   2  -4    0.50    0.80
   6   2   4    2.10    0.80
   6  -2  -4    1.00    0.70
   6  -2  -4    1.80    0.80
   8   2  -4   65.09    3.50
   8  -2   4   67.39    4.00
   8  -2  -4   59.09    3.40
   8   2   4   66.09    3.80
  10  -2   4   -1.30    1.40
  10   2  -4   -4.20    1.30
  10   2   4   -2.70    1.40
  10  -2  -4   -0.40    1.30
   0  -4  -4    2.70    0.50
   0  -4   4    2.30    0.40
   0   4   4    2.10    0.50
   0  -4  -4    2.30    0.80
   0   4  -4    2.30    0.80
   0   4  -4    2.40    0.40
   0  -4   4    2.20    0.80
   0   4   4    2.60    0.80
  -2   4   4   63.39    2.50
  -2  -4  -4   62.79    2.70
   2  -4   4   66.69    3.40
  -2   4   4   69.69    3.60
   2  -4   4   63.59    2.60
   2   4  -4   67.59    2.20
   2   4  -4   67.39    2.90
  -2  -4  -4   66.29    2.60
  -2  -4   4   64.29    2.30
   2   4   4   66.59    2.90
  -2   4  -4   68.39    2.60
   2   4   4   64.89    2.50
  -2   4  -4   72.09    3.50
  -2  -4   4   63.19    3.00
   2  -4  -4   68.79    3.50
   2  -4  -4   64.69    2.50
   4   4  -4   33.60    1.70
  -4   4   4   29.50    2.70
   4   4  -4   34.30    1.70
   4   4  -4   33.60    2.20
   4  -4   4   26.20    1.90
   4  -4   4   30.50    2.40
  -4  -4  -4   30.70    2.00
   4  -4  -4   32.00    2.50
   4  -4  -4   33.50    2.00
  -4   4  -4   31.10    2.50
  -4  -4   4   33.10    1.80
   4   4   4   31.00    1.20
   6  -4   4   33.00    2.80
   6   4  -4   36.30    2.30
  -6   4   4   41.70    6.50
   6  -4   4   40.10    2.60
  -6  -4  -4   36.30    2.60
   6   4   4   39.20    2.60
   6  -4  -4   38.80    3.00
  -6  -4   4   37.40    2.30
   6  -4  -4   42.80    2.60
   8  -4   4   15.50    2.30
   8   4  -4   13.20    1.90
  -8  -4  -4   10.10    1.90
   8   4   4   15.90    2.20
   8  -4  -4   11.30    1.90
  10  -4   4    4.60    1.80
  10   4   4   -0.50    1.70
  10  -4  -4    2.30    1.70
   0   6  -4   -0.30    0.40
   0  -6  -4   -0.20    0.80
   0   6  -4   -0.40    0.70
   0  -6   4    0.60    0.50
   0  -6   4    0.00    1.00
   0  -6  -4   -0.20    0.50
   0   6   4    0.90    0.90
   2  -6   4   59.79    2.70
  -2  -6  -4   55.99    2.60
   2   6  -4   56.99    3.20
   2   6  -4   58.29    2.20
  -2   6   4   58.79    3.90
  -2  -6  -4   56.29    3.10
   2  -6   4   53.59    3.60
  -2  -6   4   61.79    3.40
   2  -6  -4   55.59    2.50
   2  -6  -4   56.19    3.60
  -2  -6   4   57.09    2.30
  -2   6  -4   58.49    3.70
   2   6   4   59.69    3.30
  -4  -6  -4   17.90    1.50
  -4   6   4   14.60    2.40
   4  -6   4   13.10    2.20
  -4  -6  -4   18.70    1.60
   4  -6   4   16.90    1.60
   4   6  -4   13.70    1.50
   4   6   4   17.40    1.60
   4  -6  -4   16.30    2.30
  -4   6  -4   18.50    2.60
   4  -6  -4   15.40    1.50
  -4  -6   4   17.30    1.40
  -4  -6   4   19.30    1.90
  -6   6   4   36.60    3.70
   6   6  -4   41.70    2.40
   6  -6   4   43.00    2.90
  -6  -6  -4   39.30    2.80
  -6   6  -4   33.20    3.50
  -6  -6   4   36.10    2.40
   6  -6  -4   40.00    2.80
   8  -6   4   -1.50    1.00
   8   6  -4    2.00    1.10
  -8  -6  -4    0.50    1.10
   8   6   4    0.20    1.10
   8  -6  -4   -0.30    1.10
  10  -6   4   25.30    4.90
  10  -6  -4   21.40    3.00
  10   6   4   28.00    3.30
   0  -8   4    0.10    0.50
   0   8   4    1.10    0.90
   0  -8  -4   -0.30    0.70
   0  -8   4    0.40    1.00
   0  -8  -4   -0.40    0.40
   0   8  -4   -0.30    0.90
  -2  -8  -4   49.80    3.30
   2   8  -4   45.40    3.20
  -2  -8  -4   43.70    2.40
   2  -8   4   42.40    3.60
  -2   8   4   48.10    3.80
   2  -8   4   45.30    2.40
   2  -8  -4   45.80    2.50
  -2  -8   4   40.20    3.10
  -2   8  -4   51.19    3.80
  -2  -8   4   45.00    2.30
   2   8   4   45.00    3.30
   2  -8  -4   49.99    3.70
   4  -8   4    4.70    1.20
  -4  -8  -4    6.80    1.40
  -4   8   4    5.70    1.90
  -4  -8  -4    3.60    1.10
   4  -8   4    3.40    1.50
   4   8  -4    4.60    1.10
   4  -8  -4    4.50    1.80
  -4  -8   4    5.70    1.20
  -4   8  -4    4.50    1.50
   4   8   4    3.80    1.10
  -4  -8   4    4.40    1.20
   4  -8  -4    4.80    1.20
  -6  -8  -4   41.90    3.00
   6  -8   4   44.10    3.20
   6   8  -4   44.80    2.50
   6  -8  -4   44.80    3.00
  -6  -8   4   43.00    2.70
   8   8  -4    9.00    1.60
  -8  -8  -4   11.30    2.10
   8  -8   4   15.00    2.40
   8   8   4    8.80    1.80
   8  -8  -4    7.00    1.80
  -8  -8   4   10.90    2.00
   0 -10   4   -0.90    1.10
   0 -10  -4   -0.70    0.60
   0 -10  -4    1.20    1.10
   0  10  -4   -1.00    0.90
   0 -10   4   -0.10    0.50
   0  10   4    0.80    1.00
  -2  10   4   25.80    3.80
   2  10  -4   31.40    3.20
  -2 -10  -4   30.70    2.30
   2 -10   4   32.40    3.90
  -2 -10   4   29.60    2.10
   2 -10  -4   29.10    2.20
   2 -10  -4   27.00    3.70
   2  10   4   29.30    3.10
  -2  10  -4   33.40    3.50
  -4 -10  -4  457.35   13.00
  -4 -10  -4  448.06   14.10
   4 -10   4  421.66   12.70
   4  10  -4  447.66   14.20
   4 -10   4  446.36   15.90
  -4  10   4  435.56   16.30
  -4  10  -4  448.76   16.10
   4 -10  -4  434.06   15.70
  -4 -10   4  464.25   12.60
   4 -10  -4  441.46   12.80
  -4 -10   4  448.46   14.40
   4  10   4  450.95   14.30
   6  10  -4    0.80    1.30
  -6 -10  -4    2.00    1.30
   6 -10   4    1.70    1.10
  -6 -10  -4    1.70    1.40
   6 -10  -4    1.10    1.00
  -6 -10   4    2.40    1.20
   6  10   4    1.50    1.30
   8 -10   4   29.60    3.70
   8  10  -4   27.60    2.60
  -8 -10  -4   30.30    3.50
   8 -10  -4   30.00    3.00
  -8 -10   4   28.30    2.90
   8  10   4   27.50    2.80
   0 -12   4   68.89    5.30
   0 -12  -4   66.19    3.60
   0 -12   4   56.59    3.20
   0  12  -4   63.49    5.10
   0 -12  -4   65.29    5.20
   0  12   4   63.39    5.20
   2  12  -4    0.60    1.50
   2 -12   4    2.90    0.90
  -2 -12  -4    1.80    0.90
   2 -12   4    1.70    1.80
  -2  12   4    1.10    1.60
  -2 -12  -4    3.90    1.80
  -2 -12   4    3.00    1.00
  -2 -12   4    0.20    1.50
   2 -12  -4    1.30    1.50
  -2  12  -4    0.20    1.70
   2 -12  -4   -0.40    0.80
   2  12   4    6.40    1.80
   4 -12   4   14.40    3.20
   4 -12   4    9.70    1.90
   4  12  -4   13.80    2.70
  -4 -12  -4    7.50    2.20
  -4  12   4    9.70    3.20
  -4 -12  -4   13.70    2.10
  -4 -12   4    7.30    2.20
   4  12   4    9.70    2.40
   4 -12  -4    4.20    2.30
  -4  12  -4    9.00    2.90
  -4 -12   4   11.80    2.10
   4 -12  -4   10.20    1.70
   6  12  -4    8.40    2.30
   6 -12   4   11.90    2.20
  -6 -12  -4    9.70    2.40
  -6 -12  -4   13.00    2.30
   6 -12  -4    9.10    1.90
   6  12   4    7.40    2.30
  -6 -12   4    5.40    2.30
  -6 -12   4    8.70    2.10
   8 -12   4    1.20    1.50
  -8 -12  -4    0.80    2.30
   8  12   4    2.40    1.50
   0 -14   4   -1.40    1.90
   0 -14   4    0.50    0.90
   0 -14  -4    0.80    1.10
   0  14   4   -3.60    1.50
   0  14  -4    1.20    1.80
   0 -14  -4   -0.40    2.00
  -2  14   4   47.60    6.00
   2  14  -4   47.20    4.90
   2 -14   4   45.20    3.20
   2 -14   4   51.89    6.30
  -2 -14  -4   45.70    5.60
  -2 -14  -4   45.60    3.30
   2  14   4   47.50    4.90
   2 -14  -4   42.50    5.60
   2 -14  -4   49.40    3.50
  -2 -14   4   53.89    3.30
  -2  14  -4   49.60    6.10
  -2 -14   4   45.40    5.50
  -4 -14  -4  156.68    8.60
   4 -14   4  158.88    6.80
  -4 -14  -4  153.38    6.70
   4 -14  -4  148.59    6.60
  -4 -14   4  150.58    8.70
  -4 -14   4  163.48    6.60
   4  14   4  154.28   11.10
  -6 -14  -4    0.50    1.50
   6 -14   4   -1.80    1.20
  -6 -14   4    0.90    1.60
   6 -14  -4    1.00    1.30
   0 -16  -4   -0.50    2.90
   0  16   4    3.20    2.70
   0  16  -4   -0.30    2.50
   0 -16   4    0.20    1.10
  -2 -16  -4    2.40    1.50
   2 -16   4    1.90    1.20
  -2  16   4   -1.80    3.20
  -2 -16   4    2.60    1.20
  -2  16  -4    1.70    3.00
   2 -16  -4    4.20    1.50
   2 -16  -4   -2.30    3.10
  -4 -16  -4    3.20    1.80
   4 -16   4    0.30    1.20
  -4 -16   4    1.90    1.70
   4 -16  -4   -0.40    1.20
  -6 -16  -4    5.20    2.40
   6 -16   4    3.70    1.70
   6 -16  -4    2.10    1.60
   0 -18   4    2.40    1.50
   0 -18  -4    0.00    1.40
  -2 -18  -4   10.60    2.30
   2 -18   4    5.70    1.90
  -2 -18   4    7.80    2.00
   2 -18  -4    4.50    1.70
  -4 -18  -4   17.10    3.10
   4 -18   4   14.40    2.60
   4 -18  -4   14.10    2.80
  -4 -18   4   10.00    2.90
   0 -20  -4    2.40    2.20
   1  -1   5   83.59    2.50
   1   1  -5   77.09    2.70
   1   1  -5   84.09    2.00
  -1   1   5   85.49    3.10
  -1  -1  -5   83.89    2.60
   1   1  -5   83.39    3.60
  -1  -1  -5   80.99    2.50
  -1   1   5   84.39    2.30
   1  -1   5   84.99    3.10
   1  -1  -5   82.99    2.20
   1   1   5   84.39    2.50
  -1   1  -5   85.99    2.80
   1   1   5   81.59    2.70
   1  -1  -5   82.19    3.90
  -1   1  -5   80.59    2.50
  -1   1  -5   81.59    2.50
  -1  -1   5   81.39    2.00
  -3  -1  -5    1.30    0.80
   3  -1   5    0.80    0.60
  -3   1   5    0.20    0.70
   3   1  -5    1.00    0.40
   3  -1   5    0.10    0.50
   3   1  -5    1.20    0.50
   3  -1   5    0.50    0.50
  -3   1   5    1.60    0.50
   3   1  -5    0.40    0.50
  -3  -1   5    0.80    0.70
   3   1   5    2.60    0.70
   3  -1  -5    1.00    0.60
  -3   1  -5    0.60    0.50
  -3   1  -5    1.80    0.60
  -3  -1   5    1.00    0.40
   3  -1  -5    0.40    0.40
   3  -1  -5    1.20    0.50
   3   1   5    0.40    0.50
  -3   1  -5    1.10    0.60
   5   1  -5  157.58    5.00
   5  -1   5  150.78    5.30
   5   1  -5  144.49    4.20
  -5   1   5  153.78    5.90
   5  -1   5  152.18    4.70
  -5  -1  -5  144.99    5.30
   5   1  -5  147.99    4.40
  -5   1  -5  154.38    4.90
   5  -1  -5  148.59    5.00
   5   1   5  150.68    5.30
   5  -1  -5  148.79    5.10
   7   1  -5    4.40    1.20
   7  -1   5    3.80    1.20
  -7   1   5    1.50    1.00
   7  -1  -5    2.70    0.70
   7   1   5    3.60    1.10
   7  -1  -5    6.10    1.40
   9   1  -5    1.70    1.10
   9  -1   5    1.90    1.30
   9   1   5    4.30    1.50
   9  -1  -5   -1.90    1.00
   1  -3   5  373.66    9.00
  -1  -3  -5  359.76    9.50
  -1   3   5  368.46    8.90
  -1  -3  -5  368.16    9.10
  -1   3   5  367.86   10.30
   1   3  -5  359.56    8.50
   1   3  -5  370.36    9.70
   1  -3   5  354.36   10.00
   1  -3  -5  372.46    8.90
   1   3   5  360.46    9.60
  -1   3  -5  366.76    9.00
  -1  -3   5  360.06    8.60
   1   3   5  375.66    9.00
   1  -3  -5  373.26   10.20
   3   3  -5  109.69    3.40
   3  -3   5  111.09    3.90
  -3   3   5  113.79    4.10
   3  -3   5  107.09    4.40
  -3   3   5  100.79    4.70
  -3  -3  -5  109.49    3.90
  -3  -3  -5  109.09    3.10
   3   3  -5  109.79    3.70
   3   3  -5  111.49    4.50
   3   3   5  108.49    3.30
  -3   3  -5  108.69    4.40
   3   3   5  105.99    3.80
  -3  -3   5  109.59    3.40
   3  -3  -5  111.29    3.70
   3  -3  -5  107.99    4.50
  -5  -3  -5    0.00    0.60
   5   3  -5    0.80    0.30
   5  -3   5    0.90    0.80
  -5   3   5   -0.40    0.80
   5   3  -5    0.80    0.20
   5   3  -5    0.90    0.60
   5  -3   5    1.40    0.80
  -5  -3   5    0.20    0.50
  -5   3  -5    0.70    0.70
   5  -3  -5    0.70    0.70
   5   3   5    0.70    0.50
   5  -3  -5   -0.50    0.50
   7   3  -5    9.10    1.50
  -7  -3  -5    6.50    1.50
   7  -3   5   10.80    1.80
  -7   3  -5    7.90    1.60
   7   3   5    7.10    1.50
   7  -3  -5    8.70    1.60
   9  -3   5   12.10    2.00
   9   3  -5    8.80    1.70
   9   3   5   14.30    2.20
   9  -3  -5   10.30    2.20
  -1   5   5    9.30    1.60
   1  -5   5   10.80    0.90
   1   5  -5    9.70    0.80
   1   5  -5   10.60    1.50
  -1   5   5   11.30    1.00
   1  -5   5   10.00    1.60
   1   5   5   11.80    1.00
  -1  -5   5   10.90    0.90
  -1   5  -5   11.80    1.70
   1   5   5   10.30    1.60
  -1  -5   5   12.50    1.70
  -1   5  -5    9.60    0.90
   1  -5  -5   12.70    1.80
   1  -5  -5   11.00    1.00
   3   5  -5    0.30    0.40
  -3   5   5    1.20    0.80
   3   5  -5    0.50    0.60
  -3  -5  -5    0.80    0.60
   3  -5   5    0.50    0.50
   3  -5   5    1.00    0.90
  -3  -5  -5   -0.20    0.40
   3  -5  -5    1.00    0.90
  -3  -5   5   -0.50    0.50
  -3  -5   5    0.00    0.40
  -3   5  -5    0.20    0.70
   3   5   5    0.70    0.60
   3  -5  -5    0.00    0.50
   5  -5   5  147.99    6.40
  -5   5   5  148.89    7.00
   5   5  -5  143.09    4.50
  -5  -5  -5  145.99    5.50
   5   5  -5  140.99    4.80
   5   5  -5  138.39    5.00
  -5   5  -5  145.19    6.50
   5  -5  -5  145.29    6.40
   5  -5  -5  150.38    5.30
  -5  -5   5  143.39    5.00
   7   5  -5   24.30    2.00
  -7  -5  -5   23.80    2.40
   7  -5   5   31.90    2.60
  -7  -5   5   27.50    2.20
   7  -5  -5   23.80    2.20
   7   5   5   30.20    2.40
   9   5  -5   21.90    2.50
   9  -5   5   18.40    2.70
   9  -5  -5   22.40    2.70
   9   5   5   20.70    2.70
  -1   7   5    2.60    1.20
   1  -7   5    2.10    1.20
  -1  -7  -5    1.40    0.70
  -1  -7  -5    1.70    1.10
   1  -7   5    2.50    0.70
   1   7  -5    2.20    0.60
   1   7  -5    1.40    1.00
   1  -7  -5    2.70    1.20
  -1   7  -5    2.50    1.10
   1  -7  -5    2.90    0.80
  -1  -7   5    2.60    1.00
  -1  -7   5    1.90    0.60
   1   7   5    0.40    0.80
   3  -7   5    0.50    0.80
   3  -7   5    1.60    0.70
  -3  -7  -5    1.80    0.80
   3   7  -5    0.50    0.70
  -3  -7  -5    2.10    0.70
  -3  -7   5    3.60    1.20
  -3  -7   5    1.50    0.70
   3  -7  -5    1.30    0.90
   3   7   5    0.90    0.80
  -3   7  -5    1.70    1.20
   3  -7  -5    1.80    0.60
  -5   7   5   99.39    6.20
   5  -7   5   94.89    4.40
  -5  -7  -5  100.69    3.80
  -5  -7  -5  104.09    4.60
   5   7  -5   98.29    5.80
   5  -7   5  100.99    7.00
   5   7   5   99.59    4.00
  -5  -7   5   96.79    4.10
  -5   7  -5  108.19    6.10
   5  -7  -5  108.09    4.50
  -7  -7  -5   22.70    2.80
   7  -7   5   19.80    2.70
   7   7  -5   18.80    1.80
   7   7   5   23.50    2.70
  -7  -7   5   17.00    2.10
   7  -7  -5   22.70    2.20
   9   7  -5   11.50    1.80
   9  -7   5    8.80    2.20
  -9  -7  -5    8.60    2.00
   9  -7  -5   11.90    2.30
  -1   9   5   27.60    3.60
   1   9  -5   22.40    2.90
   1  -9   5   27.50    3.00
  -1  -9  -5   26.10    2.00
   1  -9   5   23.20    1.70
  -1  -9  -5   26.20    2.60
   1   9   5   25.00    2.70
  -1   9  -5   23.60    3.10
   1  -9  -5   25.40    1.90
   1  -9  -5   25.70    3.30
  -1  -9   5   25.10    1.70
  -1  -9   5   25.20    3.10
   3  -9   5    2.40    0.80
  -3   9   5    3.50    1.50
  -3  -9  -5    1.50    0.80
   3  -9   5    2.60    1.50
  -3  -9  -5   -0.10    0.70
   3   9  -5    1.70    1.10
   3   9   5    3.80    1.20
   3  -9  -5    1.80    0.70
  -3  -9   5    0.70    0.90
  -3  -9   5    1.90    0.70
   3  -9  -5    1.40    1.20
  -3   9  -5    0.40    1.10
   5  -9   5    0.90    0.80
  -5   9   5   -1.00    1.50
   5  -9   5   -1.90    1.50
   5   9  -5   -0.20    0.90
  -5  -9   5   -0.10    1.20
   5  -9  -5    2.40    1.00
  -5  -9   5    1.80    0.90
   5   9   5    1.10    1.00
  -5   9  -5    0.00    1.60
   5  -9  -5   -0.90    1.50
  -7  -9  -5    3.00    1.40
   7   9  -5    4.90    1.20
   7  -9   5    3.30    1.40
   7  -9  -5    3.30    1.30
  -9  -9  -5    2.80    2.30
   9  -9  -5    4.50    1.90
   9   9   5    3.80    1.90
  -1  11   5   37.50    3.90
  -1 -11  -5   37.60    2.80
   1  11  -5   38.80    3.70
  -1 -11  -5   33.10    3.90
   1 -11   5   39.10    4.10
   1  11   5   43.10    4.00
  -1 -11   5   36.40    4.40
   1 -11  -5   28.70    3.80
  -1  11  -5   35.30    3.80
  -1 -11   5   35.10    2.40
   1 -11  -5   33.30    2.40
   3  11  -5    5.10    1.90
  -3  11   5    6.70    2.00
  -3 -11  -5    5.80    1.50
  -3 -11  -5    9.80    2.10
   3 -11   5    4.50    2.30
   3 -11   5    9.50    1.70
  -3 -11   5   13.40    1.80
  -3 -11   5    4.40    1.70
   3 -11  -5    6.30    2.30
   3 -11  -5    7.20    1.50
   3  11   5    8.90    2.60
  -3  11  -5    8.00    2.30
  -5 -11  -5   24.50    2.50
   5  11  -5   25.20    3.30
  -5 -11  -5   29.00    3.00
   5 -11   5   21.60    2.30
  -5 -11   5   23.80    3.20
   5  11   5   16.40    2.70
  -5 -11   5   27.20    2.40
   5 -11  -5   24.30    2.40
   7 -11   5    2.50    1.40
  -7 -11  -5    3.50    1.70
  -7 -11   5    4.80    1.60
   7 -11  -5    4.20    1.70
   1 -13   5    0.50    0.80
  -1 -13  -5    2.70    1.90
  -1 -13  -5    0.80    0.70
  -1  13   5    3.10    2.10
   1 -13   5    1.80    2.00
   1  13  -5    3.30    1.80
  -1  13  -5   -1.10    1.60
  -1 -13   5    0.50    0.80
   1 -13  -5    0.50    0.90
   1 -13  -5    0.50    1.90
  -1 -13   5    3.90    2.10
  -3 -13  -5    9.20    1.80
  -3  13   5    7.00    2.70
  -3 -13  -5    5.30    2.30
   3 -13   5    7.00    2.80
   3 -13   5    5.20    1.40
   3  13  -5    8.00    2.40
  -3 -13   5    7.80    1.60
  -3  13  -5    8.20    2.50
   3 -13  -5    7.00    1.60
   3  13   5    5.30    2.30
  -3 -13   5    3.20    2.10
   3 -13  -5    6.90    2.90
   5 -13   5   44.40    3.40
  -5 -13  -5   37.90    3.30
   5  13  -5   45.00    4.30
  -5 -13  -5   38.10    6.30
   5  13   5   45.40    4.60
   5 -13  -5   53.99    3.70
  -5 -13   5   53.89    5.40
  -5 -13   5   45.70    3.40
   7 -13   5    4.90    1.90
   7 -13  -5    1.30    1.40
  -7 -13   5    1.00    1.70
   1 -15   5   20.70    4.30
   1  15  -5   27.50    4.50
  -1 -15  -5   35.60    2.90
  -1  15   5   43.50    5.70
  -1 -15  -5   36.20    5.00
   1 -15   5   32.30    2.80
   1  15   5   22.40    4.00
  -1 -15   5   35.10    2.80
  -1 -15   5   25.00    4.30
   1 -15  -5   32.90    2.90
  -1  15  -5   34.30    5.00
   1 -15  -5   40.70    5.50
   3 -15   5   20.00    2.70
  -3 -15  -5   17.60    4.20
  -3 -15  -5   18.00    2.50
  -3  15   5   12.20    4.10
   3 -15   5    6.50    3.10
  -3 -15   5   11.40    5.50
   3 -15  -5   14.00    2.30
  -3  15  -5   14.10    4.20
  -3 -15   5   14.90    2.30
   3 -15  -5   12.70    4.00
   5 -15   5    3.60    1.70
  -5 -15  -5    5.20    2.10
   5 -15  -5    2.20    1.60
  -5 -15   5    5.90    1.90
  -7 -15  -5   -2.80    2.10
   7 -15   5   -0.30    1.80
   7 -15  -5    0.90    1.70
   1 -17   5    0.60    1.20
   1 -17   5   -1.30    4.80
  -1 -17  -5   -0.10    1.10
   1 -17  -5    1.20    1.10
  -1 -17   5   -0.30    1.30
  -3 -17  -5    2.20    1.60
   3 -17   5    0.50    1.20
  -3 -17   5    2.70    2.50
   3 -17  -5    1.40    1.30
   5 -17   5   22.20    3.50
  -5 -17  -5   21.80    3.40
   5 -17  -5   19.00    2.90
  -5 -17   5   20.20    3.30
  -1 -19  -5    3.20    1.80
   1 -19   5   -0.60    1.50
  -1 -19   5   -0.40    1.50
   1 -19  -5    3.00    1.70
  -3 -19  -5   -0.60    1.80
   3 -19   5    2.10    1.70
   3 -19  -5   -1.30    1.60
  -3 -19   5    1.70    2.10
   0   0   6    0.70    0.20
   0   0  -6    0.30    0.30
   0   0  -6    0.20    0.10
  -2   0   6 2206.38   50.19
   2   0  -6 2216.48   48.80
   2   0  -6 2177.58   49.90
   2   0   6 2152.58   49.40
  -2   0   6 2208.68   48.80
   4   0  -6    0.00    0.40
   4   0   6   -0.10    0.40
   4   0  -6    0.40    0.40
  -4   0   6    0.00    0.60
  -4   0  -6   -0.10    0.50
  -4   0  -6    0.30    0.30
   6   0  -6   21.50    1.40
   6   0  -6   28.00    1.90
   8   0  -6    0.20    0.80
   8   0   6   -0.30    0.90
  10   0  -6    0.00    1.30
  10   0   6   -1.40    1.20
   0   2   6   80.49    2.40
   0  -2  -6   83.69    3.20
   0  -2   6   83.89    2.30
   0   2   6   83.09    3.20
   0   2  -6   87.09    2.30
   0  -2  -6   84.29    2.50
   0  -2   6   81.49    3.10
   0   2  -6   86.89    3.20
  -2   2   6 1056.79   24.10
  -2  -2  -6 1056.79   24.00
  -2  -2  -6 1022.90   24.40
   2   2  -6 1054.29   24.70
   2  -2   6 1067.39   24.40
   2   2  -6 1040.50   23.70
   2  -2   6 1050.39   25.00
   2  -2   6 1053.49   24.50
   2   2  -6 1004.60   25.40
  -2   2   6 1036.80   25.50
  -2   2  -6 1032.50   24.40
   2  -2  -6 1061.29   24.10
   2  -2  -6 1045.60   25.30
   2   2   6 1159.68   24.60
  -2   2  -6 1086.09   25.00
   2   2   6 1057.89   24.30
  -2  -2   6 1031.80   23.70
  -4   2   6   79.59    4.60
   4   2  -6   79.29    2.80
   4  -2   6   77.09    3.30
   4   2  -6   76.99    2.90
  -4  -2  -6   77.59    3.30
   4  -2   6   73.79    3.30
   4   2  -6   74.79    2.90
   4   2   6   84.99    3.30
   4  -2  -6   79.89    3.60
  -4   2  -6   77.99    3.40
  -4  -2   6   74.29    2.80
   4  -2  -6   78.69    3.00
  -6   2   6  168.08    7.20
   6   2  -6  186.58    6.00
   6  -2   6  185.28    6.00
  -6  -2  -6  176.98    6.50
   6  -2   6  183.78    6.50
   6   2   6  188.18    6.50
  -6   2  -6  184.58    6.30
   6  -2  -6  191.18    6.60
   6  -2  -6  182.88    6.10
   8  -2   6   49.70    3.40
   8   2  -6   49.00    3.00
   8  -2  -6   46.70    3.00
   8   2   6   54.39    3.50
  10  -2   6    3.30    1.70
  10   2  -6   -2.80    1.30
  10  -2  -6    2.20    1.50
  10   2   6    0.10    1.30
   0   4  -6    0.40    0.50
   0  -4   6    0.10    0.20
   0   4  -6    0.00    0.20
   0   4   6    0.30    0.40
   0  -4   6   -0.70    0.50
   0  -4  -6    0.00    0.40
   0  -4  -6    0.10    0.30
   2   4  -6   70.49    3.20
   2   4  -6   71.19    2.20
  -2   4   6   69.49    3.80
   2  -4   6   70.39    3.60
  -2   4   6   73.49    2.70
   2  -4   6   75.79    2.80
  -2  -4  -6   67.39    2.90
  -2  -4  -6   71.39    3.10
  -2   4  -6   63.89    2.70
   2  -4  -6   72.19    2.70
   2   4   6   69.29    2.70
  -2   4  -6   71.59    3.60
   2   4   6   67.09    3.10
  -2  -4   6   75.79    3.40
   2  -4  -6   76.69    3.70
  -2  -4   6   69.39    2.30
   4  -4   6  203.88    6.40
  -4   4   6  193.58    7.70
  -4  -4  -6  202.88    4.80
   4  -4   6  202.38    7.20
  -4  -4  -6  203.48    6.50
   4   4  -6  193.08    5.60
   4   4  -6  201.98    6.00
   4   4  -6  192.08    6.80
   4  -4  -6  199.38    6.10
   4   4   6  204.68    5.10
   4  -4  -6  204.08    7.30
  -4   4  -6  197.48    7.20
  -4  -4   6  198.98    5.80
   6  -4   6   38.70    2.70
   6  -4   6   41.30    3.00
   6   4  -6   40.70    2.30
  -6  -4  -6   38.10    2.70
  -6   4   6   41.40    4.10
   6   4   6   36.10    2.60
   6  -4  -6   45.60    3.10
  -6  -4   6   39.40    2.30
  -8  -4  -6    8.00    1.90
   8  -4   6    5.20    1.50
   8   4  -6    7.50    1.40
   8  -4  -6    5.60    1.40
   8   4   6    7.20    1.70
  10  -4   6   12.50    2.40
  10   4   6   11.00    2.20
  10  -4  -6    6.10    1.80
   0  -6  -6  719.13   19.50
   0   6  -6  745.73   19.60
   0  -6  -6  730.23   17.80
   0  -6   6  752.52   18.00
   0   6   6  747.63   19.90
   0   6  -6  719.53   17.50
   0  -6   6  770.92   19.90
  -2  -6  -6    3.20    0.90
  -2   6   6    1.80    1.10
   2   6  -6    3.60    0.60
   2  -6   6    4.40    0.90
   2   6  -6    4.00    1.10
  -2  -6  -6    3.10    1.00
   2  -6   6    5.10    1.30
  -2  -6   6    3.90    0.70
   2  -6  -6    3.10    1.20
  -2   6  -6    3.00    1.10
  -2  -6   6    3.00    1.10
   2   6   6    3.20    1.10
   2  -6  -6    3.90    0.90
   4  -6   6   82.79    4.70
  -4  -6  -6   83.19    3.50
   4  -6   6   93.39    3.80
  -4  -6  -6   87.59    3.80
   4   6  -6   84.99    3.80
   4   6  -6   80.09    3.00
  -4   6   6   84.39    5.20
  -4  -6   6   83.29    3.30
   4   6   6   86.19    3.70
  -4   6  -6   87.89    4.80
   4  -6  -6   83.99    3.60
   4  -6  -6   79.19    4.60
  -4  -6   6   82.89    4.00
   6   6  -6    5.70    1.10
   6  -6   6    5.40    1.40
   6   6  -6    6.10    0.70
  -6   6   6    3.80    1.80
   6  -6  -6    4.20    1.10
  -6   6  -6    4.50    1.60
  -6  -6   6    6.10    1.10
   8   6  -6    1.80    1.00
  -8  -6  -6   -0.70    1.20
   8  -6   6   -0.40    1.00
   8  -6  -6   -1.90    0.90
   8   6   6   -0.70    1.00
  10  -6   6    0.30    1.40
  10  -6  -6    0.00    1.50
  10   6   6    2.10    1.80
   0   8  -6    1.00    0.90
   0  -8   6    0.20    1.00
   0  -8   6   -0.20    0.50
   0   8   6    0.20    0.80
   0  -8  -6    0.10    0.60
   0  -8  -6    0.80    0.90
  -2  -8  -6    8.10    1.60
   2   8  -6   11.10    1.90
  -2  -8  -6    7.40    1.30
  -2   8   6    5.50    1.40
   2  -8   6    7.70    1.30
   2  -8   6    7.10    1.70
   2  -8  -6    8.40    1.80
  -2  -8   6    8.50    1.20
   2  -8  -6    5.80    1.10
  -2   8  -6    8.50    1.90
   2   8   6    8.40    1.80
  -4  -8  -6   90.89    4.30
   4  -8   6   85.39    4.00
  -4   8   6   82.59    5.60
  -4  -8  -6   88.09    4.10
   4  -8   6   92.29    5.50
   4   8  -6   91.79    4.50
   4   8   6   92.19    4.60
  -4  -8   6   88.79    3.70
  -4  -8   6   94.59    4.90
   4  -8  -6   88.69    4.00
   4  -8  -6   92.79    5.60
  -4   8  -6   87.89    5.50
   6   8  -6   52.39    2.90
   6  -8   6   53.09    3.40
  -6  -8  -6   58.89    3.50
   6  -8  -6   50.99    3.30
  -6  -8   6   48.20    2.90
   8  -8   6    6.50    1.80
   8   8  -6    5.90    1.50
  -8  -8  -6    7.90    1.80
  -8  -8   6   10.90    1.80
   8   8   6    9.80    1.80
   8  -8  -6    7.20    1.80
   0  10  -6   54.19    4.20
   0 -10   6   55.29    2.80
   0  10   6   53.59    4.30
   0 -10   6   49.90    4.10
   0 -10  -6   60.39    3.10
   0 -10  -6   47.70    3.90
  -2  10   6  135.69    7.60
   2  10  -6  134.59    6.80
   2 -10   6  153.68    7.80
  -2 -10  -6  147.89    5.50
  -2  10  -6  145.19    7.70
  -2 -10   6  131.39    7.80
   2 -10  -6  145.49    7.60
  -2 -10   6  140.59    5.00
   2  10   6  145.49    7.10
   2 -10  -6  141.59    5.30
   4 -10   6   45.10    3.00
  -4  10   6   58.79    5.10
  -4 -10  -6   38.10    3.40
   4  10  -6   49.70    3.80
   4 -10   6   47.50    4.70
  -4  10  -6   44.80    4.40
   4  10   6   45.40    3.80
  -4 -10   6   47.20    2.80
   4 -10  -6   40.30    4.30
  -4 -10   6   46.80    3.90
   4 -10  -6   42.80    2.90
  -6 -10  -6  105.59    4.70
   6  10  -6  112.59    5.30
   6 -10   6  114.89    6.10
  -6 -10  -6  117.19    5.40
   6 -10  -6  109.39    5.20
   6  10   6   96.79    5.20
  -6 -10   6  103.69    4.70
  -8 -10  -6   20.00    3.00
   8 -10   6   13.30    2.30
   8  10  -6   18.10    2.40
   8 -10  -6   20.90    3.10
   8  10   6   18.20    2.60
  -8 -10   6   18.70    2.50
   0  12  -6   -0.40    1.20
   0 -12  -6    0.30    0.90
   0 -12   6   -2.70    1.60
   0  12   6   -0.60    1.60
   0 -12   6    0.70    0.80
   0 -12  -6   -1.40    1.40
  -2 -12  -6  154.98    8.00
   2 -12   6  146.19    8.40
   2 -12   6  144.69    5.70
  -2  12   6  143.39    8.60
  -2 -12  -6  159.98    6.10
   2  12  -6  147.39    7.80
   2  12   6  156.78    8.20
  -2 -12   6  147.29    7.90
  -2 -12   6  152.68    5.60
   2 -12  -6  145.29    5.90
   2 -12  -6  146.89    8.20
  -2  12  -6  146.89    8.30
  -4 -12  -6   -0.20    0.90
   4 -12   6    1.10    1.90
  -4  12   6   -4.90    1.90
   4 -12   6    0.30    0.90
   4  12  -6   -0.80    1.40
  -4 -12  -6    0.50    1.60
   4 -12  -6    0.90    1.00
   4  12   6    2.00    1.50
   4 -12  -6   -0.20    2.00
  -4 -12   6    2.20    1.80
  -4 -12   6   -0.40    0.90
  -4  12  -6   -0.50    1.80
   6 -12   6    3.30    1.40
  -6 -12  -6    4.10    2.00
   6  12  -6    3.30    2.00
  -6 -12  -6    4.20    1.60
   6 -12  -6    2.60    1.50
  -6 -12   6    2.30    1.30
   6  12   6    4.90    2.70
  -8 -12  -6    1.60    1.90
   8 -12   6    3.30    1.70
   0  14  -6    2.50    1.80
   0 -14  -6    1.10    1.90
   0  14   6    3.60    2.20
   0 -14   6    0.70    1.90
   0 -14  -6    1.80    1.10
   0 -14   6    4.00    1.20
  -2  14   6   37.00    5.40
   2 -14   6   43.00    5.80
   2  14  -6   35.00    4.70
  -2 -14  -6   40.60    3.10
  -2 -14  -6   34.60    4.90
   2 -14   6   43.90    3.10
   2 -14  -6   38.20    3.10
   2 -14  -6   46.20    5.90
  -2 -14   6   34.10    4.80
  -2  14  -6   28.50    4.60
   2  14   6   34.20    4.80
  -2 -14   6   40.40    2.90
   4 -14   6    2.70    1.50
  -4 -14  -6    5.40    1.60
  -4 -14  -6   -0.90    2.50
  -4 -14   6    2.30    2.70
   4 -14  -6    4.40    1.50
  -4 -14   6    6.00    1.70
   6 -14   6   34.80    3.30
  -6 -14   6   38.80    3.40
   6 -14  -6   41.20    3.40
   0 -16   6   -1.50    1.00
   0 -16   6    1.20    4.70
   0 -16  -6    0.90    1.20
   0  16   6   -3.90    2.10
   0  16  -6    2.70    2.80
   0 -16  -6   -3.00    2.90
  -2  16   6   13.80    3.90
   2 -16   6    9.40    2.10
  -2  16  -6    8.20    3.40
   2 -16  -6    1.40    3.40
   2 -16  -6    7.20    1.80
  -2 -16   6    9.40    1.90
   4 -16   6   27.30    3.50
  -4 -16  -6   25.60    3.30
   4 -16  -6   32.10    3.20
  -4 -16   6   31.80    3.50
   6 -16   6    1.60    1.50
  -6 -16  -6    4.20    2.40
   6 -16  -6    2.40    1.80
   0 -18  -6   36.20    3.50
   0 -18   6   50.19    3.70
   2 -18   6    3.70    1.70
  -2 -18  -6    4.50    1.80
  -2 -18   6    5.70    1.90
   2 -18  -6    7.90    1.80
  -4 -18  -6   11.70    2.70
   4 -18   6    9.70    2.30
   4 -18  -6    7.00    2.30
  -4 -18   6    7.90    2.60
   0 -20  -6   -1.90    1.90
   0 -20   6    1.60    2.00
   1  -1   7    4.90    0.60
   1  -1   7    3.70    0.70
  -1  -1  -7    3.90    0.70
  -1   1   7    4.20    0.40
  -1   1   7    4.60    1.00
   1  -1   7    5.40    0.60
  -1  -1  -7    4.80    0.70
   1   1  -7    3.90    1.00
  -1   1  -7    6.00    0.70
   1   1   7    3.70    0.60
   1  -1  -7    3.60    0.90
   1   1   7    4.30    0.70
  -1   1  -7    4.90    0.60
   1  -1  -7    4.40    0.40
  -1   1  -7    3.30    0.70
   3   1  -7  198.78    5.30
   3  -1   7  198.98    5.90
  -3  -1  -7  198.08    4.60
   3   1  -7  185.58    6.10
  -3  -1  -7  195.78    5.90
   3  -1   7  193.48    5.70
   3   1  -7  200.78    5.20
  -3  -1  -7  199.18    4.70
  -3   1   7  188.78    6.60
  -3  -1   7  204.78    6.60
   3   1   7  199.38    5.90
   3  -1  -7  194.08    5.30
  -3   1  -7  192.88    5.90
   3  -1  -7  204.08    6.30
  -3   1  -7  199.98    5.70
  -5   1   7    1.50    0.90
   5  -1   7    1.50    0.50
  -5  -1  -7    2.50    0.90
   5   1  -7    2.30    0.70
   5   1  -7    1.40    0.50
   5   1  -7    1.00    0.50
   5  -1   7    2.70    0.90
   5  -1  -7    0.70    0.50
  -5   1  -7    2.00    0.60
   5  -1  -7    1.50    0.70
   5   1   7    1.50    0.80
   7   1  -7   69.79    3.30
   7  -1   7   71.49    3.90
  -7   1   7   71.19    3.80
   7   1   7   69.49    3.80
   7  -1  -7   66.99    3.00
   9  -1   7    3.30    1.60
   9   1  -7    2.30    1.20
   9  -1  -7    0.80    1.00
   1   3  -7   13.70    0.60
   1   3  -7   13.60    1.30
  -1   3   7   12.50    0.80
   1  -3   7   12.90    1.40
  -1  -3  -7   13.30    1.00
  -1   3   7   12.60    1.70
   1  -3   7   12.90    0.90
  -1  -3  -7   12.30    1.10
   1  -3  -7   16.80    1.50
   1  -3  -7   12.30    0.80
   1   3   7   11.90    0.90
  -1  -3   7   13.20    0.60
  -1   3  -7   11.90    1.30
   1   3   7   12.60    1.20
  -1   3  -7   13.50    0.90
  -3   3   7  172.58    5.10
   3  -3   7  170.98    5.40
  -3  -3  -7  180.38    4.60
  -3  -3  -7  165.38    5.40
   3   3  -7  167.78    4.60
   3  -3   7  173.58    6.00
   3   3  -7  168.18    5.40
  -3   3   7  164.08    6.50
   3   3  -7  165.68    6.20
   3  -3  -7  174.28    6.20
  -3   3  -7  173.08    5.90
   3   3   7  175.18    5.00
   3  -3  -7  168.58    5.00
  -3  -3   7  168.28    4.70
  -5  -3  -7    4.80    1.10
   5   3  -7    3.10    0.70
  -5   3   7    3.80    1.30
   5  -3   7    2.60    1.00
   5   3  -7    4.00    0.70
   5  -3   7    4.80    1.10
   5   3   7    3.10    0.90
  -5   3  -7    4.10    1.10
   5  -3  -7    5.10    1.00
   5  -3  -7    6.00    1.40
  -5  -3   7    5.60    1.00
   7  -3   7    9.40    1.80
  -7  -3  -7    6.70    1.60
   7   3  -7    7.60    1.30
   7  -3  -7    8.10    1.40
  -7   3  -7    8.40    1.60
   7   3   7   11.50    1.80
   9  -3   7    7.10    1.90
   9   3  -7    6.50    1.60
   9   3   7    4.40    1.90
   9  -3  -7    9.00    1.90
  -1   5   7  231.38    8.00
  -1   5   7  222.38    6.10
   1  -5   7  227.88    7.80
   1   5  -7  220.68    5.70
   1  -5   7  218.68    6.10
  -1  -5  -7  220.18    6.30
   1   5  -7  233.98    7.50
   1  -5  -7  225.68    6.20
  -1   5  -7  219.48    7.60
  -1  -5   7  226.58    7.50
  -1   5  -7  218.58    6.10
   1   5   7  224.58    7.50
   1   5   7  227.58    6.20
   1  -5  -7  208.88    7.50
  -1  -5   7  228.28    5.80
   3   5  -7   50.79    2.80
   3  -5   7   49.50    2.50
   3   5  -7   49.99    1.90
  -3  -5  -7   48.10    2.40
  -3   5   7   49.20    3.50
  -3  -5  -7   51.99    2.70
  -3   5  -7   45.90    3.20
   3  -5  -7   51.09    2.40
   3  -5  -7   47.00    3.20
  -3  -5   7   54.09    2.20
   3   5   7   48.40    2.60
   5  -5   7   26.50    2.70
   5   5  -7   25.10    1.70
  -5  -5  -7   33.00    2.40
  -5   5   7   29.30    3.00
   5  -5   7   26.50    2.20
   5   5  -7   27.40    2.20
  -5  -5   7   29.00    1.90
   5  -5  -7   29.30    2.90
  -5   5  -7   28.30    2.70
   5  -5  -7   32.00    2.10
  -7  -5  -7   23.60    2.30
   7   5  -7   26.70    2.00
   7  -5   7   23.50    2.80
   7  -5  -7   20.10    2.40
   7   5   7   22.20    2.20
   9  -5   7    1.80    1.30
   9   5  -7    1.30    1.10
   9  -5  -7    0.80    1.20
   1  -7   7  104.89    5.40
  -1  -7  -7  116.89    4.10
  -1  -7  -7  116.39    5.20
  -1   7   7  108.19    5.60
   1  -7   7  116.49    4.00
   1   7  -7  108.29    5.10
   1   7  -7  109.89    3.60
  -1   7  -7  112.59    5.50
  -1  -7   7  104.99    5.30
   1  -7  -7  120.99    5.60
   1  -7  -7  113.59    4.00
   1   7   7  111.99    5.40
  -1  -7   7  107.89    3.60
   3   7  -7   31.00    2.50
   3  -7   7   35.20    3.10
  -3  -7  -7   33.10    2.20
   3   7  -7   29.90    1.50
  -3  -7  -7   34.40    2.40
   3  -7   7   31.20    2.10
  -3  -7   7   36.30    2.80
   3  -7  -7   33.80    3.10
  -3   7  -7   32.20    3.00
  -3  -7   7   35.30    1.90
   3  -7  -7   33.20    2.10
   3   7   7   32.20    2.60
   5  -7   7   23.30    2.60
  -5  -7  -7   17.00    1.50
  -5  -7  -7   20.50    2.10
  -5   7   7   21.30    3.40
   5   7  -7   24.00    2.00
   5  -7   7   22.20    3.10
   5  -7  -7   18.00    2.10
  -5  -7   7   20.70    1.70
  -5   7  -7   24.10    3.30
   5   7   7   21.30    1.80
  -7  -7  -7   26.20    2.60
   7  -7   7   23.20    2.40
   7   7  -7   28.10    2.10
   7   7   7   23.70    2.40
  -7  -7   7   26.00    2.20
   7  -7  -7   30.80    2.60
  -9  -7  -7   -1.10    1.50
   9  -7   7    0.90    1.40
   9   7   7    1.90    1.40
   9  -7  -7    1.10    1.20
  -1  -9  -7   10.10    1.90
   1  -9   7    8.50    1.90
   1  -9   7    9.10    1.40
   1   9  -7   10.10    2.00
  -1  -9  -7   10.30    1.40
  -1   9   7    8.30    2.00
  -1  -9   7    8.40    2.00
   1  -9  -7   10.90    2.20
   1   9   7   10.40    2.20
   1  -9  -7    9.20    1.40
  -1   9  -7    7.40    1.90
  -1  -9   7   10.50    1.30
  -3   9   7    9.20    2.50
  -3  -9  -7   15.00    2.20
  -3  -9  -7   16.50    2.10
   3  -9   7   17.50    3.00
   3   9  -7   15.80    2.40
   3  -9   7   17.40    2.10
  -3   9  -7   16.20    2.70
   3  -9  -7   14.30    2.80
  -3  -9   7   17.60    2.50
   3   9   7   17.30    2.50
  -3  -9   7   14.70    1.70
   3  -9  -7   16.80    2.00
   5  -9   7   -0.50    0.90
   5   9  -7    1.10    1.00
  -5   9   7   -1.50    1.40
  -5  -9  -7    0.60    0.90
   5  -9   7    2.70    1.80
   5  -9  -7   -0.10    1.50
  -5  -9   7    1.50    0.90
   5   9   7    0.00    1.00
   5  -9  -7    2.10    1.00
  -5   9  -7    1.80    1.60
  -5  -9   7    0.90    1.20
   7  -9   7   -1.20    0.90
  -7  -9  -7    1.70    1.30
   7   9  -7   -0.20    0.90
  -7  -9   7    1.80    1.20
   7  -9  -7   -0.10    1.20
  -9  -9  -7    3.80    2.20
   9  -9  -7   -0.50    1.60
   9   9   7    2.60    1.70
   1 -11   7    1.60    1.60
  -1 -11  -7    1.30    1.20
  -1  11   7    1.30    1.40
  -1 -11  -7   -0.10    0.90
   1  11  -7    1.50    1.40
   1  11   7    3.10    1.30
  -1 -11   7    2.00    1.70
  -1  11  -7    0.80    1.40
  -1 -11   7    1.70    0.70
   1 -11  -7    1.40    1.50
   1 -11  -7    1.60    0.90
  -3 -11  -7    9.50    2.20
  -3 -11  -7   13.10    2.10
   3  11  -7   11.20    2.30
  -3  11   7   11.90    2.80
   3 -11   7   10.70    1.80
   3 -11   7   13.30    3.10
   3 -11  -7   12.00    2.90
  -3 -11   7   11.90    2.70
  -3 -11   7   13.90    1.70
  -3  11  -7   13.50    3.00
   3 -11  -7   12.30    1.90
  -5 -11  -7    9.00    1.80
   5  11  -7    5.30    1.90
   5 -11   7    6.40    1.60
  -5 -11  -7    9.50    2.80
  -5 -11   7    7.10    2.10
   5  11   7    9.30    2.00
  -5 -11   7    8.50    1.60
   5 -11  -7   11.30    2.00
  -7 -11  -7   15.00    2.40
   7 -11   7   11.10    2.30
   7 -11  -7   17.40    2.60
   1  13  -7    7.00    2.10
  -1 -13  -7    4.50    1.30
  -1  13   7    6.10    2.50
   1 -13   7    7.40    1.50
   1 -13   7    4.30    2.20
  -1 -13  -7    2.80    2.10
   1 -13  -7    3.20    1.30
   1 -13  -7    3.20    1.90
  -1 -13   7    7.00    2.50
  -1  13  -7    2.00    2.00
  -1 -13   7    3.20    1.20
  -3 -13  -7   43.90    4.50
   3  13  -7   39.50    4.20
  -3 -13  -7   39.10    3.10
   3 -13   7   38.30    3.00
  -3  13   7   30.90    4.60
   3 -13   7   39.10    6.00
   3  13   7   38.20    4.70
   3 -13  -7   34.30    5.00
  -3  13  -7   38.00    5.00
   3 -13  -7   41.80    3.10
  -3 -13   7   49.70    5.00
  -3 -13   7   39.90    2.70
  -5 -13  -7    2.00    1.40
   5  13  -7   -2.50    1.90
   5 -13   7    0.60    1.20
   5  13   7    1.40    1.90
  -5 -13   7    0.10    1.30
  -5 -13   7    0.50    2.40
   5 -13  -7   -0.10    1.20
  -7 -13  -7   31.60    3.80
   7 -13   7   39.10    3.60
  -7 -13   7   34.30    3.70
   7 -13  -7   39.60    3.50
  -1 -15  -7    0.30    2.00
   1  15  -7    3.40    2.40
   1 -15   7    5.10    2.80
  -1  15   7    4.30    2.60
   1 -15   7    1.70    1.20
  -1 -15  -7    1.30    1.20
   1  15   7    0.20    2.00
   1 -15  -7    1.40    0.80
   1 -15  -7    2.00    2.20
  -1 -15   7    1.20    2.40
  -1 -15   7    2.90    1.30
  -1  15  -7    0.70    2.10
  -3  15   7   19.00    4.80
   3 -15   7   24.10    3.00
  -3 -15  -7   21.20    2.70
  -3 -15   7   23.70    2.70
   3 -15  -7   16.70    4.40
   3 -15  -7   23.10    3.10
  -3  15  -7   31.60    5.40
  -5 -15  -7    2.80    1.70
   5 -15   7   -0.10    1.40
  -5 -15   7   -0.50    1.40
   5 -15  -7    3.00    1.30
  -7 -15  -7    8.20    2.80
   7 -15   7   10.20    2.60
   7 -15  -7    7.10    2.10
   1 -17   7    0.80    4.90
  -1 -17  -7    6.70    2.10
   1 -17   7    6.90    1.70
   1 -17  -7    8.10    2.10
   3 -17   7    6.00    1.80
  -3 -17  -7    8.80    2.20
  -3 -17   7    7.60    2.00
   3 -17  -7    7.60    1.80
  -5 -17  -7    4.00    2.30
   5 -17   7    2.60    1.60
   5 -17  -7    0.80    1.70
   1 -19   7    5.40    1.60
  -1 -19  -7    4.10    1.80
   1 -19  -7    4.30    1.80
  -1 -19   7    0.30    1.80
  -3 -19  -7    4.70    2.30
   3 -19   7    2.30    1.80
   3 -19  -7    7.70    2.30
  -3 -19   7    8.30    2.40
   0   0  -8 1583.64   35.70
   0   0   8 1480.55   35.60
  -2   0  -8    0.30    0.30
   2   0  -8    0.60    0.50
   2   0  -8    0.30    0.20
  -2   0   8    0.40    0.20
  -2   0  -8    0.40    0.50
  -2   0  -8    0.10    0.30
  -2   0   8   -0.10    0.40
   2   0   8    0.20    0.30
  -4   0   8    1.90    0.90
   4   0  -8    5.90    1.00
  -4   0  -8    2.60    0.60
   4   0  -8    5.40    0.90
  -4   0   8    5.20    0.80
  -4   0  -8    4.40    0.60
   4   0   8    3.10    0.80
  -4   0  -8    5.10    1.10
   6   0  -8    1.20    0.50
   6   0  -8    0.30    0.60
  -6   0   8   -0.90    0.80
   8   0  -8   63.49    3.50
   8   0   8   73.29    4.10
  10   0   8    2.80    1.70
  10   0  -8    1.20    1.50
   0   2  -8    0.10    0.20
   0   2   8    0.20    0.30
   0   2  -8    0.30    0.60
   0   2   8   -0.20    0.50
   0  -2  -8    0.40    0.60
   0  -2   8    0.30    0.60
   0  -2  -8   -0.30    0.30
   0  -2   8    0.60    0.20
   2   2  -8   95.09    4.20
   2   2  -8   93.89    2.50
   2  -2   8   89.89    3.20
   2  -2   8   87.19    3.60
  -2   2   8   93.69    2.90
  -2   2   8   97.19    4.20
   2  -2   8   95.99    3.20
  -2  -2  -8   88.79    3.20
   2   2  -8   93.99    3.50
  -2  -2  -8   93.19    3.10
   2  -2  -8   94.09    2.80
  -2   2  -8   93.89    3.20
   2  -2  -8   97.69    4.00
  -2  -2   8   91.09    2.50
   2   2   8   93.89    3.20
  -2   2  -8   99.79    3.70
   2   2   8   95.79    3.40
  -4  -2  -8  100.79    3.90
   4  -2   8   97.69    3.90
   4  -2   8   95.09    3.80
   4   2  -8   95.99    3.90
   4   2  -8   96.39    3.40
   4   2  -8   93.99    3.60
   4   2  -8   97.79    3.20
   4  -2  -8   94.79    3.40
  -4  -2   8   93.49    3.20
   4  -2  -8   93.39    4.20
  -4   2  -8  100.99    4.40
   6   2  -8    1.40    0.40
  -6   2   8    1.20    1.00
   6  -2   8    1.80    0.80
   6  -2   8    1.00    0.70
   6   2  -8    0.40    0.60
   6   2  -8    1.20    0.40
  -6  -2  -8   -0.80    0.80
  -6   2  -8    0.00    0.80
   6  -2  -8    0.70    0.70
   6   2   8    0.50    0.80
   8  -2   8    0.10    1.10
   8   2  -8    1.00    0.90
   8  -2  -8    0.60    0.90
   8   2   8    2.80    1.20
  10  -2   8    1.90    1.50
  10   2  -8    0.80    1.50
  10  -2  -8   -0.60    1.40
  10   2   8    0.40    1.40
   0   4   8  189.68    5.10
   0   4   8  189.48    6.50
   0   4  -8  191.78    6.40
   0  -4  -8  183.48    6.30
   0   4  -8  184.68    4.90
   0  -4  -8  181.68    5.20
   0  -4   8  195.38    6.50
   0  -4   8  183.28    4.90
  -2   4   8  341.27   10.80
   2   4  -8  341.97    9.80
  -2  -4  -8  332.67    9.10
   2  -4   8  361.76   10.40
   2   4  -8  335.67    8.10
  -2  -4  -8  343.37    9.30
   2  -4   8  339.37    9.00
  -2   4   8  327.37    8.70
  -2  -4   8  343.37    8.30
   2   4   8  344.47    9.70
   2  -4  -8  345.57    8.80
   2  -4  -8  352.06   10.50
  -2   4  -8  352.96   10.30
  -2  -4   8  337.77    9.90
   2   4   8  343.87    9.00
  -4  -4  -8    0.40    0.30
   4   4  -8   -0.20    0.50
  -4  -4  -8    0.50    0.60
   4   4  -8    0.10    0.30
  -4   4   8   -0.60    0.70
   4  -4   8    0.40    0.60
   4   4  -8    0.70    0.40
   4   4  -8    0.20    0.70
   4  -4   8    1.80    0.90
  -4   4  -8    1.30    0.80
   4   4   8    0.40    0.30
   4  -4  -8    0.10    0.80
  -4  -4   8   -0.30    0.40
   4  -4  -8    0.50    0.50
   6  -4   8  122.09    5.10
  -6   4   8  109.59    6.30
  -6  -4  -8  123.39    5.30
   6  -4   8  117.39    5.40
   6   4  -8  117.69    4.20
  -6   4  -8  114.89    5.60
   6   4   8  116.99    5.60
  -6  -4   8  114.79    4.30
  -8  -4  -8    8.60    1.80
   8   4  -8   10.90    2.10
   8  -4   8   10.80    2.10
   8   4   8   11.20    1.90
   8  -4  -8    9.70    1.80
  10  -4   8   -0.80    1.50
  10   4   8    2.70    1.60
  10  -4  -8   -1.20    1.30
   0  -6  -8    0.20    0.80
   0  -6  -8    0.70    0.60
   0  -6   8    0.40    1.00
   0   6  -8   -0.10    0.40
   0   6   8    0.20    0.80
   0   6  -8   -0.60    0.80
  -2  -6  -8   24.70    2.10
  -2   6   8   27.50    2.70
  -2  -6  -8   27.50    1.90
   2  -6   8   28.10    2.70
   2  -6   8   28.40    1.80
   2   6  -8   31.90    2.50
   2  -6  -8   30.90    1.80
  -2  -6   8   30.10    2.50
   2  -6  -8   29.10    2.70
  -2  -6   8   28.40    1.50
  -2   6  -8   24.50    2.50
   2   6   8   26.30    2.30
  -4  -6  -8    0.40    0.60
   4  -6   8    0.20    0.90
   4   6  -8   -0.30    0.60
   4  -6   8   -0.40    0.50
  -4   6   8    1.30    1.20
  -4  -6  -8    0.80    0.70
   4   6  -8    0.20    0.40
  -4   6  -8   -0.10    0.90
   4  -6  -8    1.10    1.10
  -4  -6   8    0.30    0.60
   4  -6  -8    0.60    0.60
   4   6   8    0.10    0.60
   6   6  -8    0.40    0.70
   6   6  -8    0.90    0.60
  -6  -6  -8    2.80    1.10
   6  -6   8    0.00    0.80
   6   6  -8    2.20    0.80
  -6   6   8    1.00    1.60
   6  -6  -8    1.50    1.00
  -6  -6   8    2.10    0.90
  -6   6  -8    1.70    1.30
  -8  -6  -8    0.00    1.20
   8  -6   8   -1.10    1.00
   8   6   8    0.20    1.10
   8  -6  -8   -0.30    1.00
  10  -6   8    1.90    1.60
  10  -6  -8   -0.20    1.60
  10   6   8    3.40    1.90
   0  -8   8  172.78    5.40
   0  -8  -8  178.08    7.40
   0  -8   8  173.18    7.50
   0  -8  -8  181.98    5.80
   0   8   8  190.78    8.10
   0   8  -8  180.48    7.50
   2   8  -8   87.09    4.70
   2  -8   8   85.89    3.60
   2  -8   8   89.59    5.30
  -2  -8  -8   81.79    4.40
  -2  -8  -8   82.79    3.70
  -2   8   8   85.39    5.30
  -2   8  -8   92.19    5.20
   2   8   8   83.29    4.70
   2  -8  -8   92.49    5.30
  -2  -8   8   84.99    3.20
   2  -8  -8   92.79    3.70
  -4   8   8   -0.50    1.20
  -4  -8  -8    1.80    0.90
   4  -8   8   -0.40    1.30
   4  -8   8    2.20    0.90
  -4  -8  -8    0.80    0.90
   4   8  -8    0.80    0.90
  -4   8  -8    1.40    1.40
   4  -8  -8    3.70    1.00
  -4  -8   8    1.90    0.70
  -4  -8   8    2.50    1.10
   4   8   8    1.10    0.90
   4  -8  -8    3.40    1.50
  -6  -8  -8   52.39    3.50
   6   8  -8   55.39    3.10
   6  -8   8   53.99    3.40
   6  -8  -8   53.79    3.30
  -6  -8   8   56.19    2.90
   8  -8   8   23.10    3.00
   8   8  -8   27.20    2.10
  -8  -8  -8   25.20    3.10
   8  -8  -8   24.90    3.00
   8   8   8   24.20    2.90
   0 -10   8    0.40    0.50
   0  10   8   -1.80    1.00
   0 -10  -8    1.20    1.10
   0 -10  -8    0.90    0.70
   0 -10   8    0.30    1.40
   0  10  -8   -0.60    1.00
  -2 -10  -8    2.20    0.90
   2 -10   8    1.00    1.70
   2  10  -8    1.60    1.20
  -2  10   8    2.60    1.60
  -2 -10   8    0.40    1.20
   2  10   8    2.00    1.40
   2 -10  -8    1.80    0.80
  -2 -10   8    0.20    0.70
   2 -10  -8    0.00    1.10
  -4 -10  -8   36.20    3.20
   4 -10   8   31.70    2.40
  -4  10   8   39.30    5.00
   4 -10   8   28.80    6.10
  -4 -10  -8   32.60    2.70
   4  10  -8   34.60    3.20
  -4  10  -8   38.30    4.70
   4  10   8   41.60    3.60
  -4 -10   8   35.10    2.30
   4 -10  -8   36.50    2.70
   4 -10  -8   28.00    3.80
  -4 -10   8   33.00    3.50
  -6 -10  -8   -0.90    1.00
   6  10  -8   -0.10    1.10
  -6 -10  -8    0.20    1.10
   6  10   8   -0.10    2.00
   6 -10  -8    1.30    1.10
  -6 -10   8    1.50    1.10
   8 -10   8    1.00    1.30
   8 -10  -8    0.30    1.40
   8  10   8   -0.20    1.50
   0  12   8  104.69    6.90
   0 -12   8  106.79    6.90
   0 -12  -8   98.09    4.70
   0 -12  -8  110.69    6.70
   0 -12   8  112.49    4.60
   0  12  -8  101.99    6.50
  -2  12   8    7.10    2.60
   2 -12   8    4.30    1.30
   2  12  -8    7.40    2.40
   2 -12   8    5.70    2.40
  -2 -12  -8    6.30    2.40
  -2 -12  -8    6.50    1.50
  -2 -12   8    4.80    2.10
  -2 -12   8    5.90    1.20
  -2  12  -8    4.30    2.10
   2 -12  -8    5.60    2.20
   2  12   8    3.50    1.90
   2 -12  -8    5.30    1.40
   4 -12   8    1.30    1.10
  -4  12   8    0.10    2.10
   4 -12   8    0.50    1.80
   4  12  -8    0.10    1.40
  -4 -12  -8   -2.00    1.40
  -4 -12  -8    0.70    1.20
  -4 -12   8    1.30    1.80
  -4  12  -8   -0.40    1.70
   4  12   8   -0.60    1.30
   4 -12  -8    0.80    2.00
   4 -12  -8   -1.10    0.90
  -4 -12   8    2.00    1.00
  -6 -12  -8    5.80    1.90
   6 -12   8    3.90    1.40
  -6 -12  -8    4.20    1.90
   6  12  -8    3.80    1.80
   6 -12  -8    5.50    1.70
  -6 -12   8    3.20    1.50
  -8 -12  -8   23.00    3.10
   8 -12   8   25.00    3.40
   0  14   8    1.40    2.00
   0  14  -8   -2.10    1.70
   0 -14  -8    0.10    1.00
   0 -14   8    0.70    0.80
   0 -14   8    3.10    2.40
   0 -14  -8    1.60    1.90
  -2 -14  -8    5.00    2.30
  -2 -14  -8    5.90    1.70
   2 -14   8    7.10    1.50
   2 -14   8    2.00    2.70
   2  14  -8    8.90    2.60
  -2  14   8    4.80    2.50
  -2 -14   8    6.40    2.50
   2 -14  -8    5.90    3.00
  -2  14  -8    3.50    2.10
   2  14   8    7.00    2.50
   2 -14  -8    6.10    1.60
  -2 -14   8    7.40    1.50
  -4 -14  -8   10.20    3.20
   4 -14   8   16.80    2.60
  -4 -14  -8   13.60    2.40
  -4 -14   8   14.70    3.50
  -4 -14   8   16.50    2.30
   4 -14  -8   12.70    2.20
   6 -14   8    0.80    1.40
  -6 -14  -8   -0.40    1.50
  -6 -14   8   -0.30    1.60
   6 -14  -8   -0.80    1.20
   0 -16   8   -2.50    3.30
   0 -16  -8    1.30    1.40
   0  16  -8   -6.30    2.40
   0 -16  -8   -4.60    2.70
   0 -16   8   -1.10    1.00
   0  16   8    0.40    2.50
  -2 -16  -8   38.00    3.70
  -2  16   8   33.00    5.70
   2 -16   8   37.80    3.20
   2 -16   8   30.20    5.70
  -2  16  -8   27.30    5.00
   2 -16  -8   35.20    3.20
  -2 -16   8   31.80    2.90
   2 -16  -8   33.70    5.50
   4 -16   8    2.80    1.50
  -4 -16  -8    0.00    1.40
   4 -16  -8    1.30    1.30
  -4 -16   8    1.00    1.50
   6 -16   8   25.70    3.30
  -6 -16  -8   34.70    3.90
   6 -16  -8   32.50    3.40
   0 -18   8    2.70    1.50
   0 -18  -8    2.20    1.40
   2 -18   8    2.50    1.50
  -2 -18  -8    4.20    1.70
  -2 -18   8    1.20    1.50
   2 -18  -8   -1.50    1.40
   4 -18   8   -0.40    1.40
  -4 -18  -8    4.20    1.80
   4 -18  -8    3.00    1.90
  -4 -18   8    0.60    2.00
   0 -20  -8   22.00    3.50
   0 -20   8   25.20    3.60
  -1   1   9  127.89    3.20
  -1  -1  -9  120.39    4.20
   1   1  -9  125.59    4.90
   1  -1   9  128.99    3.70
  -1  -1  -9  129.09    3.70
   1  -1   9  125.19    3.60
  -1   1   9  120.49    4.70
   1  -1   9  123.49    4.20
   1   1   9  128.09    3.70
   1  -1  -9  122.19    4.60
  -1  -1   9  122.79    4.90
  -1   1  -9  131.19    3.70
  -1   1  -9  131.19    4.70
   1  -1  -9  124.89    3.20
   1   1   9  118.79    4.30
  -3  -1  -9    4.30    1.00
   3   1  -9    6.10    0.80
   3  -1   9    5.20    0.90
  -3  -1  -9    6.10    0.70
   3   1  -9    5.90    1.20
   3  -1   9    4.30    0.90
  -3   1   9    5.40    0.80
  -3   1   9    5.80    1.40
  -3  -1  -9    5.50    0.60
   3   1  -9    5.80    0.70
   3  -1  -9    5.80    1.20
  -3   1  -9    6.30    1.00
  -3  -1   9    4.40    1.30
  -3   1  -9    5.80    1.10
   3  -1  -9    5.10    0.70
   5   1  -9    2.10    0.70
  -5  -1  -9    3.10    0.80
   5  -1   9    2.50    0.60
   5  -1   9    3.20    1.00
   5   1  -9    1.50    0.60
  -5   1   9    2.70    1.10
  -5   1  -9    2.10    0.60
   5  -1  -9    2.50    0.90
   5  -1  -9    3.80    0.80
   5   1   9    2.10    0.80
  -7   1   9    1.50    1.10
   7   1  -9    1.20    0.80
   7  -1   9    0.70    1.00
   7  -1  -9    1.20    0.80
   7   1   9    2.00    1.00
   7  -1  -9    0.40    0.80
   9  -1   9    0.30    1.10
   9   1  -9   -1.00    0.90
   9  -1  -9    0.00    1.00
   9   1   9   -0.80    1.20
   1   3  -9  202.18    4.90
   1   3  -9  208.18    6.50
  -1  -3  -9  210.78    6.30
  -1   3   9  209.78    5.40
   1  -3   9  196.38    6.60
  -1  -3  -9  207.08    5.70
   1  -3   9  206.58    5.50
  -1   3  -9  199.78    5.50
   1  -3  -9  200.58    5.40
   1   3   9  203.68    5.90
  -1  -3   9  201.68    4.90
   1  -3  -9  210.68    6.80
   1   3   9  203.98    6.50
  -1   3  -9  207.98    6.60
   3  -3   9  148.09    5.50
  -3  -3  -9  144.19    4.10
  -3   3   9  141.19    4.40
  -3  -3  -9  136.29    4.80
   3   3  -9  142.49    3.90
  -3   3   9  142.89    6.00
   3  -3   9  150.78    4.80
   3   3  -9  139.79    5.80
   3   3  -9  141.59    3.90
   3   3  -9  146.39    5.00
  -3   3  -9  146.09    5.30
   3  -3  -9  140.09    4.30
   3  -3  -9  145.69    5.70
   3   3   9  143.89    4.60
  -3  -3   9  141.99    4.00
   5  -3   9   19.40    1.80
   5   3  -9   20.10    1.50
   5   3  -9   20.10    1.50
   5  -3   9   20.40    2.00
   5   3  -9   21.80    1.70
  -5   3   9   18.20    2.70
   5   3  -9   21.10    1.40
  -5  -3  -9   20.60    2.00
   5   3   9   19.10    1.80
   5  -3  -9   21.00    1.60
   5  -3  -9   21.80    2.20
  -5   3  -9   19.10    1.90
  -5  -3   9   19.60    1.40
   7  -3   9   31.00    2.60
  -7  -3  -9   30.80    2.70
   7   3  -9   32.10    2.10
  -7   3  -9   30.90    2.50
   7  -3  -9   29.60    2.30
   7   3   9   31.90    2.60
   9  -3   9   20.70    2.90
   9   3  -9   19.50    2.20
   9  -3  -9   18.90    2.40
   9   3   9   22.60    2.90
  -1   5   9  340.27    9.00
   1   5  -9  351.26   10.50
   1   5  -9  351.46    8.50
   1  -5   9  357.26   10.80
   1  -5   9  347.67    8.90
  -1  -5  -9  350.46    9.20
  -1   5   9  352.86   11.20
  -1   5  -9  350.26    9.00
  -1   5  -9  347.57   10.70
   1   5   9  351.16   10.60
  -1  -5   9  352.56   10.60
   1   5   9  336.77    9.00
   1  -5  -9  351.36   10.80
  -1  -5   9  354.76    8.50
   1  -5  -9  345.47    9.00
  -3  -5  -9    2.60    0.80
   3   5  -9    1.60    0.80
  -3  -5  -9    1.20    0.60
  -3   5   9    3.00    1.20
   3  -5   9    3.10    0.70
   3   5  -9    1.30    0.40
   3  -5   9    1.50    1.00
   3  -5  -9    1.70    0.70
   3   5   9    0.80    0.80
  -3  -5   9    0.60    0.80
  -3  -5   9    1.50    0.50
  -3   5  -9    0.80    0.80
   3  -5  -9    1.80    1.10
   5  -5   9  120.69    4.90
  -5   5   9  114.89    6.30
  -5  -5  -9  105.99    4.80
   5   5  -9  120.39    4.30
   5  -5   9  112.89    5.60
   5   5  -9  115.49    4.30
   5   5  -9  120.79    5.20
   5   5  -9  116.39    4.00
   5  -5  -9  117.39    5.80
  -5  -5   9  116.39    4.00
  -5   5  -9  115.69    5.60
   5  -5  -9  120.99    4.50
   7  -5   9    0.30    0.80
  -7  -5  -9   -0.80    1.00
   7   5  -9   -0.20    0.70
   7   5   9    0.20    0.80
   7  -5  -9    0.40    0.80
  -9  -5  -9    1.20    1.30
   9  -5   9    1.60    1.50
   9   5  -9    3.20    1.20
   9  -5  -9    4.00    1.40
   9   5   9    0.80    1.50
   1   7  -9  125.09    4.00
   1   7  -9  127.19    5.80
   1  -7   9  141.99    6.40
  -1  -7  -9  137.49    4.70
  -1   7   9  132.69    6.40
   1  -7   9  132.09    4.40
  -1  -7  -9  137.29    5.80
   1   7   9  129.89    6.00
  -1  -7   9  129.79    6.00
  -1  -7   9  135.49    4.10
  -1   7  -9  139.49    6.20
   1  -7  -9  135.99    4.60
   1  -7  -9  134.29    6.10
   3   7  -9    0.80    0.40
   3  -7   9   -0.80    0.80
   3  -7   9    0.40    0.60
  -3  -7  -9   -0.50    0.60
  -3  -7  -9    1.00    0.70
   3   7   9    0.40    0.70
   3  -7  -9    1.00    0.60
   3  -7  -9   -0.50    0.70
  -3  -7   9    0.00    0.90
  -3   7  -9    1.10    0.90
  -5  -7  -9   95.69    3.60
   5  -7   9   92.09    5.50
   5   7  -9   92.99    5.40
  -5  -7  -9   89.29    4.40
   5   7  -9   96.99    4.30
  -5   7   9   95.39    6.30
   5  -7   9   97.99    4.40
  -5   7  -9   87.69    5.40
   5  -7  -9   96.89    4.20
  -5  -7   9   90.89    3.60
   5   7   9   95.59    4.00
   5  -7  -9   86.39    6.40
  -7  -7  -9    2.90    1.40
   7   7  -9    0.40    0.70
   7  -7   9    1.40    1.00
  -7  -7   9    1.20    0.90
   7  -7  -9    2.20    1.20
   7   7   9    1.10    0.90
   9  -7   9    2.90    1.60
  -9  -7  -9    3.80    1.70
   9  -7  -9    1.30    1.50
   9   7   9    0.90    1.40
  -1  -9  -9   23.90    3.00
  -1  -9  -9   22.60    1.90
   1  -9   9   26.80    3.40
   1   9  -9   21.30    3.00
   1  -9   9   21.30    1.70
  -1   9   9   23.80    3.50
   1  -9  -9   18.00    2.80
   1   9   9   22.60    3.10
  -1  -9   9   21.70    3.00
  -1   9  -9   24.60    3.20
  -1  -9   9   23.90    1.60
   1  -9  -9   21.10    1.70
   3  -9   9   17.90    1.70
  -3   9   9   18.60    3.30
  -3  -9  -9   20.60    2.60
  -3  -9  -9   20.20    2.00
   3   9  -9   17.80    2.50
   3  -9   9   15.40    2.80
   3   9   9   21.20    2.90
  -3  -9   9   20.70    1.60
   3  -9  -9   18.70    1.80
  -3  -9   9   16.80    2.60
   3  -9  -9   21.20    3.10
  -3   9  -9   22.00    3.10
  -5  -9  -9    1.60    1.00
  -5   9   9    0.10    1.70
   5  -9   9    2.60    1.90
  -5  -9  -9    0.90    1.50
   5  -9   9    2.10    1.10
   5   9  -9    0.70    1.00
  -5  -9   9    2.00    1.30
   5  -9  -9    0.80    1.00
  -5   9  -9    0.60    1.40
   5  -9  -9   -0.60    1.50
   5   9   9    1.30    1.20
  -5  -9   9    1.60    0.90
   7  -9   9   11.80    2.20
   7   9  -9   16.60    1.70
  -7  -9  -9   20.00    2.60
  -7  -9   9   13.30    1.90
   7  -9  -9   13.20    2.70
   9  -9   9   12.90    3.10
  -9  -9  -9   14.60    2.90
   9   9   9   18.50    2.70
   9  -9  -9   16.10    2.70
  -1 -11  -9   28.00    2.30
  -1  11   9   27.50    4.00
   1  11  -9   25.80    4.20
  -1 -11  -9   19.80    3.00
   1 -11   9   25.90    4.00
   1 -11  -9   25.90    2.10
   1  11   9   26.10    3.70
   1 -11  -9   29.90    3.90
  -1 -11   9   22.20    3.50
  -1  11  -9   23.40    3.60
  -1 -11   9   24.20    1.90
  -3 -11  -9    1.70    1.30
   3 -11   9    0.00    0.80
   3 -11   9    1.70    1.70
  -3  11   9   -0.70    1.30
   3  11  -9    1.10    1.10
  -3 -11  -9    2.60    1.10
  -3  11  -9    2.10    1.60
  -3 -11   9    2.20    1.70
   3 -11  -9    0.70    1.70
   3 -11  -9    0.50    0.70
  -3 -11   9    0.70    0.80
   5  11  -9   -0.50    1.30
   5 -11   9    0.70    1.00
  -5 -11  -9   -0.20    1.00
   5  11   9    0.70    1.30
  -5 -11   9    2.30    1.10
  -5 -11   9    0.70    1.70
   5 -11  -9    1.00    1.00
   7  11  -9    2.80    1.20
   7 -11   9    1.60    1.30
  -7 -11  -9    2.40    1.40
   7 -11  -9    3.10    1.40
   1 -13   9    4.60    2.00
  -1 -13  -9   -0.30    0.80
  -1  13   9   -0.70    1.60
   1 -13   9    1.10    0.90
  -1 -13  -9    0.60    1.60
   1  13  -9    1.60    1.90
  -1 -13   9   -0.70    2.00
  -1  13  -9    1.00    1.70
   1 -13  -9    0.70    1.00
  -1 -13   9   -0.40    0.70
   1 -13  -9    1.40    1.90
  -3  13   9    2.70    2.10
  -3 -13  -9    1.80    2.00
  -3 -13  -9    2.10    1.10
   3 -13   9    3.20    1.20
   3  13  -9    3.80    1.70
  -3 -13   9    1.00    2.10
   3  13   9    2.70    2.20
   3 -13  -9    4.20    2.60
  -3 -13   9    3.50    1.30
   3 -13  -9    1.90    1.20
  -3  13  -9    4.50    2.20
   5 -13   9    3.10    1.40
  -5 -13  -9    6.10    1.90
   5  13   9    2.40    2.00
   5 -13  -9    4.40    1.70
  -5 -13   9    6.60    1.60
  -5 -13   9    2.50    2.80
  -7 -13  -9    0.30    2.00
   7 -13   9    0.40    1.40
   7 -13  -9   -0.20    1.40
  -1  15   9    5.30    2.90
   1  15  -9   10.00    3.10
  -1 -15  -9    5.80    1.70
   1 -15   9    6.10    3.20
   1 -15   9    9.20    1.90
  -1 -15  -9    8.70    3.00
   1 -15  -9    8.30    3.00
  -1 -15   9    7.80    1.60
   1  15   9   10.10    3.20
   1 -15  -9    6.20    1.80
  -1  15  -9    1.40    2.50
  -1 -15   9    4.10    2.90
  -3 -15  -9   20.80    2.90
   3 -15   9   19.20    2.60
  -3  15   9   20.90    4.70
  -3 -15   9   23.40    2.30
   3 -15  -9   18.90    2.70
   3 -15  -9   12.00    3.70
  -3  15  -9   10.40    3.60
   5 -15   9    3.40    1.60
  -5 -15  -9    3.30    1.90
  -5 -15   9    4.60    1.80
   5 -15  -9    1.90    1.40
   7 -15   9   12.10    3.90
  -7 -15  -9    8.10    2.90
   7 -15  -9    6.30    2.20
  -1 -17  -9   36.80    3.50
   1 -17   9   36.60    3.20
   1 -17  -9   32.30    3.30
   3 -17   9    0.70    1.30
  -3 -17  -9    1.20    1.50
   3 -17  -9    2.50    1.40
  -3 -17   9   -0.20    1.40
  -5 -17  -9   20.50    3.50
   5 -17   9   22.50    3.20
   5 -17  -9   20.10    3.00
  -5 -17   9   17.90    3.30
   1 -19   9    6.30    1.80
  -1 -19  -9    3.20    1.90
   1 -19  -9    6.10    2.30
  -1 -19   9    6.80    2.10
  -3 -19  -9   -1.20    1.80
   3 -19   9    2.90    1.60
   3 -19  -9   -1.90    1.50
  -3 -19   9    2.70    2.20
   0   0 -10    1.20    0.70
   0   0  10    1.70    0.90
   0   0 -10    1.10    0.30
   0   0  10    1.70    0.30
  -2   0  10    0.40    0.20
   2   0 -10    0.40    0.20
   2   0 -10    0.00    0.50
  -2   0 -10    0.10    0.30
  -2   0 -10    0.10    0.30
  -2   0 -10   -0.60    0.40
  -2   0  10   -0.40    0.50
   2   0  10    0.00    0.40
  -4   0 -10    0.30    0.30
  -4   0 -10    0.10    0.50
   4   0  10    0.50    0.50
   4   0 -10   -0.40    0.50
   4   0 -10    0.70    0.40
  -4   0  10    0.30    0.80
  -4   0 -10    0.40    0.50
   4   0 -10    1.10    0.50
  -4   0  10    0.70    0.40
   6   0 -10  135.59    4.70
   6   0 -10  141.59    5.00
  -6   0 -10  134.59    5.60
   6   0  10  147.09    5.60
  -6   0  10  124.09    5.70
   8   0 -10    1.50    0.90
   8   0  10    0.90    1.00
  10   0 -10   14.80    2.60
  10   0  10   19.00    2.70
   0  -2 -10   31.50    2.10
   0   2 -10   34.40    2.10
   0   2 -10   33.80    1.20
   0   2  10   33.00    2.20
   0  -2  10   33.30    1.20
   0  -2  10   33.40    1.20
   0  -2  10   31.00    2.10
   0   2  10   31.30    1.40
   0  -2 -10   33.90    1.40
   2   2 -10    1.40    0.80
   2  -2  10    3.50    0.90
   2   2 -10    2.70    0.30
   2  -2  10    2.30    0.60
   2   2 -10    3.00    0.80
   2  -2  10    4.20    0.80
   2   2 -10    2.50    0.30
  -2   2  10    2.10    0.80
  -2  -2 -10    2.60    0.60
  -2   2  10    2.80    0.50
  -2  -2 -10    2.40    0.70
  -2   2 -10    2.60    0.70
  -2   2 -10    3.00    0.70
   2   2  10    2.60    0.80
   2   2  10    4.00    0.80
   2  -2 -10    4.10    1.10
  -2  -2  10    2.80    0.30
  -2   2 -10    2.90    0.60
   2  -2 -10    3.20    0.60
  -4   2  10   31.90    2.80
   4  -2  10   34.30    2.10
   4   2 -10   34.60    1.60
   4   2 -10   32.70    1.60
   4   2 -10   31.30    2.30
   4   2 -10   33.90    2.20
   4  -2  10   32.40    2.20
  -4  -2 -10   34.80    2.20
   4  -2 -10   37.40    1.90
  -4   2 -10   37.60    2.50
   4  -2 -10   34.00    2.50
   6   2 -10    5.50    0.90
   6   2 -10    5.70    0.90
   6  -2  10    3.70    1.00
   6   2 -10    5.60    1.00
   6  -2  10    4.30    1.20
  -6   2  10    9.70    2.00
  -6   2 -10    5.50    1.10
   6  -2 -10    7.40    1.30
   6   2  10    6.10    1.60
   6  -2 -10    5.10    1.30
   8  -2  10   22.90    2.80
   8   2 -10   23.80    2.30
   8  -2 -10   24.90    2.20
   8   2  10   24.60    2.90
  10  -2  10    7.70    1.90
  10  -2 -10    7.60    1.80
  10   2  10    6.00    1.80
   0  -4  10   -0.30    0.20
   0  -4  10    0.30    0.60
   0   4  10    0.10    0.60
   0  -4 -10    0.70    0.40
   0  -4 -10    0.90    0.80
   0   4 -10    0.20    0.20
   0   4 -10    0.50    0.70
   0   4  10   -0.30    0.30
  -2   4  10   52.59    2.20
   2  -4  10   51.69    2.40
  -2  -4 -10   55.19    2.70
   2   4 -10   52.29    3.00
  -2   4  10   59.19    3.70
  -2  -4 -10   53.59    2.50
   2  -4  10   49.50    3.20
   2   4 -10   54.09    1.70
   2   4  10   50.29    2.60
   2  -4 -10   46.80    3.20
   2   4  10   53.99    3.00
   2  -4 -10   54.79    2.30
  -2   4 -10   54.79    3.20
  -2  -4  10   57.29    3.20
  -2  -4  10   55.79    1.80
   4   4 -10  349.17   11.10
   4  -4  10  349.77   10.90
   4   4 -10  353.16    8.90
   4  -4  10  360.76   10.10
  -4  -4 -10  341.67   10.10
  -4  -4 -10  358.96    8.60
  -4   4  10  360.56   12.00
   4   4 -10  338.37    8.80
   4   4 -10  357.56   10.00
  -4   4 -10  361.96   10.90
   4  -4 -10  347.77   11.20
   4  -4 -10  336.27    9.40
   4   4  10  359.86    9.20
  -4  -4  10  352.06    8.90
   6   4 -10    1.50    0.60
   6  -4  10   -1.20    0.80
   6   4 -10   -0.20    0.50
  -6   4  10    0.00    1.10
   6   4 -10   -0.10    0.50
   6  -4  10   -1.10    0.70
  -6  -4 -10    2.30    1.00
   6   4  10    1.30    0.90
  -6   4 -10    0.70    1.00
   6  -4 -10    0.20    0.70
  -8  -4 -10   36.00    3.00
   8   4 -10   31.60    2.30
   8   4  10   36.60    3.00
   8  -4 -10   30.90    2.60
  10  -4  10   -0.80    1.50
  10  -4 -10   -1.00    1.40
  10   4  10    2.50    1.70
   0  -6 -10  135.79    4.50
   0  -6  10  127.39    5.80
   0  -6 -10  129.89    5.80
   0   6 -10  130.79    5.70
   0   6  10  138.89    6.10
   0   6 -10  129.19    4.00
   2  -6  10    0.50    1.10
   2   6 -10    3.60    1.10
   2  -6  10    4.30    0.90
  -2  -6 -10    3.50    1.00
  -2   6  10    3.20    1.40
   2   6 -10    4.60    0.70
  -2  -6 -10    3.80    1.00
   2  -6 -10    4.30    1.00
  -2  -6  10    3.40    0.70
   2   6  10    2.90    1.10
  -2  -6  10    3.40    1.10
  -2   6 -10    2.90    1.40
   2  -6 -10    5.30    1.40
  -4   6  10   -0.80    0.90
  -4  -6 -10    1.00    0.60
  -4  -6 -10    0.00    0.50
   4  -6  10   -0.50    0.80
   4   6 -10    0.00    0.40
   4  -6  10   -0.50    0.50
   4   6 -10    1.20    0.70
   4   6  10    1.10    0.80
  -4   6 -10   -0.20    0.80
   4  -6 -10    1.70    0.80
  -4  -6  10    0.60    0.50
   4  -6 -10    0.80    0.90
  -6   6  10    1.20    1.60
   6   6 -10    2.20    0.70
   6  -6  10    2.30    1.10
  -6  -6 -10    0.70    0.90
   6   6 -10    2.00    1.00
   6   6 -10    2.40    0.80
   6  -6 -10    2.10    0.90
  -6  -6  10    1.90    0.60
  -6   6 -10   -0.10    1.30
   8  -6  10    5.30    1.70
  -8  -6 -10    2.40    1.30
   8   6 -10    2.50    1.10
   8   6  10    5.40    1.70
   8  -6 -10    5.10    1.40
  10  -6  10   -3.30    1.60
  10   6  10   -2.40    1.60
  10  -6 -10   -2.40    1.40
   0  -8  10    0.40    0.50
   0   8  10    3.20    1.50
   0   8 -10   -0.70    0.80
   0  -8 -10    1.30    1.00
   0  -8 -10    0.30    0.50
   0  -8  10    1.70    1.20
   2  -8  10   64.29    4.50
  -2  -8 -10   72.09    3.40
  -2  -8 -10   72.39    4.10
   2   8 -10   68.19    4.20
  -2   8  10   67.29    4.80
   2  -8  10   69.19    3.20
   2  -8 -10   79.39    4.80
   2   8  10   73.99    4.50
   2  -8 -10   73.39    3.30
  -2   8 -10   69.29    4.50
  -2  -8  10   70.19    2.80
  -4   8  10  134.59    7.60
   4  -8  10  134.49    5.30
   4  -8  10  117.99    6.80
  -4  -8 -10  130.09    5.50
  -4  -8 -10  135.19    5.50
   4   8 -10  132.99    5.90
  -4   8 -10  140.39    7.00
   4   8  10  136.19    6.00
  -4  -8  10  141.09    4.70
   4  -8 -10  140.09    5.20
   4  -8 -10  132.09    7.00
  -4  -8  10  128.89    6.10
   6   8 -10    2.10    1.10
   6   8 -10    3.60    0.90
  -6  -8 -10   -0.30    1.10
   6  -8  10    3.10    1.10
  -6  -8  10    2.00    0.90
   6  -8 -10    1.90    0.90
  -8  -8 -10   17.10    2.50
   8  -8  10   19.40    2.80
   8   8 -10   19.90    2.00
   8  -8 -10   18.50    2.60
   8   8  10   23.80    2.80
   0 -10 -10   10.80    1.70
   0 -10  10    6.80    1.90
   0  10  10    6.80    2.00
   0 -10 -10    6.30    2.00
   0 -10  10    6.50    1.20
   0  10 -10    9.90    2.20
   2  10 -10   -0.40    1.00
  -2 -10 -10   -0.80    0.70
  -2  10  10    1.90    1.60
   2 -10  10    0.60    1.50
  -2  10 -10    0.40    1.20
   2 -10 -10   -1.20    1.00
   2 -10 -10    2.30    1.00
  -2 -10  10    0.60    0.70
  -2 -10  10    0.90    1.30
   2  10  10    0.70    1.00
  -4 -10 -10   14.80    2.10
  -4  10  10   15.50    3.30
   4  10 -10   10.80    2.10
   4 -10  10    8.20    3.90
   4 -10  10   10.00    1.80
  -4 -10 -10   11.20    2.00
  -4 -10  10   13.10    2.40
  -4  10 -10   11.30    2.80
   4 -10 -10   10.90    2.80
  -4 -10  10   14.80    1.80
   4 -10 -10   12.70    1.90
   4  10  10   13.40    2.50
  -6 -10 -10    1.80    1.30
   6  10 -10    0.70    1.20
  -6 -10 -10   -0.40    1.10
  -6 -10  10    1.50    1.10
   6 -10 -10    1.20    1.00
  -8 -10 -10    5.50    2.10
   8 -10  10    8.30    2.20
   8 -10 -10    5.60    1.70
   8  10  10    9.00    2.10
   0  12  10    0.90    1.80
   0  12 -10   -1.30    1.30
   0 -12 -10    2.20    1.40
   0 -12 -10    0.30    0.80
   0 -12  10   -1.10    0.70
   0 -12  10    0.90    1.80
  -2  12  10    8.30    2.50
  -2 -12 -10    2.60    1.00
   2 -12  10    3.00    1.20
   2 -12  10    1.30    1.80
   2  12 -10    4.00    1.80
  -2 -12  10    5.20    2.00
   2 -12 -10    4.20    1.20
  -2 -12  10    4.10    1.00
   2  12  10    5.10    2.00
  -2  12 -10    6.50    2.30
   2 -12 -10    2.50    1.90
  -4 -12 -10    6.10    2.10
   4 -12  10    2.40    2.30
  -4  12  10    7.00    2.50
   4  12 -10    2.40    1.70
  -4 -12 -10    8.90    1.80
   4 -12  10    6.20    1.50
  -4 -12  10    5.30    2.50
  -4 -12  10    7.10    1.50
   4  12  10    5.50    2.00
   4 -12 -10    5.30    2.30
  -4  12 -10    3.90    2.10
   4 -12 -10    4.10    1.30
  -6 -12 -10   39.30    3.70
   6  12 -10   36.30    4.70
   6 -12  10   43.40    3.50
  -6 -12 -10   39.50    3.50
  -6 -12  10   38.60    3.00
   6 -12 -10   42.10    3.20
   8 -12  10    0.00    1.50
  -8 -12 -10    2.50    2.20
   0  14 -10    3.90    2.10
   0 -14 -10   -3.70    1.70
   0 -14 -10    3.60    1.50
   0 -14  10    2.20    1.10
   0 -14  10   -1.30    2.00
   0  14  10    1.30    2.10
   2  14 -10    1.30    1.90
   2 -14  10    2.90    1.40
  -2 -14 -10    0.10    1.80
  -2 -14 -10    1.80    1.30
  -2  14  10    1.00    2.30
   2 -14  10    1.70    2.40
   2  14  10   -0.90    1.80
  -2 -14  10    0.80    1.00
  -2 -14  10    1.20    2.20
  -2  14 -10   -0.80    2.10
   2 -14 -10    1.70    1.10
   2 -14 -10   -3.40    1.90
  -4 -14 -10    2.30    2.40
   4 -14  10    6.10    1.60
  -4 -14 -10    1.80    1.40
  -4 -14  10    2.50    1.30
  -4 -14  10    6.00    3.30
   4 -14 -10    2.60    1.40
   6 -14  10    3.20    1.50
  -6 -14 -10    5.50    2.10
   6 -14 -10    5.40    1.80
  -6 -14  10    3.60    2.00
   0 -16 -10    2.10    3.40
   0  16  10    0.20    2.90
   0 -16  10    0.80    1.20
   0 -16  10   -1.60    3.10
   0  16 -10   -5.10    2.30
   0 -16 -10   -0.90    1.10
  -2 -16 -10    1.70    1.30
   2 -16  10   -2.20    3.30
  -2  16  10    1.10    2.80
   2 -16  10    3.40    1.50
   2 -16 -10   -1.40    3.00
  -2  16 -10   -7.00    3.60
   2 -16 -10    0.00    1.30
  -2 -16  10    2.10    1.40
  -4 -16 -10   54.89    4.10
   4 -16  10   56.09    4.00
   4 -16 -10   52.99    4.10
  -4 -16  10   47.60    3.60
  -6 -16 -10    1.00    2.10
   6 -16  10    0.20    1.60
   6 -16 -10    1.10    1.70
   0 -18  10   12.70    2.40
   0 -18 -10   16.50    2.70
   2 -18  10    2.10    1.50
  -2 -18 -10    2.50    1.80
   2 -18 -10    2.80    1.60
  -2 -18  10    1.00    1.70
  -4 -18 -10    2.20    2.10
   4 -18  10    1.40    1.80
  -4 -18  10    1.20    2.20
   4 -18 -10    3.80    1.80
   0 -20 -10   -0.60    2.00
   0 -20  10    2.20    1.90
  -1  -1 -11  151.48    4.40
   1  -1  11  157.48    4.40
  -1   1  11  157.98    3.90
   1   1 -11  143.59    5.80
  -1  -1 -11  172.18    5.50
   1  -1  11  144.29    5.00
   1  -1  11  159.78    4.30
  -1   1  11  155.38    5.80
   1  -1 -11  168.48    5.80
  -1  -1  11  159.88    6.10
   1   1  11  137.19    4.30
  -1   1 -11  162.88    5.20
  -1   1 -11  156.78    4.40
   1  -1 -11  159.28    4.00
  -3  -1 -11    0.90    0.50
  -3  -1 -11    0.20    0.60
   3   1 -11    0.00    0.30
   3   1 -11    0.20    0.80
   3  -1  11   -0.50    0.40
   3   1 -11    0.50    0.30
  -3   1  11    0.40    0.40
  -3  -1 -11   -0.60    0.40
   3  -1  11    0.80    0.50
  -3   1  11   -0.30    0.80
   3  -1 -11    0.20    0.60
  -3   1 -11    0.30    0.60
   3  -1 -11   -0.20    0.40
  -3   1 -11    0.10    0.50
  -3  -1  11    0.20    1.00
   5   1 -11   45.20    2.70
   5   1 -11   44.80    2.10
   5   1 -11   46.00    2.50
  -5   1  11   43.00    3.40
   5  -1  11   44.40    2.70
  -5  -1 -11   47.60    2.80
   5  -1 -11   43.40    2.80
  -5   1 -11   48.20    2.80
   5   1  11   45.10    2.70
   5  -1 -11   45.90    2.20
  -5   1 -11   49.70    2.30
   7   1 -11   -0.20    0.60
   7   1 -11    0.30    0.50
  -7  -1 -11    0.20    0.90
   7   1 -11    0.20    0.40
   7  -1  11    0.60    1.00
  -7   1  11    1.50    1.40
   7   1  11    1.60    0.90
   7  -1 -11    1.00    0.70
   9  -1  11   -0.10    1.20
   9   1 -11    0.90    1.10
   9  -1 -11    2.10    1.10
   9   1  11    1.00    1.40
   1  -3  11    4.00    0.60
   1  -3  11    4.90    0.70
  -1   3  11    5.90    0.70
   1   3 -11    3.90    0.30
  -1   3  11    5.90    1.30
   1  -3  11    6.40    1.20
   1   3 -11    4.90    1.10
  -1  -3 -11    4.30    0.70
  -1  -3 -11    5.20    1.20
   1  -3 -11    3.80    0.60
   1   3  11    4.30    1.00
   1  -3 -11    3.90    1.00
  -1  -3  11    4.30    0.30
  -1   3 -11    3.60    0.60
  -1  -3  11    4.30    1.10
  -1   3 -11    3.60    0.90
   1   3  11    4.70    0.70
   3   3 -11  126.99    5.60
   3   3 -11  118.29    3.30
  -3   3  11  114.99    3.90
   3   3 -11  119.29    3.30
  -3  -3 -11  128.59    4.00
  -3  -3 -11  119.49    4.50
   3   3 -11  128.59    4.80
   3  -3  11  114.59    4.20
   3  -3  11  121.89    5.00
  -3   3  11  123.49    5.70
  -3   3 -11  126.59    4.90
   3   3  11  121.29    4.40
   3  -3 -11  124.29    3.90
  -3  -3  11  120.99    3.30
   3  -3 -11  128.99    5.40
  -5  -3 -11   51.79    3.00
   5  -3  11   46.90    3.00
   5   3 -11   47.50    2.10
   5   3 -11   47.70    2.60
   5   3 -11   50.99    2.90
   5  -3  11   50.99    2.90
  -5   3  11   44.10    3.70
   5   3 -11   46.30    2.20
   5  -3 -11   43.80    2.40
   5   3  11   44.10    2.70
  -5   3 -11   50.89    3.00
   5  -3 -11   45.40    3.20
   7  -3  11   11.60    2.00
  -7  -3 -11   12.90    2.20
   7   3 -11   12.30    1.50
   7  -3 -11    8.80    1.40
   7   3  11    9.50    1.80
  -7   3 -11   11.60    2.10
   9  -3  11    1.80    1.40
   9   3 -11    0.20    1.10
   9  -3 -11    2.30    1.30
   9   3  11    4.30    1.60
   1   5 -11  428.96   10.20
   1   5 -11  421.96   12.40
   1  -5  11  433.76   10.70
  -1  -5 -11  421.36   11.10
  -1   5  11  415.56   13.00
   1  -5  11  432.86   12.80
  -1  -5  11  432.86   10.20
  -1   5 -11  418.76   10.70
   1  -5 -11  433.76   10.80
   1  -5 -11  441.16   12.80
  -1  -5  11  420.76   12.50
  -1   5 -11  434.26   12.70
   1   5  11  418.86   12.50
  -3  -5 -11  231.38    7.20
   3   5 -11  221.48    5.80
   3  -5  11  231.68    7.00
   3   5 -11  230.18    7.80
  -3  -5 -11  232.88    7.00
   3  -5  11  248.88    8.60
  -3   5  11  230.38    9.00
  -3   5 -11  234.48    8.30
  -3  -5  11  226.88    6.00
   3   5  11  229.68    7.60
   3  -5 -11  218.08    6.60
  -3  -5  11  234.48    8.00
   3  -5 -11  217.98    9.40
   5   5 -11    3.10    1.20
   5   5 -11    7.10    1.00
   5  -5  11    5.30    1.30
   5   5 -11    5.90    1.10
   5   5 -11    6.70    0.90
  -5  -5 -11    4.50    1.20
  -5   5  11    8.80    2.10
   5  -5  11    3.40    1.30
   5  -5 -11    6.70    1.20
  -5  -5  11    6.30    1.20
  -5   5 -11    9.60    1.90
   5  -5 -11    3.70    1.30
   7  -5  11    0.70    0.90
   7   5 -11    0.30    0.70
  -7  -5 -11    0.70    1.00
   7   5  11    0.20    0.80
   7  -5 -11   -0.20    0.80
   9  -5  11    2.10    1.40
  -9  -5 -11    2.70    1.50
   9   5  11    1.60    1.30
   9  -5 -11   -1.30    1.10
  -1   7  11  160.08    7.20
  -1  -7 -11  148.49    5.10
   1   7 -11  156.68    6.50
   1   7 -11  145.59    4.40
   1  -7  11  147.79    4.70
   1  -7  11  147.09    6.80
  -1  -7 -11  151.48    6.30
  -1   7 -11  143.19    6.50
   1   7  11  146.29    6.60
   1  -7 -11  154.68    5.10
   1  -7 -11  155.98    6.70
  -1  -7  11  150.68    4.80
  -1  -7  11  143.89    6.50
   3  -7  11   80.19    4.90
  -3  -7 -11   81.29    4.00
  -3  -7 -11   81.49    3.80
   3  -7  11   83.99    3.60
   3   7 -11   82.79    2.70
   3   7 -11   89.69    4.50
  -3   7  11   75.19    5.90
  -3   7 -11   87.29    5.00
   3  -7 -11   81.59    3.50
   3   7  11   85.79    4.50
   3  -7 -11   78.79    4.90
  -3  -7  11   77.99    4.40
  -3  -7  11   83.79    3.10
   5  -7  11    6.80    1.80
  -5   7  11    6.10    2.00
   5   7 -11    7.50    2.10
   5  -7  11   12.60    1.90
   5   7 -11    8.80    1.60
  -5  -7 -11   10.90    1.30
   5  -7 -11   11.50    1.60
   5  -7 -11    8.00    2.10
  -5   7 -11    8.80    2.10
  -5  -7  11    9.90    1.30
   5   7  11    7.80    1.50
   7   7 -11   -0.30    0.70
  -7  -7 -11    2.50    1.20
   7  -7  11    1.40    1.10
   7   7  11    0.90    1.00
   7  -7 -11    0.10    0.90
  -7  -7  11    0.40    0.80
   9  -7  11   -3.10    1.30
  -9  -7 -11    3.40    1.80
   9   7  11    1.70    1.50
   9  -7 -11   -1.10    1.30
  -1   9  11    6.70    2.00
   1  -9  11    7.90    1.20
   1  -9  11    4.10    1.70
  -1  -9 -11    9.60    1.60
   1   9 -11    8.70    1.90
  -1  -9 -11    8.30    1.90
   1  -9 -11    7.50    2.00
   1   9  11    7.20    1.80
   1  -9 -11   10.90    1.60
  -1  -9  11    8.30    1.10
  -1   9 -11    6.40    1.90
  -3  -9 -11   45.80    3.40
   3  -9  11   43.80    2.70
  -3   9  11   40.60    4.30
  -3  -9 -11   45.50    3.00
   3   9 -11   48.60    3.70
   3  -9  11   43.80    4.30
  -3  -9  11   44.70    2.30
   3   9  11   44.90    3.70
  -3  -9  11   42.10    3.60
   3  -9 -11   40.20    3.90
  -3   9 -11   45.60    3.90
   3  -9 -11   46.30    2.70
  -5  -9 -11   17.00    2.50
  -5  -9 -11   22.90    2.30
  -5   9  11   17.40    3.50
   5  -9  11   17.40    2.30
   5   9 -11   20.40    2.60
  -5  -9  11   17.70    1.70
  -5   9 -11   18.20    3.30
   5   9  11   20.80    2.80
   5  -9 -11   19.90    2.40
   5  -9 -11   19.50    3.10
  -7  -9 -11    4.60    1.50
   7   9 -11    4.20    1.10
   7  -9  11    2.20    1.20
   7  -9 -11    4.90    2.20
  -7  -9  11    2.40    1.10
   9  -9  11    0.60    1.50
  -9  -9 -11    1.90    2.00
   9   9  11    3.80    1.70
   9  -9 -11   -2.30    1.30
  -1 -11 -11    5.20    1.30
   1 -11  11    8.40    2.30
  -1  11  11    8.60    2.20
   1  11 -11    5.90    2.00
  -1 -11 -11    6.80    2.00
  -1 -11  11    4.40    1.90
  -1 -11  11    8.90    1.30
   1  11  11    8.80    2.30
  -1  11 -11    6.50    2.00
   1 -11 -11    4.70    1.30
   1 -11 -11    8.20    2.20
   3 -11  11    3.50    1.10
  -3 -11 -11    4.20    1.30
  -3  11  11    2.60    1.90
   3  11 -11    3.10    1.50
  -3 -11 -11    3.90    1.50
   3 -11  11   -1.40    2.00
   3 -11 -11    4.40    1.90
  -3 -11  11    3.20    1.90
  -3  11 -11    5.70    1.90
  -3 -11  11    2.80    0.90
   3  11  11    1.80    2.30
   3 -11 -11    3.10    1.20
  -5 -11 -11   14.40    2.30
   5 -11  11   14.20    2.20
   5  11 -11   14.90    2.70
  -5 -11  11   14.20    2.00
   5 -11 -11   22.30    2.70
  -5 -11  11   17.30    3.10
   5  11  11   15.10    2.70
   7  11 -11    1.60    1.10
   7 -11  11    3.30    1.20
  -7 -11 -11    4.40    1.80
  -7 -11  11    1.20    1.40
   7 -11 -11   -0.10    1.20
  -1 -13 -11    7.40    2.30
  -1  13  11   14.50    3.40
   1 -13  11   11.80    1.80
   1  13 -11   11.50    2.60
   1 -13  11    9.40    2.90
  -1 -13 -11   11.00    1.90
  -1 -13  11   14.80    3.20
  -1 -13  11   11.90    1.70
   1 -13 -11   14.10    2.20
   1 -13 -11   13.50    3.20
   3 -13  11    4.50    2.90
   3  13 -11    2.10    1.80
  -3 -13 -11    2.20    1.40
   3 -13  11    0.50    0.90
  -3 -13 -11    3.30    2.00
  -3  13  11    0.70    2.20
   3 -13 -11   -0.10    0.90
   3 -13 -11   -0.70    2.00
  -3 -13  11   -1.20    0.80
  -3  13 -11   -1.30    1.60
   3  13  11    0.30    1.60
  -3 -13  11    0.50    2.10
  -5 -13 -11    2.30    3.10
  -5 -13 -11    4.20    1.70
   5 -13  11    3.90    1.40
   5 -13 -11    3.30    1.40
  -5 -13  11    3.70    3.00
   5  13  11    1.50    2.30
   7 -13  11   -0.10    1.40
  -7 -13 -11    0.00    1.80
   7 -13 -11    1.20    1.50
   1 -15  11    0.50    2.40
  -1  15  11    2.30    2.50
   1 -15  11    0.20    0.90
   1  15 -11    3.40    2.10
  -1 -15 -11    1.30    1.10
  -1 -15 -11    0.70    2.30
  -1  15 -11   -3.70    2.10
  -1 -15  11    0.30    0.90
   1 -15 -11    0.40    2.70
   1  15  11   -4.00    2.00
  -1 -15  11   -0.80    2.50
   1 -15 -11    0.00    1.30
  -3  15  11    4.50    3.00
  -3 -15 -11    3.10    1.40
   3 -15  11    4.80    1.50
   3 -15 -11    4.20    3.10
  -3 -15  11    4.30    1.40
  -3  15 -11    1.00    2.60
   3 -15 -11    1.50    1.20
   5 -15  11   11.30    2.40
  -5 -15 -11    7.30    2.10
  -5 -15  11   13.90    2.60
   5 -15 -11   10.30    2.30
  -7 -15 -11    9.50    2.90
   7 -15 -11    5.20    2.10
  -1 -17 -11   33.10    3.40
   1 -17  11   26.20    3.10
  -1 -17  11   30.60    3.00
   1 -17 -11   31.50    3.70
  -3 -17 -11   32.80    3.80
   3 -17  11   32.00    3.20
  -3 -17  11   30.90    3.10
   3 -17 -11   34.20    3.30
   5 -17  11   -0.20    1.50
  -5 -17 -11    2.40    2.10
   5 -17 -11    3.10    1.90
   1 -19  11    2.80    1.60
  -1 -19 -11    4.60    2.00
  -1 -19  11    3.50    1.80
  -3 -19 -11    1.20    2.20
   3 -19  11    0.60    1.80
  -3 -19  11    6.20    2.30
   3 -19 -11    2.60    1.80
   0   0  12  234.08    5.70
   0   0 -12  233.28    5.80
   0   0 -12  236.58    7.60
   0   0  12  215.18    7.50
   2   0 -12   -0.60    0.60
   2   0 -12    0.20    0.20
  -2   0 -12   -0.20    0.50
  -2   0 -12   -0.50    0.30
  -2   0 -12   -0.20    0.40
  -2   0  12    0.20    0.70
  -2   0  12    0.20    0.20
   2   0  12    0.30    0.40
  -4   0 -12  195.18    6.40
   4   0 -12  192.48    5.30
   4   0 -12  176.78    6.60
   4   0  12  197.58    6.30
  -4   0 -12  202.28    6.20
  -4   0  12  191.28    5.40
  -4   0 -12  190.58    5.40
  -4   0  12  177.98    8.20
   4   0 -12  190.48    5.50
   6   0 -12   -0.70    0.60
   6   0 -12    0.30    0.50
  -6   0  12    0.40    1.10
  -6   0 -12   -0.50    0.60
   6   0  12    0.10    0.70
   8   0 -12   83.99    3.70
   8   0  12   79.59    4.60
  10   0  12    0.30    1.40
  10   0 -12   -0.50    1.40
   0  -2 -12    0.00    0.40
   0  -2 -12    0.00    0.50
   0   2  12   -0.10    0.40
   0   2 -12   -0.50    0.50
   0   2 -12    0.00    0.20
   0  -2  12   -0.30    0.20
   0  -2  12    0.20    0.30
   0  -2  12    0.20    0.50
   0   2  12    0.40    0.70
   2   2 -12  107.99    4.30
   2  -2  12   99.19    4.20
  -2  -2 -12  108.89    4.00
  -2  -2 -12  108.39    3.80
  -2   2  12  104.89    3.10
  -2   2  12  105.49    4.90
   2   2 -12  109.59    5.00
   2  -2  12  109.99    3.70
   2   2  12  107.39    3.70
   2   2  12   96.79    4.20
  -2   2 -12  106.19    3.60
   2  -2 -12  101.99    4.60
   2  -2 -12  107.79    3.10
  -2   2 -12  101.79    3.60
  -2   2 -12  106.99    4.20
   4   2 -12    4.00    1.20
   4   2 -12    4.00    0.60
   4  -2  12    2.90    0.90
  -4  -2 -12    3.70    0.40
   4   2 -12    5.00    0.80
  -4  -2 -12    3.70    0.40
   4  -2  12    3.80    0.90
  -4  -2 -12    3.20    1.00
   4   2 -12    4.50    1.10
  -4   2  12    5.60    1.50
   4  -2 -12    3.50    1.10
   4  -2 -12    4.40    0.80
  -4   2 -12    3.60    0.80
   6   2 -12  134.99    4.80
   6   2 -12  138.99    4.90
   6  -2  12  140.39    5.70
  -6   2  12  138.89    7.10
   6   2 -12  133.89    4.50
  -6  -2 -12  135.19    5.70
  -6   2 -12  139.89    5.10
   6  -2 -12  136.59    5.70
   6  -2 -12  138.49    4.90
   6   2  12  143.39    5.70
   8   2 -12   23.90    2.00
   8  -2  12   26.50    2.60
   8  -2 -12   23.90    2.10
   8   2  12   23.40    2.50
  10  -2  12   34.60    3.60
  10  -2 -12   39.10    3.20
  10   2  12   44.20    3.80
   0  -4  12  873.51   19.80
   0   4 -12  863.81   19.90
   0  -4  12  841.62   22.00
   0  -4 -12  838.72   20.80
   0   4 -12  863.71   22.00
   0   4  12  905.71   22.60
   0  -4 -12  882.71   22.10
   0   4  12  849.72   20.20
  -2   4  12   92.29    4.90
   2  -4  12   92.49    4.50
  -2  -4 -12   95.49    3.90
   2  -4  12   94.39    3.50
   2   4 -12   97.29    4.40
   2   4 -12   94.29    2.50
  -2   4  12   92.09    3.20
  -2  -4 -12  107.19    3.90
  -2  -4  12   90.19    2.60
   2   4  12   90.19    4.20
   2  -4 -12   97.69    3.30
   2  -4 -12   98.19    4.80
  -2  -4  12   97.09    4.50
  -2   4 -12  102.69    4.60
   4   4 -12  199.08    5.30
   4   4 -12  204.88    6.80
   4   4 -12  197.78    5.40
  -4  -4 -12  210.88    6.90
  -4  -4 -12  199.78    5.50
   4  -4  12  199.28    6.60
  -4   4  12  209.18    8.60
   4  -4  12  192.68    7.40
   4   4 -12  201.98    7.80
   4  -4 -12  200.08    6.10
   4   4  12  204.68    6.20
  -4   4 -12  194.28    7.20
  -4  -4  12  205.08    5.40
   4  -4 -12  199.38    7.70
  -6   4  12   81.49    5.50
   6   4 -12   83.99    3.30
   6   4 -12   83.09    3.60
   6   4 -12   84.69    3.20
  -6  -4 -12   80.59    4.30
   6  -4  12   89.29    4.30
   6  -4  12   79.19    4.40
   6  -4 -12   80.09    3.70
   6   4  12   80.09    4.10
  -6   4 -12   87.29    4.60
   8   4 -12   23.50    2.00
   8  -4  12   23.90    3.30
  -8  -4 -12   26.80    2.80
   8   4  12   28.30    2.70
   8  -4 -12   24.10    2.30
  10  -4  12   11.40    3.70
  10   4  12   10.30    2.50
  10  -4 -12    8.20    1.80
   0  -6 -12    0.60    1.00
   0   6 -12    0.30    0.40
   0   6 -12    1.60    1.40
   0  -6 -12   -0.70    0.50
   0  -6  12    0.90    1.20
   0   6  12    1.50    1.10
  -2  -6 -12 1076.39   26.00
  -2   6  12 1049.89   28.60
   2   6 -12 1054.59   24.50
   2   6 -12 1082.79   27.40
   2  -6  12 1132.09   28.30
  -2  -6 -12 1084.39   26.80
   2  -6  12 1098.49   25.60
   2  -6 -12 1056.39   28.00
  -2  -6  12 1065.09   24.70
   2   6  12 1090.29   27.50
  -2   6 -12 1088.09   28.00
   2  -6 -12 1062.09   25.50
   4  -6  12    8.90    1.40
  -4  -6 -12    7.20    1.20
   4  -6  12    7.40    1.70
  -4   6  12   10.10    2.30
   4   6 -12    5.50    1.80
   4   6 -12    9.70    1.60
  -4  -6 -12    8.80    1.60
  -4  -6  12    9.50    1.10
   4  -6 -12    8.20    1.90
   4   6  12    6.00    1.20
  -4   6 -12    7.60    1.70
   4  -6 -12   13.50    1.60
   6   6 -12   15.70    1.60
  -6   6  12   17.20    3.20
   6   6 -12   14.80    1.30
  -6  -6 -12   17.00    2.40
   6  -6  12   16.20    2.30
   6   6 -12   15.90    2.10
   6  -6 -12   19.20    2.20
  -6  -6  12   17.00    1.40
  -6   6 -12   11.50    2.40
   8  -6  12   -0.20    1.10
  -8  -6 -12    1.30    1.40
   8   6 -12    1.60    1.00
   8  -6 -12   -0.70    0.90
   8   6  12   -0.60    1.10
  10   6  12   -2.10    1.50
   0   8 -12  332.77   11.30
   0  -8  12  315.17   11.40
   0  -8  12  314.57    8.60
   0  -8 -12  323.37    9.20
   0  -8 -12  324.97   11.20
   2   8 -12   36.90    3.10
  -2  -8 -12   35.40    2.90
   2  -8  12   35.70    3.40
   2   8 -12   32.30    1.60
   2  -8  12   36.90    2.20
  -2   8  12   31.70    3.40
  -2  -8 -12   32.90    2.30
   2   8  12   32.20    3.10
   2  -8 -12   30.40    3.20
  -2   8 -12   36.10    3.30
   2  -8 -12   34.10    2.20
  -2  -8  12   37.10    1.80
   4  -8  12   92.89    4.10
   4  -8  12   87.99    5.70
   4   8 -12   80.69    3.00
  -4  -8 -12   80.09    4.10
   4   8 -12   89.99    4.70
  -4   8  12   83.79    5.90
  -4  -8 -12   80.59    4.20
   4  -8 -12   82.39    5.40
   4   8  12   84.39    4.70
  -4  -8  12   87.59    5.00
   4  -8 -12   83.99    3.80
  -4   8 -12   78.19    5.10
  -4  -8  12   84.19    3.30
   6  -8  12   52.59    3.50
  -6  -8 -12   48.70    3.50
   6   8 -12   53.19    3.20
   6   8 -12   49.10    2.50
   6  -8 -12   53.39    3.30
  -6  -8  12   52.29    2.70
   8  -8  12   21.00    3.00
  -8  -8 -12   15.80    2.70
   8  -8 -12   24.20    2.50
   0  10  12    0.10    0.90
   0  10 -12    1.30    1.20
   0 -10  12    0.30    0.50
   0 -10 -12    0.80    0.80
   0 -10  12    1.40    1.50
   0 -10 -12   -0.20    1.10
  -2  10  12   29.30    4.30
  -2 -10 -12   25.10    3.70
   2  10 -12   35.60    3.40
   2 -10  12   36.90    4.00
   2  10  12   35.60    3.40
   2 -10 -12   38.10    2.60
  -2 -10  12   37.40    3.70
  -2  10 -12   33.00    4.20
  -2 -10  12   37.00    2.10
   2 -10 -12   32.80    3.60
  -4 -10 -12    1.20    1.00
  -4 -10 -12   -0.30    0.90
   4  10 -12    2.20    1.40
   4 -10  12    1.50    1.00
   4 -10  12    2.10    2.00
  -4  10  12    1.70    1.90
   4 -10 -12    4.20    1.20
   4  10  12    2.10    1.50
  -4  10 -12   -0.20    1.50
  -4 -10  12    2.30    0.90
  -4 -10  12    2.20    1.50
   4 -10 -12    1.80    1.60
  -6 -10 -12   45.70    3.60
  -6 -10 -12   47.50    3.00
   6 -10  12   47.90    3.60
   6  10 -12   46.50    3.60
   6 -10 -12   43.90    3.20
  -6 -10  12   46.30    2.60
  -8 -10 -12    6.50    2.10
   8 -10  12    6.40    2.10
   8  10  12    8.70    2.00
   8 -10 -12    6.80    1.80
   0 -12 -12    8.30    1.70
   0 -12  12    7.20    2.20
   0 -12  12    8.00    1.70
   0 -12 -12    4.80    2.00
   0  12 -12    7.70    2.40
   0  12  12    9.70    2.70
  -2  12  12   -1.00    1.60
   2  12 -12   -0.40    1.30
   2 -12  12   -0.20    0.70
   2 -12  12    1.10    1.70
  -2 -12 -12    0.30    0.90
  -2 -12  12    2.10    0.80
   2  12  12   -0.20    1.50
   2 -12 -12   -0.30    1.50
  -2  12 -12    2.40    1.70
  -2 -12  12   -1.00    1.50
   2 -12 -12    0.20    0.80
  -4  12  12   32.30    5.10
  -4 -12 -12   33.90    4.00
   4  12 -12   28.40    3.60
   4 -12  12   36.10    2.90
  -4 -12 -12   35.20    3.10
   4 -12 -12   33.50    4.90
  -4  12 -12   32.10    4.80
   4  12  12   32.60    4.30
  -4 -12  12   40.60    2.60
   4 -12 -12   39.40    2.90
  -4 -12  12   33.30    4.40
   6 -12  12    0.60    1.30
  -6 -12 -12    0.20    1.20
  -6 -12 -12    0.70    1.90
  -6 -12  12   -0.10    1.20
   6  12  12  -10.20    3.00
   6 -12 -12   -0.50    1.20
   8 -12  12   44.80    3.70
  -8 -12 -12   39.50    4.40
   0  14 -12   -1.30    1.80
   0 -14  12    0.30    0.80
   0 -14 -12    1.60    2.40
   0  14  12    0.40    2.40
   0 -14  12   -0.60    1.80
   0 -14 -12    0.10    1.00
   2  14 -12    4.00    2.30
  -2  14  12   -0.80    2.20
  -2 -14 -12    0.40    1.70
   2 -14  12    1.90    2.70
   2 -14  12    2.30    1.20
  -2 -14 -12    0.80    1.10
   2 -14 -12   -0.70    2.20
   2  14  12    1.50    2.00
  -2 -14  12    0.80    2.50
  -2  14 -12    2.20    2.50
  -2 -14  12    1.80    0.90
   2 -14 -12    0.90    0.90
  -4 -14 -12    2.40    1.40
  -4 -14 -12   -0.20    2.30
   4 -14  12    1.40    1.20
   4 -14 -12    2.10    1.50
  -4 -14  12    3.00    1.20
  -6 -14 -12   42.60    4.00
   6 -14  12   44.00    3.70
   6 -14 -12   44.10    3.70
  -6 -14  12   42.80    4.00
   0 -16 -12   66.09    4.40
   0  16  12   65.29   11.10
   0 -16  12   60.19    3.80
   0 -16  12   49.80    6.60
   0 -16 -12   53.19    6.30
   2 -16  12    1.00    3.30
  -2 -16 -12    6.50    1.80
   2 -16  12   10.10    2.10
  -2  16  12    6.20    3.20
   2 -16 -12    6.90    1.90
  -2 -16  12    8.30    1.90
   2 -16 -12    9.20    3.90
  -4 -16 -12   30.20    3.80
   4 -16  12   30.10    3.10
   4 -16 -12   24.60    3.20
  -4 -16  12   28.90    3.20
  -6 -16 -12   12.40    2.80
   6 -16  12   15.60    2.70
   6 -16 -12   16.20    2.90
   0 -18 -12    1.00    1.70
   0 -18  12   -0.50    1.40
   2 -18  12   85.19    5.00
  -2 -18 -12   79.79    5.30
  -2 -18  12   73.49    4.70
   2 -18 -12   83.19    5.20
   4 -18  12    4.30    1.80
  -4 -18 -12    5.30    2.50
   4 -18 -12   13.10    2.50
  -4 -18  12    5.10    2.60
   0 -20  12   21.50    3.30
   0 -20 -12   18.40    3.20
   1  -1  13    9.30    0.80
  -1   1  13    9.10    0.60
   1  -1  13    9.20    0.80
  -1   1  13   11.10    2.10
   1   1 -13    6.90    1.40
  -1  -1 -13    7.90    0.80
   1   1 -13    8.90    0.40
   1   1  13    7.60    0.80
   1  -1 -13    8.90    1.50
  -1  -1  13    9.20    1.80
  -1   1 -13    8.80    1.20
   1  -1 -13    8.20    0.60
   1   1  13    9.10    1.50
  -1  -1  13    9.00    0.40
  -1   1 -13    9.50    0.80
  -3  -1 -13   40.70    2.30
   3  -1  13   38.90    2.20
   3   1 -13   44.50    3.00
   3  -1  13   38.00    2.40
   3   1 -13   39.50    1.40
  -3   1  13   39.50    1.70
  -3   1  13   39.70    3.10
  -3  -1 -13   40.30    2.00
  -3  -1 -13   44.10    2.40
   3   1 -13   41.00    1.50
  -3   1 -13   43.50    2.30
   3  -1 -13   40.70    1.60
  -3  -1  13   35.30    3.00
  -3   1 -13   40.70    2.30
   3  -1 -13   43.80    2.90
   5   1 -13   17.60    1.20
   5   1 -13   16.70    1.80
  -5  -1 -13   15.90    1.70
   5  -1  13   17.20    1.80
  -5   1  13   18.60    2.60
   5   1 -13   19.40    1.40
  -5   1 -13   23.60    2.20
   5   1  13   18.00    1.70
  -5   1 -13   18.60    1.50
  -5   1 -13   21.90    1.90
   5  -1 -13   19.00    1.40
   5  -1 -13   20.30    2.10
   7   1 -13    9.70    1.30
  -7  -1 -13   10.90    1.90
  -7   1  13    8.50    2.50
   7   1 -13    9.80    1.40
   7  -1  13    8.50    1.60
   7   1 -13    7.70    1.20
   7  -1 -13   11.70    1.50
   7   1  13   11.70    1.80
   9   1 -13    3.30    1.10
   9  -1  13    3.10    1.40
   9   1  13    4.60    1.60
   9  -1 -13    3.60    1.30
  -1   3  13   64.49    3.70
   1   3 -13   56.09    1.60
   1   3 -13   57.19    3.10
  -1  -3 -13   64.49    2.50
   1  -3  13   56.19    2.20
   1  -3  13   57.79    3.20
   1  -3 -13   59.29    3.40
  -1  -3  13   56.09    1.60
   1   3  13   58.69    2.30
   1  -3 -13   56.29    2.10
  -1   3 -13   56.49    3.10
  -1  -3  13   55.99    3.20
   1   3  13   52.99    3.10
  -3   3  13   47.60    3.50
   3  -3  13   50.29    2.50
  -3  -3 -13   49.99    2.40
   3   3 -13   44.50    3.40
  -3  -3 -13   47.50    2.60
   3   3 -13   50.89    1.60
  -3   3  13   46.30    2.10
   3   3 -13   49.10    1.50
   3  -3  13   51.29    3.10
   3   3  13   46.10    2.70
   3  -3 -13   49.40    2.20
  -3   3 -13   53.19    3.00
   3  -3 -13   52.19    3.40
  -3  -3  13   48.40    1.50
   5  -3  13   43.00    3.00
   5   3 -13   40.90    2.00
   5   3 -13   49.99    2.80
   5   3 -13   42.50    2.90
   5  -3  13   39.80    2.60
   5   3 -13   38.40    1.80
  -5  -3 -13   45.90    2.90
  -5   3  13   37.80    3.50
  -5   3 -13   45.80    2.90
   5  -3 -13   45.50    3.30
   5  -3 -13   43.40    2.30
  -7  -3 -13    1.40    1.10
   7   3 -13    1.20    0.70
   7  -3  13    2.30    1.10
   7   3 -13    1.70    0.40
   7   3  13    0.80    0.90
   7  -3 -13    1.20    0.90
   9  -3  13   39.60    3.40
   9   3 -13   40.50    2.60
   9  -3 -13   40.00    2.90
   9   3  13   45.90    3.50
  -1  -5 -13  637.64   15.50
   1   5 -13  621.14   17.00
   1  -5  13  613.34   17.30
   1  -5  13  626.24   15.00
   1   5 -13  623.64   14.40
  -1   5  13  615.24   17.80
  -1  -5  13  629.74   17.20
  -1   5 -13  644.94   17.30
   1  -5 -13  628.64   15.20
   1   5  13  603.44   17.10
  -1  -5  13  626.14   14.40
  -1   5 -13  612.24   15.10
   1  -5 -13  587.54   17.20
   3   5 -13  298.67    9.50
  -3  -5 -13  301.57    8.80
  -3   5  13  304.97   11.00
   3  -5  13  303.57    8.70
   3   5 -13  285.77    7.20
   3  -5  13  305.57   10.20
  -3  -5 -13  287.77    8.80
  -3  -5  13  304.07    7.40
   3  -5 -13  296.87    8.20
   3   5  13  293.67    9.40
  -3   5 -13  308.37   10.00
   5   5 -13    9.30    1.00
   5   5 -13   13.40    1.70
   5   5 -13   10.60    2.00
   5  -5  13    9.70    1.60
   5   5 -13   10.40    1.00
  -5   5  13    7.40    2.00
  -5  -5 -13   10.80    1.80
   5  -5  13   10.30    1.90
  -5   5 -13    9.60    1.70
   5  -5 -13    9.50    1.90
   5  -5 -13    9.30    1.40
  -5  -5  13    9.90    1.00
  -7  -5 -13   16.60    2.50
   7   5 -13   14.60    1.40
   7  -5  13   16.70    2.20
   7   5  13   14.50    2.20
   7  -5 -13   17.50    2.20
   9  -5  13    1.50    1.50
  -9  -5 -13    2.40    1.70
   9   5  13   -1.00    1.30
   9  -5 -13   -0.50    1.40
   1   7 -13  264.57    9.50
  -1  -7 -13  275.07    9.40
  -1   7  13  285.77   10.50
   1   7 -13  262.07    7.00
   1  -7  13  266.67    9.90
   1  -7  13  266.57    7.50
  -1  -7 -13  269.47    8.00
   1  -7 -13  268.07    7.80
   1  -7 -13  271.17    9.80
  -1  -7  13  259.67    9.70
  -1   7 -13  270.47    9.80
   1   7  13  269.67    9.90
   3  -7  13  221.08    7.10
  -3   7  13  222.58    9.70
   3   7 -13  227.48    8.40
   3  -7  13  223.18    9.10
  -3  -7 -13  237.58    7.90
  -3  -7 -13  227.18    7.60
   3   7 -13  226.78    6.30
   3  -7 -13  231.28    9.30
   3  -7 -13  232.18    7.10
  -3   7 -13  235.18    9.10
   3   7  13  232.18    8.50
  -3  -7  13  228.98    6.30
  -3  -7  13  235.98    8.80
  -5  -7 -13    0.50    0.60
  -5  -7 -13    1.80    1.10
   5   7 -13   -0.10    1.40
   5  -7  13    1.80    1.30
   5   7 -13    0.50    0.60
   5  -7  13    1.70    1.00
   5   7 -13    1.50    0.90
  -5   7  13    0.50    1.40
  -5  -7  13    1.30    0.60
   5  -7 -13   -0.60    0.70
   5   7  13    1.70    1.00
   5  -7 -13    2.90    1.70
   7   7 -13   21.60    1.60
  -7  -7 -13   26.30    2.70
   7   7 -13   22.10    1.50
   7  -7 -13   19.10    2.40
  -9  -7 -13    1.50    1.90
   9  -7  13    1.80    1.50
   9  -7 -13    1.50    1.50
   9   7  13    1.50    1.60
   1   9 -13    2.60    1.20
  -1  -9 -13    2.10    0.80
  -1   9  13    4.90    1.70
   1  -9  13    3.30    0.80
   1  -9  13    6.10    1.90
  -1  -9 -13    3.40    1.20
   1  -9 -13    2.20    1.40
   1  -9 -13    2.10    0.80
  -1  -9  13    3.70    0.90
   1   9  13    4.70    1.70
  -1  -9  13    4.30    1.40
  -1   9 -13    2.60    1.30
   3  -9  13   22.70    3.50
  -3  -9 -13   19.30    2.10
  -3   9  13   25.30    3.80
   3  -9  13   23.50    2.10
  -3  -9 -13   23.70    2.90
   3   9 -13   19.70    2.80
   3   9  13   20.10    2.90
   3  -9 -13   21.70    1.90
  -3  -9  13   26.20    3.50
  -3   9 -13   22.80    3.30
   3  -9 -13   22.00    3.30
  -3  -9  13   22.50    1.60
   5   9 -13    6.00    1.70
  -5  -9 -13    6.00    1.50
   5  -9  13    8.00    1.70
  -5   9  13    5.90    2.30
  -5  -9 -13    7.60    1.80
  -5   9 -13    3.60    1.70
   5  -9 -13    5.70    2.10
  -5  -9  13    5.50    1.10
   5  -9 -13    8.00    1.50
   5   9  13    8.10    1.80
   7  -9  13    1.80    1.40
   7   9 -13    0.90    1.20
   7   9 -13    0.90    0.90
  -7  -9 -13   -0.70    1.10
  -7  -9  13    1.40    1.10
   9  -9  13   16.40    2.90
  -9  -9 -13   28.10    3.50
   9   9  13   24.20    3.10
   9  -9 -13   17.90    2.70
  -1 -11 -13    1.00    0.90
  -1 -11 -13   -1.50    1.20
  -1  11  13   -0.40    1.50
   1  11 -13    1.70    1.40
   1 -11  13    2.50    1.70
  -1 -11  13   -1.00    1.20
  -1  11 -13    0.10    1.10
   1 -11 -13   -0.70    1.30
  -1 -11  13    1.70    0.80
   1  11  13   -1.30    1.20
   1 -11 -13    0.20    0.80
  -3 -11 -13    8.50    1.80
   3  11 -13    8.50    2.10
   3 -11  13    6.70    2.40
  -3  11  13   10.50    3.00
  -3 -11 -13   10.00    2.20
   3 -11  13   10.00    1.80
   3  11  13    9.60    2.70
   3 -11 -13   12.10    2.90
  -3 -11  13    6.60    2.30
  -3 -11  13    7.70    1.20
   3 -11 -13    7.50    1.70
  -3  11 -13    8.40    2.50
  -5 -11 -13    8.50    1.90
   5  11 -13    8.60    2.00
  -5 -11 -13    9.50    2.60
   5 -11  13    7.20    1.80
  -5 -11  13    8.10    1.50
  -5 -11  13    8.70    2.60
   5 -11 -13    9.50    1.80
   5  11  13   10.90    2.60
   7 -11  13    2.90    1.40
   7 -11 -13    3.90    1.60
   1  13 -13    4.10    1.80
  -1  13  13   -1.20    1.60
   1 -13  13    0.00    0.80
  -1 -13 -13   -0.40    0.90
   1 -13  13   -1.80    1.90
  -1 -13 -13   -0.10    1.60
  -1 -13  13   -0.90    1.90
   1 -13 -13    1.70    2.10
  -1  13 -13    2.40    1.70
   1 -13 -13    2.50    1.30
  -1 -13  13    1.70    0.80
  -3 -13 -13    2.60    1.30
   3  13 -13   -0.40    1.50
  -3  13  13    5.20    2.60
   3 -13  13    3.10    2.70
  -3 -13 -13    0.90    1.80
   3 -13  13    2.90    1.30
  -3 -13  13    4.50    2.70
   3 -13 -13    2.40    2.40
  -3 -13  13    1.60    0.90
  -3  13 -13    4.00    1.80
   3 -13 -13    2.40    1.20
   3  13  13    2.30    2.00
   5 -13  13    8.90    2.00
  -5 -13 -13    7.60    2.00
  -5 -13 -13    1.90    2.50
  -5 -13  13    8.60    1.70
   5 -13 -13    4.50    1.40
   5  13  13    1.60    2.90
   7 -13  13   11.90    3.40
  -7 -13 -13   12.70    2.70
   7 -13 -13   10.60    2.50
   1 -15  13    6.70    3.00
  -1  15  13    6.00    2.60
  -1 -15 -13    3.00    2.60
   1 -15  13    6.10    1.50
  -1 -15 -13    7.60    1.90
   1  15 -13    6.00    2.60
  -1 -15  13    7.30    1.50
   1 -15 -13   -2.50    2.10
   1  15  13    5.60    2.90
  -1  15 -13    5.30    2.70
  -1 -15  13    6.30    3.20
   3 -15  13    4.60    1.60
  -3  15  13   -2.40    3.10
   3 -15 -13    2.10    1.30
  -3  15 -13    5.00    2.80
  -3 -15  13    3.00    1.30
   3 -15 -13    1.50    2.90
   5 -15  13   18.90    2.90
  -5 -15 -13   20.30    3.20
  -5 -15  13   25.40    2.90
   5 -15 -13   18.90    2.80
   1 -17  13   42.10    3.30
  -1 -17 -13   42.20    3.70
   1 -17 -13   39.50    3.50
  -1 -17  13   40.30    3.30
  -3 -17 -13   20.30    3.10
   3 -17  13   22.30    2.80
  -3 -17  13   14.20    2.40
   3 -17 -13   17.30    2.80
   5 -17  13    8.90    2.10
  -5 -17 -13    9.10    2.50
   5 -17 -13   10.20    2.40
  -1 -19 -13    9.60    2.30
   1 -19  13    9.50    2.30
  -1 -19  13   11.40    2.50
   1 -19 -13    5.90    3.00
   3 -19  13   19.70    3.40
   3 -19 -13   20.60    3.10
   0   0  14    1.20    1.00
   0   0  14    1.80    0.40
   0   0 -14    1.30    0.40
   0   0 -14    1.70    0.90
  -2   0 -14  204.88    6.30
   2   0 -14  201.88    7.30
  -2   0 -14  190.18    6.90
  -2   0  14  203.68    4.90
  -2   0 -14  188.68    5.80
  -2   0  14  204.58    7.60
   2   0 -14  201.48    4.80
   2   0  14  193.78    5.80
  -4   0  14    0.40    0.40
   4   0  14   -0.30    0.40
  -4   0 -14    0.40    0.60
   4   0 -14   -0.50    0.40
  -4   0  14    0.10    0.90
   4   0 -14    0.30    0.70
  -4   0 -14    0.10    0.50
   4   0 -14    0.10    0.30
   6   0 -14    0.40    0.80
  -6   0  14   -0.50    1.20
  -6   0 -14   -0.60    0.80
   6   0 -14   -0.30    0.40
   6   0  14    1.00    0.90
   8   0 -14    1.80    0.90
   8   0 -14    0.10    0.80
   8   0  14   -0.50    1.00
  10   0  14    2.30    1.70
   0   2 -14  392.26    9.10
   0  -2  14  387.56    9.10
   0   2 -14  373.96   10.80
   0  -2  14  378.36    9.10
   0  -2 -14  386.16    9.40
   0  -2 -14  368.46   11.10
   0   2  14  375.26   11.40
   0   2  14  383.06    9.40
  -2   2  14    1.10    0.40
  -2  -2 -14    0.80    0.50
   2   2 -14    0.80    0.80
   2  -2  14    1.60    0.60
   2  -2  14    0.90    0.50
   2   2 -14    0.80    0.80
   2  -2  14    0.80    0.70
  -2  -2 -14    0.70    0.50
  -2   2  14    1.40    1.00
  -2   2 -14    1.70    0.60
   2   2  14    0.50    0.70
   2  -2 -14    0.20    0.80
  -2   2 -14    0.60    0.40
   2   2  14    0.50    0.60
   2  -2 -14    1.30    0.50
  -2   2 -14    1.00    0.80
   4   2 -14    1.40    0.80
   4   2 -14    0.60    0.40
  -4  -2 -14    0.80    0.40
   4  -2  14    0.70    0.50
  -4  -2 -14    1.40    0.40
   4   2 -14    2.50    0.90
  -4  -2 -14    1.30    0.70
   4  -2  14    1.20    0.70
  -4   2  14    0.70    0.70
   4   2 -14    1.50    0.40
   4  -2 -14    0.90    0.80
   4  -2 -14    1.30    0.50
  -4   2 -14    0.20    0.50
  -4   2 -14    0.30    0.50
   6   2 -14    8.80    1.10
   6  -2  14    6.00    1.30
   6   2 -14   10.00    1.50
  -6  -2 -14    6.00    1.50
   6   2 -14    6.40    1.10
   6  -2 -14    8.40    1.70
   6   2  14    7.50    1.40
   6  -2 -14    7.90    1.20
  -6   2 -14    7.60    1.30
   8   2 -14   17.90    1.70
   8  -2  14   24.00    2.90
  -8  -2 -14   18.30    2.60
   8  -2 -14   22.50    2.10
   8   2  14   17.80    2.50
  10  -2  14    7.40    2.20
  10   2  14   17.50    2.70
  10  -2 -14   10.30    2.10
   0  -4  14    0.30    0.30
   0  -4  14    0.50    0.60
   0   4 -14    0.40    0.30
   0   4  14    0.40    0.40
   0  -4 -14    1.20    0.50
   0   4  14   -0.70    0.60
   0   4 -14   -0.10    0.70
   0  -4 -14    0.20    0.60
   2   4 -14  168.88    4.10
  -2   4  14  164.88    7.10
   2  -4  14  159.88    6.50
  -2  -4 -14  169.08    5.60
   2   4 -14  164.48    6.30
  -2   4  14  162.38    4.90
   2  -4  14  171.88    5.30
  -2  -4 -14  175.48    6.00
   2   4  14  170.08    6.40
  -2  -4  14  174.88    6.70
  -2  -4  14  167.88    4.20
   2  -4 -14  170.68    6.90
  -2   4 -14  190.68    6.80
   2  -4 -14  170.78    5.00
   4   4 -14    0.90    0.30
  -4  -4 -14   -0.50    0.60
   4   4 -14   -0.30    0.80
   4   4 -14    0.30    0.30
  -4   4  14   -0.80    0.90
   4  -4  14    1.10    0.80
   4  -4  14   -0.10    0.50
   4   4 -14    0.20    0.70
  -4  -4 -14    0.40    0.40
   4  -4 -14    0.30    0.80
  -4   4 -14   -0.20    0.60
   4   4  14    2.10    0.80
   4  -4 -14    1.40    0.70
  -4  -4  14    0.50    0.40
   6   4 -14   29.40    2.40
  -6   4  14   36.60    3.90
   6  -4  14   30.10    2.80
  -6  -4 -14   32.30    2.70
   6  -4  14   26.40    2.40
   6   4 -14   28.30    2.10
   6   4 -14   29.20    1.70
   6  -4 -14   29.90    2.10
  -6   4 -14   25.80    2.60
   6   4  14   25.90    2.30
  -8  -4 -14    9.60    2.10
   8  -4  14    7.20    1.70
   8   4 -14   10.00    1.40
   8  -4 -14    4.60    1.30
   8   4  14    7.30    1.80
  10  -4  14    2.90    2.00
  10  -4 -14    2.60    1.70
  10   4  14    1.80    1.70
   0   6  14 1370.86   34.40
   0   6 -14 1332.37   30.80
   0   6 -14 1374.36   33.80
   0  -6  14 1298.47   33.70
   0  -6 -14 1346.07   31.50
  -2  -6 -14    1.70    0.90
  -2   6  14    2.30    1.30
   2   6 -14    4.00    1.30
   2  -6  14    2.40    1.30
   2   6 -14    3.00    0.50
  -2  -6 -14    2.50    0.80
   2  -6  14    2.40    0.70
   2  -6 -14    4.40    1.40
  -2   6 -14    2.10    1.10
   2  -6 -14    1.80    0.70
   2   6  14    2.60    1.10
  -2  -6  14    2.80    0.60
   4   6 -14  155.68    6.20
  -4  -6 -14  146.89    5.80
  -4  -6 -14  148.59    5.30
  -4   6  14  156.88    7.80
   4   6 -14  151.08    7.70
   4   6 -14  147.39    4.10
   4  -6  14  149.39    5.60
   4  -6  14  151.28    7.00
  -4  -6  14  148.29    4.40
   4  -6 -14  152.88    7.10
  -4   6 -14  143.59    6.70
   4  -6 -14  143.19    5.10
   4   6  14  157.78    6.20
  -6  -6 -14    0.70    0.90
   6   6 -14   -0.20    0.50
   6   6 -14    0.10    0.90
   6   6 -14    0.20    0.80
   6  -6  14    0.70    0.80
  -6   6  14    0.90    1.60
   6  -6 -14    0.00    0.70
  -6  -6  14    0.20    0.60
  -6   6 -14   -0.60    1.50
   8  -6  14    1.50    1.20
  -8  -6 -14   -0.50    1.20
   8   6 -14    1.30    0.80
   8  -6 -14    0.80    1.30
   8   6  14    2.20    1.30
   0  -8 -14    0.00    0.60
   0  -8 -14    0.00    0.90
   0   8 -14    0.40    1.00
   0  -8  14    1.40    1.20
   0  -8  14   -0.20    0.40
  -2   8  14   27.40    3.80
  -2  -8 -14   25.30    2.10
   2  -8  14   27.50    5.40
   2   8 -14   25.50    1.40
  -2  -8 -14   28.80    2.60
   2   8 -14   25.20    2.70
   2  -8  14   29.70    2.00
   2  -8 -14   24.90    3.30
   2  -8 -14   29.20    2.10
  -2  -8  14   28.70    2.90
   2   8  14   29.30    2.90
  -2  -8  14   28.40    1.60
  -2   8 -14   28.80    3.00
   4   8 -14    1.30    1.00
  -4   8  14    1.50    1.70
   4  -8  14    0.00    1.40
   4   8 -14    0.00    0.40
  -4  -8 -14   -0.70    0.70
   4  -8  14    1.40    0.90
   4  -8 -14    0.40    0.80
   4   8  14    0.60    1.00
   4  -8 -14   -1.30    1.20
  -4   8 -14   -0.60    1.20
  -4  -8  14    1.00    1.10
   6   8 -14   10.80    1.80
   6  -8  14   10.40    2.00
  -6  -8 -14    8.90    1.90
   6   8 -14   12.40    1.40
  -6  -8  14   13.60    1.40
   6  -8 -14   10.20    1.90
  -8  -8 -14    3.50    1.80
   8  -8  14    5.80    1.70
   8  -8 -14    7.30    1.80
   8   8  14    5.40    1.80
   0  10  14   33.70    4.30
   0 -10  14   32.00    4.10
   0 -10 -14   37.10    3.60
   0 -10  14   30.60    2.00
   0  10 -14   29.90    3.80
  -2  10  14    3.80    2.00
   2 -10  14    6.20    2.00
   2 -10  14    2.20    1.00
  -2 -10 -14    3.30    1.20
   2  10 -14    1.70    1.40
  -2 -10  14    2.40    1.60
   2  10  14    3.20    1.60
   2 -10 -14    2.30    1.10
   2 -10 -14    6.40    2.10
  -2  10 -14    2.20    1.60
  -2 -10  14    3.30    0.80
  -4 -10 -14    0.80    0.90
   4 -10  14    0.40    1.90
   4  10 -14    4.40    1.60
   4 -10  14    2.70    1.10
  -4  10  14   -1.40    1.50
  -4 -10 -14    2.00    1.30
   4  10  14    0.70    1.30
   4 -10 -14    1.70    1.00
  -4  10 -14   -1.30    1.40
   4 -10 -14    0.30    1.90
  -4 -10  14    3.10    0.90
  -4 -10  14    0.60    1.60
  -6 -10 -14    0.60    1.20
   6 -10  14    1.70    1.20
  -6 -10 -14    2.50    1.20
   6  10 -14    1.50    1.30
   6 -10 -14    0.50    1.00
  -6 -10  14    0.50    0.90
  -8 -10 -14    4.80    1.80
   8 -10  14    5.00    1.80
   8 -10 -14    3.00    1.50
   8  10  14    6.90    2.00
   0 -12 -14   -0.80    1.50
   0  12 -14    0.40    1.50
   0 -12  14    0.10    1.60
   0 -12 -14    0.80    1.00
   0  12  14   -1.00    1.50
   2  12 -14   11.90    2.50
  -2  12  14   12.30    3.20
   2 -12  14    9.80    2.80
   2 -12  14   11.70    1.90
  -2 -12 -14   15.80    2.30
  -2 -12  14   15.20    1.80
   2 -12 -14   11.70    2.00
   2 -12 -14   11.50    2.90
   2  12  14   10.00    2.70
  -2  12 -14   14.40    3.10
  -2 -12  14   12.30    2.90
  -4  12  14    3.70    2.40
  -4 -12 -14    0.90    1.30
   4  12 -14    1.80    1.80
   4 -12  14   -0.50    0.90
  -4 -12 -14    1.40    1.80
   4  12  14    1.70    1.60
  -4 -12  14   -0.10    2.10
  -4  12 -14    1.90    2.10
  -4 -12  14    1.00    0.90
   4 -12 -14    0.80    1.00
   4 -12 -14   -0.10    1.90
   6 -12  14   -1.30    1.20
  -6 -12 -14   -2.20    1.30
  -6 -12 -14   -4.30    2.60
   6 -12 -14    0.30    1.30
   6  12  14    0.10    2.10
  -6 -12  14   -1.30    1.20
   8 -12  14    1.40    1.40
  -8 -12 -14   -0.80    2.00
   0  14 -14   11.50    3.00
   0 -14 -14   14.00    2.30
   0 -14 -14   11.10    3.30
   0  14  14   11.30    3.20
   0 -14  14   15.30    2.10
   0 -14  14   21.90    4.20
   2 -14  14   -2.50    2.40
   2 -14  14   -0.90    0.90
  -2 -14 -14    0.00    1.20
   2  14 -14   -3.30    1.60
  -2  14  14   -1.90    2.20
  -2 -14 -14   -1.70    1.90
   2  14  14   -1.60    1.60
   2 -14 -14   -0.50    2.20
  -2 -14  14   -0.10    0.90
   2 -14 -14    0.10    0.90
  -2  14 -14   -4.80    1.70
  -2 -14  14   -3.20    2.30
   4 -14  14   -0.30    1.00
  -4 -14 -14    1.50    1.30
   4 -14 -14   -2.30    1.00
  -4 -14  14    1.20    1.10
   6 -14  14   -1.20    1.30
  -6 -14 -14    0.90    2.00
   6 -14 -14    2.70    1.40
   0 -16  14   -0.70    0.90
   0 -16 -14   -1.80    3.20
   0 -16  14   -3.30    3.50
   0 -16 -14    2.80    1.40
   0  16 -14   -0.30    2.70
  -2  16  14   40.30    5.90
  -2 -16 -14   47.00    3.80
   2 -16  14   22.90    5.30
   2 -16  14   40.80    3.30
   2 -16 -14   27.00    5.30
  -2 -16  14   35.20    3.00
   2 -16 -14   40.80    3.60
  -2  16 -14   39.60    6.10
  -4 -16 -14   -1.00    1.40
   4 -16  14    2.00    1.40
  -4 -16  14    0.00    1.60
   4 -16 -14    1.10    1.20
  -6 -16 -14    8.80    2.50
   6 -16  14    5.40    2.20
   6 -16 -14    9.00    2.50
   0 -18  14   83.59    5.00
   0 -18 -14   90.89    5.60
   2 -18  14    0.70    1.50
  -2 -18 -14    5.70    1.90
  -2 -18  14    1.50    1.70
   2 -18 -14    1.70    1.50
   4 -18  14   12.60    2.60
  -4 -18 -14   15.90    2.90
   4 -18 -14   14.20    2.90
   0 -20 -14    1.10    1.70
   0 -20  14   -1.20    1.60
   1  -1  15  148.99    4.40
   1   1 -15  153.78    6.40
   1   1 -15  156.28    3.80
   1  -1  15  152.78    4.50
  -1   1  15  145.69    6.20
  -1   1  15  153.18    4.00
  -1  -1 -15  157.18    4.60
  -1  -1  15  150.68    3.70
   1  -1 -15  145.39    6.00
  -1   1 -15  157.38    4.50
  -1   1 -15  161.48    6.50
   1  -1 -15  158.58    4.10
  -1  -1  15  153.88    6.60
   1   1  15  154.38    6.10
  -1   1 -15  155.98    5.50
  -3  -1 -15   22.70    1.70
   3   1 -15   23.70    1.10
  -3   1  15   24.90    3.10
  -3  -1 -15   26.40    2.00
   3   1 -15   23.80    1.00
   3  -1  15   23.30    1.70
   3   1 -15   23.80    2.40
  -3  -1 -15   24.20    1.80
  -3   1  15   23.20    1.20
   3  -1 -15   25.20    2.40
  -3   1 -15   23.70    1.90
  -3  -1  15   24.60    3.00
  -3   1 -15   25.20    1.90
   3  -1 -15   23.70    1.20
   5   1 -15    1.20    0.50
  -5   1  15    2.30    1.10
  -5  -1 -15    1.30    0.30
  -5  -1 -15    2.30    0.90
   5   1 -15    2.20    0.70
   5  -1  15    2.60    0.90
   5   1 -15    2.00    0.90
  -5  -1 -15    1.80    0.50
  -5   1 -15    2.40    0.70
   5  -1 -15    1.00    0.80
   5  -1 -15    2.10    0.60
  -5   1 -15    2.20    1.00
   5   1  15    2.50    1.00
  -5   1 -15    2.50    1.00
  -7  -1 -15    0.70    0.90
   7   1 -15    1.40    0.90
   7  -1  15    1.50    0.90
   7   1 -15    0.30    0.60
   7   1  15   -1.00    0.80
   7  -1 -15    0.30    0.70
   9  -1  15   11.30    2.20
   9   1 -15   12.30    1.80
   9  -1 -15   13.20    1.90
   9   1  15    7.90    2.10
   1  -3  15   13.20    1.80
   1   3 -15    8.40    1.40
   1  -3  15    9.10    0.90
   1   3 -15   10.70    0.50
   1  -3  15    9.60    1.00
  -1   3  15   11.30    0.90
  -1   3  15    7.80    1.70
  -1  -3 -15   11.80    1.10
   1  -3 -15   10.30    0.90
   1   3  15    8.40    1.60
  -1  -3  15   10.00    0.60
   1   3  15   10.30    1.00
   1  -3 -15   10.40    1.80
  -1   3 -15    7.70    1.50
  -1  -3  15   13.90    1.80
  -1  -3  15   10.80    0.50
  -1   3 -15    9.10    0.90
   3   3 -15   21.00    2.10
   3  -3  15   20.00    1.60
  -3  -3 -15   19.80    1.60
   3   3 -15   20.30    0.70
   3  -3  15   19.70    3.10
  -3   3  15   18.80    1.30
  -3  -3 -15   18.40    1.70
   3   3 -15   20.50    0.70
  -3   3  15   21.20    2.80
  -3   3 -15   19.40    2.00
   3  -3 -15   20.80    2.60
   3   3  15   19.70    1.90
   3  -3 -15   22.80    1.40
   5   3 -15   19.70    1.20
  -5   3  15   18.00    2.90
   5   3 -15   21.30    2.00
   5  -3  15   30.00    4.10
   5  -3  15   21.20    2.20
   5   3 -15   19.00    2.40
  -5  -3 -15   21.10    2.10
  -5   3 -15   19.50    2.00
   5  -3 -15   19.30    1.50
   5  -3 -15   16.60    2.30
   7   3 -15   19.50    1.60
   7   3 -15   18.30    1.50
  -7  -3 -15   18.20    2.50
   7  -3  15   18.10    2.30
   7  -3 -15   22.80    1.90
   7   3  15   22.70    2.80
   9  -3  15   14.10    2.60
   9   3  15   17.40    2.60
   9  -3 -15   13.40    1.90
   1  -5  15   20.90    1.40
   1   5 -15   19.30    2.40
   1   5 -15   20.80    1.10
  -1  -5 -15   18.10    2.60
  -1  -5 -15   17.40    1.50
   1  -5  15   19.80    2.60
  -1   5  15   24.60    3.10
   1  -5 -15   17.90    1.50
  -1   5 -15   22.40    1.40
  -1  -5  15   20.50    1.10
  -1  -5  15   20.80    2.60
   1  -5 -15   24.60    2.50
   1   5  15   21.30    2.70
  -1   5 -15   23.30    2.40
  -3  -5 -15   13.50    1.70
   3  -5  15   14.90    2.30
   3   5 -15   12.10    1.90
   3  -5  15   13.00    1.30
   3   5 -15   13.30    0.70
  -3   5  15   13.20    2.30
  -3  -5 -15   15.50    1.50
   3  -5 -15   12.40    1.20
   3   5  15   11.60    1.90
   3  -5 -15   13.20    2.20
  -3  -5  15   13.50    0.80
   5  -5  15    7.30    1.60
  -5   5  15    3.50    1.40
   5  -5  15    3.60    1.40
   5   5 -15    3.60    1.50
  -5  -5 -15    5.00    0.60
  -5  -5 -15    5.30    0.50
   5   5 -15    6.30    0.80
  -5  -5 -15    6.30    2.20
   5   5 -15    5.50    0.80
   5   5 -15    6.30    1.30
   5  -5 -15    6.00    1.10
  -5  -5  15    5.20    0.80
  -5   5 -15    3.90    1.40
   5  -5 -15    4.70    1.50
   7  -5  15   20.40    2.60
   7   5 -15   16.60    1.40
  -7  -5 -15   21.50    3.10
   7   5  15   14.20    2.30
   7  -5 -15   16.90    2.10
   9  -5  15    1.00    1.40
  -9  -5 -15   -1.90    1.50
   9  -5 -15   -1.10    1.20
   9   5  15   -0.10    1.30
   1  -7  15   43.60    3.60
  -1  -7 -15   50.59    3.50
   1   7 -15   42.50    1.90
  -1  -7 -15   43.60    2.50
   1   7 -15   47.10    3.50
  -1   7  15   40.10    3.60
   1  -7  15   49.00    2.30
   1   7  15   46.70    3.60
  -1   7 -15   46.80    3.60
   1  -7 -15   43.50    2.40
  -1  -7  15   45.60    1.90
  -1  -7  15   45.20    3.60
   1  -7 -15   47.10    3.60
   3  -7  15   18.00    1.60
   3  -7  15   15.60    2.60
   3   7 -15   18.90    2.60
  -3   7  15   18.50    3.20
   3   7 -15   16.90    1.00
  -3  -7 -15   14.10    1.90
  -3  -7 -15   14.30    1.80
  -3   7 -15   16.00    2.50
   3  -7 -15   16.50    1.60
   3   7  15   12.00    2.00
  -3  -7  15   17.50    1.20
  -3  -7  15   13.90    2.40
   3  -7 -15   18.70    2.80
  -5  -7 -15   13.50    2.10
   5   7 -15    9.90    1.00
   5  -7  15    9.70    2.20
   5   7 -15   12.40    2.00
  -5  -7 -15    9.60    1.30
   5  -7  15   10.90    1.80
  -5   7  15   11.10    3.10
   5   7 -15   12.40    2.50
   5   7 -15   10.60    0.90
  -5  -7  15   11.70    1.10
   5  -7 -15   12.40    1.60
   5  -7 -15   10.60    2.30
  -5   7 -15   12.70    2.20
   5   7  15   11.00    1.70
  -7  -7 -15   29.80    2.80
   7   7 -15   28.50    1.70
   7  -7  15   25.40    3.60
   7   7 -15   23.20    1.90
   7  -7 -15   28.40    2.50
  -9  -7 -15   -0.20    1.70
   9  -7  15    0.20    1.50
   9   7  15    2.50    1.60
   9  -7 -15    1.10    1.30
   1  -9  15    3.50    1.60
  -1  -9 -15    5.30    1.30
   1  -9  15    5.40    1.10
   1   9 -15    3.30    1.30
  -1  -9 -15    2.20    1.20
  -1   9  15    6.80    1.90
  -1   9 -15    5.90    1.90
  -1  -9  15    6.50    2.00
   1  -9 -15    3.50    1.50
   1  -9 -15    3.50    1.10
   1   9  15    4.30    1.60
  -1  -9  15    5.90    1.00
  -3   9  15    4.40    1.90
   3  -9  15    9.30    1.60
   3  -9  15    5.50    2.20
  -3  -9 -15    4.70    1.30
   3   9 -15    6.20    1.60
  -3  -9 -15    8.70    1.90
   3  -9 -15   10.00    1.50
  -3  -9  15    7.40    1.10
   3   9  15    6.70    1.80
   3  -9 -15    4.80    1.70
  -3  -9  15    4.10    1.50
  -3   9 -15    5.50    1.90
  -5  -9 -15    8.00    1.50
   5   9 -15    7.10    1.70
  -5  -9 -15    8.70    1.80
   5  -9  15    5.70    1.40
  -5   9  15    6.40    2.60
   5   9  15    8.00    2.00
   5  -9 -15    3.70    1.80
  -5   9 -15    6.60    2.20
  -5  -9  15    9.90    1.30
   5  -9 -15    7.80    1.60
   7   9 -15    7.20    1.20
  -7  -9 -15    5.00    1.80
   7   9 -15    7.30    1.60
   7  -9  15    7.50    1.80
  -7  -9  15    6.10    1.30
  -9  -9 -15   17.00    3.30
   9  -9  15   12.20    2.50
   9   9  15   13.90    2.60
   9  -9 -15   10.40    2.30
  -1 -11 -15   16.40    2.10
   1 -11  15   18.20    3.20
   1  11 -15   11.60    2.50
  -1  11  15   15.80    3.40
  -1 -11 -15   18.80    3.10
  -1  11 -15   19.20    3.30
  -1 -11  15   15.00    1.50
  -1 -11  15   13.80    2.70
   1 -11 -15   14.50    2.80
   1 -11 -15   13.50    1.90
   1  11  15   17.20    3.00
  -3  11  15    2.70    1.80
  -3 -11 -15    1.50    1.10
   3 -11  15    0.10    0.70
  -3 -11 -15    2.00    1.50
   3 -11  15   -0.40    1.70
   3  11 -15   -0.70    1.20
   3 -11 -15    0.20    1.50
   3 -11 -15    1.50    1.10
   3  11  15    0.60    1.40
  -3 -11  15    0.30    1.50
  -3 -11  15    0.00    0.60
  -3  11 -15   -1.00    1.40
  -5 -11 -15    2.10    1.80
   5 -11  15   -0.70    0.90
   5  11 -15    0.90    1.40
  -5 -11 -15    0.10    1.10
  -5 -11  15    0.10    0.80
   5  11  15   -0.60    1.70
   5 -11 -15    0.90    0.90
  -7 -11 -15    3.20    1.70
   7 -11  15    0.10    1.10
   7 -11 -15    2.10    1.40
  -1 -13 -15    7.30    2.40
   1  13 -15    8.70    2.40
   1 -13  15    6.30    2.60
   1 -13  15   11.70    1.80
  -1  13  15    4.90    2.70
  -1 -13 -15   11.70    2.10
  -1 -13  15    8.00    1.40
   1 -13 -15   10.10    3.10
  -1 -13  15    8.00    2.50
   1 -13 -15   10.90    2.10
  -1  13 -15    8.10    2.60
  -3 -13 -15    0.70    1.10
   3 -13  15    1.50    1.00
  -3  13  15    3.00    2.40
   3 -13  15   -0.30    2.00
  -3 -13 -15   -2.80    1.50
   3  13 -15    2.40    1.90
   3  13  15    3.00    2.30
  -3 -13  15    3.40    1.10
   3 -13 -15    5.20    2.40
   3 -13 -15   -0.80    0.90
   5 -13  15    1.70    1.20
  -5 -13 -15    3.90    1.60
  -5 -13 -15    2.20    2.20
  -5 -13  15    2.90    1.30
   5 -13 -15    1.90    1.20
  -7 -13 -15    0.40    2.00
   7 -13 -15    0.30    1.50
   1  15 -15    0.20    2.30
  -1  15  15    1.30    2.50
  -1 -15 -15    3.30    1.30
   1 -15  15    4.60    2.80
  -1 -15 -15    1.70    2.50
   1 -15  15    1.60    1.20
  -1  15 -15   -0.80    2.40
   1 -15 -15    2.30    1.50
  -1 -15  15    3.90    2.90
   1 -15 -15    0.00    2.70
   1  15  15    2.50    2.80
  -1 -15  15    1.80    1.00
   3 -15  15    3.40    1.40
  -3  15  15   -1.20    2.80
  -3 -15 -15    5.30    1.80
   3 -15 -15    1.00    1.40
  -3 -15  15    1.50    1.40
   3 -15 -15    0.40    2.70
  -3  15 -15   -1.30    3.00
   5 -15  15    5.30    1.70
  -5 -15 -15    5.20    2.00
  -5 -15  15    3.20    1.70
   5 -15 -15    4.60    1.70
   1 -17  15    0.80    1.30
  -1 -17 -15    1.70    1.60
  -1 -17  15    0.10    1.20
   1 -17 -15    1.30    1.40
  -3 -17 -15    4.10    2.00
   3 -17  15   -1.40    1.30
  -3 -17  15    1.40    1.50
   3 -17 -15   -0.70    1.10
   5 -17  15    0.10    1.60
  -5 -17 -15    1.50    2.00
   5 -17 -15   -0.20    1.60
  -1 -19 -15    4.40    3.40
   1 -19  15    3.40    1.90
  -1 -19  15    3.40    2.00
   1 -19 -15    9.50    2.40
   3 -19  15    3.40    2.00
  -3 -19 -15    0.20    2.10
  -3 -19  15    3.50    2.30
   3 -19 -15    4.80    2.30
   0   0 -16  126.29    5.50
   0   0  16  125.39    5.60
   0   0  16  108.59    3.40
   0   0 -16  122.59    3.50
  -2   0 -16    0.10    0.70
   2   0 -16    0.00    0.20
   2   0  16   -0.10    0.50
  -2   0 -16    0.20    0.50
  -2   0 -16    1.70    1.00
   2   0 -16   -0.40    0.80
  -2   0  16   -0.30    0.20
  -2   0  16   -1.40    0.70
  -4   0 -16   17.40    1.90
   4   0 -16   26.20    2.50
   4   0 -16   19.10    1.10
   4   0  16   19.60    1.60
  -4   0  16   21.80    3.00
   4   0 -16   18.90    1.40
  -4   0 -16   22.70    1.90
  -4   0 -16   19.70    1.50
  -6   0 -16   -0.60    0.80
   6   0  16   -0.10    0.80
  -6   0  16   -0.40    1.90
   6   0 -16   -0.40    0.50
   6   0 -16    1.50    1.00
   8   0 -16    1.00    1.10
   8   0  16    1.20    1.10
  10   0  16   -1.80    1.50
   0  -2  16    0.10    0.20
   0   2  16    0.20    0.70
   0   2  16   -0.30    0.30
   0  -2 -16   -0.50    0.60
   0   2 -16   -0.20    0.50
   0   2 -16   -0.10    0.20
   0  -2 -16   -0.30    0.30
   0  -2  16   -0.10    0.20
   2  -2  16    1.00    0.60
  -2   2  16    0.90    1.00
  -2   2  16    2.30    0.50
  -2  -2 -16    1.90    0.90
   2  -2  16    3.00    1.20
  -2  -2 -16    1.40    0.70
   2   2 -16    1.20    1.20
   2   2 -16    1.10    1.00
   2   2  16    1.40    1.00
   2  -2 -16    1.50    1.10
  -2   2 -16    2.90    1.00
  -2   2 -16    1.20    0.70
   2  -2 -16    1.10    0.50
   4  -2  16    7.30    1.20
   4   2 -16    4.90    1.20
  -4  -2 -16    4.80    0.80
   4   2 -16    4.70    0.50
   4   2 -16    5.20    1.30
  -4  -2 -16    5.50    1.10
  -4   2  16    4.00    1.40
  -4  -2 -16    4.00    0.80
   4  -2  16    3.70    1.00
   4   2 -16    5.30    0.70
  -4   2 -16    3.30    1.00
   4  -2 -16    4.30    1.10
   4  -2 -16    4.70    0.80
  -4   2 -16    5.10    1.20
   6   2 -16    1.70    1.00
  -6   2  16    3.40    1.60
   6   2 -16    4.80    0.80
   6  -2  16    5.60    1.40
  -6  -2 -16    3.00    1.10
  -6   2 -16    3.20    1.00
   6   2  16    4.70    1.20
   6  -2 -16    2.50    0.80
  -8  -2 -16   -0.70    1.00
   8   2 -16   -0.50    0.70
   8  -2 -16    2.20    1.00
   8   2  16    2.10    1.20
  10  -2  16    7.40    2.10
  10   2  16    9.80    2.20
   0   4  16  216.78    8.10
   0  -4  16  211.28    7.70
   0  -4  16  208.88    5.50
   0   4 -16  204.88    5.50
   0  -4 -16  207.78    7.60
   0   4  16  204.18    5.90
   0  -4 -16  208.18    6.00
   0  -4  16  202.78    5.50
   2  -4  16   45.10    3.20
  -2  -4 -16   41.60    2.80
   2   4 -16   37.20    2.80
   2   4 -16   42.00    1.20
  -2   4  16   48.40    3.70
  -2  -4 -16   46.00    2.50
   2  -4  16   43.60    2.20
   2  -4 -16   40.40    2.00
   2  -4 -16   45.50    3.40
   2   4  16   43.00    3.20
  -2   4 -16   40.60    3.00
  -2  -4  16   41.90    1.30
   4   4 -16   79.49    2.30
   4  -4  16   76.69    3.60
   4   4 -16   78.49    2.30
  -4  -4 -16   73.29    3.80
   4  -4  16   83.99    4.60
   4   4 -16   87.59    4.30
  -4  -4 -16   88.29    3.30
  -4   4  16   82.99    5.40
   4   4 -16   76.79    4.80
   4  -4 -16   79.39    4.70
  -4   4 -16   79.29    4.20
   4   4  16   78.79    3.90
   4  -4 -16   83.89    3.30
   6   4 -16   12.30    1.90
  -6   4  16   19.90    3.30
   6  -4  16   16.60    2.30
   6  -4  16   15.30    2.80
   6   4 -16   16.10    1.20
   6   4 -16   14.90    1.80
   6   4 -16   16.60    1.20
  -6  -4 -16   14.00    2.20
   6   4  16   16.90    2.40
   6  -4 -16   14.70    1.80
  -6   4 -16   15.70    2.30
   8   4 -16    8.00    1.20
   8  -4  16    8.30    1.90
  -8  -4 -16    6.30    1.80
   8   4  16    7.00    1.80
   8  -4 -16    8.60    1.60
  10  -4  16   -0.40    1.70
  10  -4 -16    0.40    1.50
  10   4  16   -1.30    1.50
   0  -6  16   -2.00    0.90
   0   6 -16   -0.10    0.80
   0   6 -16    0.70    0.40
   0   6  16    0.40    0.90
   0  -6 -16   -0.50    0.60
   0  -6 -16    0.60    0.90
   2   6 -16  370.56    8.90
  -2  -6 -16  372.36   11.40
  -2  -6 -16  393.46   10.70
   2  -6  16  366.86   12.30
   2  -6  16  361.56   10.00
   2   6 -16  377.16   11.90
  -2   6  16  354.96   12.90
   2  -6 -16  383.56   10.10
  -2   6 -16  373.16   12.20
  -2  -6  16  365.96    9.00
   2   6  16  369.86   12.10
   2  -6 -16  373.26   12.40
  -4  -6 -16    0.10    0.60
   4   6 -16    0.60    0.30
  -4  -6 -16    2.00    0.90
   4  -6  16    2.00    1.20
  -4   6  16    1.00    1.20
   4   6 -16   -1.40    1.30
   4   6 -16    0.90    1.00
  -4   6 -16    0.70    0.90
  -4  -6  16    0.20    0.40
   4  -6 -16    0.60    1.00
   4  -6 -16    0.60    0.60
   4   6  16   -1.00    0.90
  -6  -6 -16   19.50    2.50
   6   6 -16   19.10    2.10
   6  -6  16   19.90    2.50
   6   6 -16   18.20    1.20
   6  -6 -16   18.30    1.80
   8  -6  16    2.50    1.50
  -8  -6 -16   -0.40    1.50
   8  -6 -16    2.60    1.20
   0  -8 -16   35.00    2.30
   0   8 -16   38.60    3.50
   0  -8  16   39.40    2.00
   0   8  16   43.60    5.40
   0  -8 -16   42.80    3.50
   0  -8  16   37.30    3.50
   2   8 -16   25.10    1.40
  -2  -8 -16   26.40    2.70
   2  -8  16   29.40    3.70
  -2  -8 -16   28.40    2.20
   2  -8  16   29.10    2.00
  -2   8  16   24.60    3.80
   2   8 -16   26.50    2.80
  -2  -8  16   27.80    3.40
   2   8  16   26.40    2.80
  -2   8 -16   33.00    3.20
   2  -8 -16   31.60    3.30
   2  -8 -16   27.60    2.00
  -4  -8 -16   22.70    2.30
   4   8 -16   21.60    2.80
   4  -8  16   18.00    3.10
   4   8 -16   23.70    1.30
  -4   8  16   31.10    4.40
  -4  -8 -16   23.80    2.30
   4  -8  16   27.70    2.20
   4  -8 -16   17.80    3.10
  -4   8 -16   18.50    2.90
  -4  -8  16   24.70    1.50
   4  -8 -16   24.90    2.00
   4   8  16   22.60    3.00
  -4  -8  16   21.20    3.00
   6   8 -16   13.00    1.90
  -6  -8 -16   16.20    2.40
   6  -8  16   13.60    2.20
   6   8 -16   14.50    1.20
   6  -8 -16   15.40    2.10
  -6  -8  16   16.40    1.30
   8  -8  16    7.60    1.90
  -8  -8 -16    8.60    2.30
   8   8  16    2.90    1.70
   8  -8 -16    9.10    2.00
   0 -10 -16    0.50    1.10
   0 -10  16    0.90    1.40
   0  10  16   -1.90    1.30
   0 -10  16   -0.30    0.50
   0 -10 -16    0.30    0.80
   0  10 -16    1.90    1.30
   2 -10  16    8.30    2.30
   2 -10  16    2.60    1.00
   2  10 -16    5.70    1.90
  -2  10  16    6.60    2.00
  -2 -10 -16    3.40    1.10
  -2 -10  16    2.20    1.50
  -2  10 -16    5.40    2.00
   2 -10 -16    0.10    1.50
   2 -10 -16    3.60    1.00
   2  10  16    3.30    1.50
  -2 -10  16    4.20    0.90
   4 -10  16    0.00    1.50
  -4  10  16    4.10    2.30
   4  10 -16    1.60    1.40
   4 -10  16    3.50    1.30
  -4 -10 -16    3.30    1.30
  -4 -10 -16    1.80    1.10
   4  10  16    0.80    1.30
   4 -10 -16    0.80    1.00
  -4 -10  16    1.00    0.70
  -4 -10  16    0.60    1.80
   6  10 -16    1.10    0.70
  -6 -10 -16    0.50    1.30
   6  10 -16   -1.40    1.20
  -6 -10 -16    0.20    1.20
   6 -10  16    0.40    1.20
   6 -10 -16    0.40    1.00
  -6 -10  16    1.60    0.90
  -8 -10 -16    2.80    1.70
   8 -10  16    0.10    1.50
   8 -10 -16   -0.30    1.10
   0 -12 -16    6.80    1.60
   0  12 -16    5.00    2.20
   0 -12  16    7.00    2.60
   0 -12 -16    4.90    1.80
   0  12  16    9.30    2.70
   2 -12  16   -0.20    0.80
   2 -12  16   -2.10    1.70
  -2 -12 -16    0.60    1.00
   2  12 -16   -0.60    1.40
  -2  12  16    0.30    1.90
  -2  12 -16   -0.50    1.50
   2 -12 -16    1.10    1.70
   2  12  16    0.20    1.50
   2 -12 -16   -0.70    0.90
  -2 -12  16    0.40    0.70
  -2 -12  16   -1.00    1.60
  -4 -12 -16    4.40    1.80
   4  12 -16    1.40    1.70
  -4 -12 -16    5.20    1.80
   4 -12  16    4.50    1.40
  -4  12  16    8.30    2.90
  -4  12 -16    2.60    2.10
   4  12  16    0.00    1.70
  -4 -12  16    2.60    1.00
  -4 -12  16    4.00    2.50
   4 -12 -16    7.90    2.90
   4 -12 -16    3.10    1.20
  -6 -12 -16    1.30    1.90
   6 -12  16   -0.90    1.10
  -6 -12  16   -0.20    1.20
   6 -12 -16   -0.80    1.00
   6  12  16    2.20    2.30
  -8 -12 -16   -4.60    1.90
   8 -12  16   -2.00    1.50
   8 -12 -16   -2.80    2.20
   0 -14  16    2.20    2.20
   0 -14 -16   -2.30    2.10
   0  14  16   -2.30    1.80
   0 -14  16    0.30    0.90
   0  14 -16    1.60    1.90
   0 -14 -16   -0.60    1.00
  -2 -14 -16    0.70    1.10
  -2  14  16   -2.50    2.40
   2 -14  16    1.70    1.10
   2 -14  16    3.70    2.50
   2  14 -16    2.60    2.00
  -2 -14 -16    1.50    2.10
  -2 -14  16   -0.20    0.90
   2 -14 -16    1.10    2.50
  -2 -14  16    1.50    2.30
   2 -14 -16    0.50    0.90
  -2  14 -16   -4.10    1.70
   2  14  16   -1.80    2.00
   4 -14  16    3.10    1.40
   4 -14 -16    3.30    1.50
   6 -14  16    6.20    1.90
  -6 -14 -16    4.20    2.00
   6 -14 -16    2.80    1.60
   0 -16 -16   33.70    6.30
   0 -16 -16   42.50    3.60
   0 -16  16   33.30    5.90
   0 -16  16   33.30    2.90
   0  16 -16   29.70    6.20
   2 -16  16    6.10    1.50
  -2  16  16    6.60    3.50
  -2 -16 -16    3.90    1.80
   2 -16  16   -3.50    3.50
   2 -16 -16    4.80    1.80
   2 -16 -16    2.10    3.60
  -2 -16  16    4.30    1.40
  -2  16 -16    3.00    3.00
  -4 -16 -16   18.10    3.10
   4 -16  16   13.50    2.20
  -4 -16  16   21.60    2.80
   4 -16 -16   20.00    2.90
  -6 -16 -16    1.70    2.10
   6 -16  16   -0.90    1.50
   6 -16 -16    4.30    1.80
   0 -18 -16    0.50    1.60
   0 -18  16    0.80    1.70
  -2 -18 -16   20.40    3.40
   2 -18  16   33.70    3.40
   2 -18 -16   32.50    3.40
  -2 -18  16   30.00    3.10
  -4 -18 -16    5.30    2.50
   4 -18  16    2.20    1.90
   4 -18 -16   -0.10    1.50
  -1   1  17   23.70    1.10
  -1   1  17   25.10    2.50
   1   1 -17   23.00    0.90
   1  -1  17   23.60    1.30
  -1  -1 -17   24.00    1.50
   1   1 -17   22.20    2.40
   1  -1 -17   24.10    2.40
  -1   1 -17   20.20    1.90
   1   1  17   23.10    2.40
  -1  -1  17   23.50    0.90
  -1  -1  17   27.50    2.80
  -1   1 -17   19.90    2.70
   1   1  17   20.50    1.30
   1  -1 -17   23.20    1.10
  -1   1 -17   23.90    1.40
   3   1 -17   40.00    1.40
   3   1 -17   39.70    1.30
  -3  -1 -17   43.90    2.80
   3  -1  17   40.90    2.30
  -3  -1 -17   38.80    2.30
   3   1 -17   45.20    3.40
  -3   1  17   39.10    1.60
  -3   1  17   38.60    3.40
  -3  -1 -17   39.20    2.40
  -3  -1  17   38.10    1.30
  -3   1 -17   40.60    2.60
   3  -1 -17   37.80    1.60
  -3  -1  17   35.40    3.30
   3  -1 -17   41.70    3.20
  -3   1 -17   38.30    2.30
  -3   1 -17   35.50    3.10
  -5  -1 -17   10.20    1.00
   5  -1  17    9.80    1.60
   5   1 -17    9.40    1.80
  -5  -1 -17   12.10    1.80
  -5  -1 -17    9.70    0.90
   5   1 -17   10.10    1.00
   5   1 -17   10.20    0.90
  -5   1  17    8.50    2.10
  -5   1 -17    9.10    1.30
   5   1  17    8.40    1.50
   5  -1 -17   11.80    1.10
  -5   1 -17   14.20    2.00
  -5   1 -17    9.70    1.80
   5  -1 -17   10.30    1.80
  -7  -1 -17   25.10    2.60
   7   1 -17   24.00    1.70
   7   1 -17   22.20    2.30
   7  -1  17   23.80    2.30
   7  -1 -17   26.60    1.80
   7   1  17   27.50    2.60
   9  -1  17   -0.10    1.30
   9   1 -17    2.00    1.10
   9  -1 -17    0.80    1.00
   9   1  17    2.10    1.50
   1  -3  17   15.50    2.20
   1  -3  17   16.00    1.20
  -1   3  17   14.50    1.00
   1  -3  17   13.80    1.10
  -1   3  17   14.80    2.30
   1   3 -17   19.40    2.30
  -1  -3 -17   13.90    1.30
  -1   3 -17   13.70    1.10
   1   3  17   13.90    1.20
   1   3  17   13.10    2.00
  -1  -3  17   14.00    0.70
  -1   3 -17   13.80    1.90
  -1  -3  17   13.40    0.60
   1  -3 -17   16.90    2.40
   1  -3 -17   14.40    1.10
   3  -3  17    0.20    0.70
   3  -3  17    0.90    0.70
  -3   3  17   -0.30    0.40
   3   3 -17   -0.10    0.90
  -3   3  17    1.70    1.00
  -3  -3 -17   -0.30    0.50
  -3  -3 -17    0.20    0.60
   3   3 -17   -0.50    0.90
   3   3  17    0.60    0.90
   3  -3 -17   -0.30    0.40
   3  -3 -17   -0.10    0.80
  -3   3 -17    0.10    0.70
   5  -3  17   18.50    2.40
   5  -3  17   22.10    2.00
  -5  -3 -17   21.60    2.50
   5   3 -17   16.70    1.20
   5   3 -17   19.20    1.10
  -5   3  17   15.50    2.60
   5   3 -17   18.50    2.20
   5   3 -17   19.30    2.70
  -5   3 -17   15.60    2.00
   5  -3 -17   18.20    1.50
   5  -3 -17   19.90    2.60
   7   3 -17    4.70    0.80
  -7  -3 -17    2.80    1.30
   7  -3  17    2.00    1.10
   7   3 -17    2.40    1.00
   7   3  17    3.80    1.20
   7  -3 -17    2.90    1.00
  -7   3 -17    1.80    1.60
   9  -3  17    3.50    1.70
   9   3  17    1.50    1.40
   9  -3 -17    2.00    1.20
  -1  -5 -17   14.40    1.40
   1   5 -17   19.30    2.50
  -1  -5 -17   17.20    2.30
   1  -5  17   14.10    1.20
   1   5 -17   14.80    0.90
  -1   5  17   15.00    2.50
   1  -5  17   14.90    2.40
  -1  -5  17   14.70    0.90
   1  -5 -17   13.10    2.20
  -1  -5  17   16.30    2.40
  -1   5 -17   17.60    2.20
   1  -5 -17   13.70    1.40
   1   5  17   19.00    2.50
  -1   5 -17   16.90    2.20
  -3  -5 -17    0.60    0.60
  -3  -5 -17    1.20    0.70
   3   5 -17    0.80    0.20
  -3   5  17    0.40    1.10
   3   5 -17   -0.60    0.70
   3  -5  17    1.20    0.70
   3  -5  17    1.20    1.00
   3   5 -17    1.20    1.20
   3  -5 -17   -0.20    0.70
   3  -5 -17    0.80    0.50
   3   5  17    1.10    0.80
  -3   5 -17    0.40    0.80
  -3  -5  17    0.50    0.30
  -5  -5 -17   10.60    1.70
   5   5 -17   14.50    2.90
   5   5 -17   13.00    0.90
   5   5 -17   14.00    2.10
  -5  -5 -17   14.40    1.00
  -5   5  17   15.20    2.90
   5   5 -17   13.90    0.90
   5  -5  17   11.80    1.80
  -5   5 -17   17.10    2.50
   5  -5 -17   15.10    2.50
   5  -5 -17   13.00    1.60
   7   5 -17   -0.20    0.60
  -7  -5 -17    0.60    1.20
   7   5 -17    1.40    0.90
   7  -5  17    1.60    1.30
   7   5  17   -0.30    0.90
   7  -5 -17    0.50    0.80
   9  -5  17   -0.10    1.20
  -9  -5 -17    0.00    1.50
   9   5  17    1.50    1.30
   9  -5 -17   -1.20    1.10
  -1  -7 -17   -0.50    0.50
   1  -7  17    1.40    0.50
   1   7 -17   -0.20    0.90
  -1  -7 -17    0.40    1.00
   1  -7  17    2.00    1.20
   1   7 -17    0.60    0.40
  -1   7  17   -0.50    1.00
  -1  -7  17    0.70    0.40
   1   7  17    0.80    1.00
  -1   7 -17    0.30    0.90
   1  -7 -17    1.50    1.10
   1  -7 -17    0.40    0.60
   3   7 -17    0.90    0.40
  -3  -7 -17    1.30    0.80
   3  -7  17    1.70    0.80
   3  -7  17    0.30    1.20
  -3  -7 -17    0.50    0.80
  -3   7  17   -0.10    1.20
   3   7 -17    1.00    1.00
   3  -7 -17    0.80    0.60
   3  -7 -17   -0.20    1.10
  -3  -7  17    1.50    1.30
   3   7  17    1.10    1.00
  -3   7 -17   -0.60    1.00
  -3  -7  17    1.60    0.50
   5   7 -17    8.50    0.80
   5  -7  17    8.20    1.50
  -5  -7 -17    7.20    1.20
  -5  -7 -17    6.10    1.70
   5   7 -17    7.20    0.70
   5   7 -17    6.80    1.60
   5  -7  17    7.70    2.10
  -5   7 -17    6.30    1.80
   5  -7 -17    8.60    2.20
   5  -7 -17    8.00    1.50
   5   7  17    8.00    1.60
  -5  -7  17    7.40    0.90
  -7  -7 -17    1.80    1.20
   7  -7  17    0.30    1.10
   7   7 -17   -0.10    0.60
   7  -7 -17   -0.20    0.90
  -9  -7 -17   -0.10    1.70
   9  -7  17   -1.00    1.50
   9   7  17   -0.40    1.40
   9  -7 -17   -0.80    1.40
   1   9 -17   52.49    4.70
  -1  -9 -17   45.70    3.80
   1  -9  17   49.99    2.60
   1  -9  17   45.00    4.20
  -1  -9 -17   50.99    3.00
  -1   9  17   42.90    4.30
  -1  -9  17   49.40    2.30
   1  -9 -17   44.10    3.90
  -1  -9  17   53.29    4.50
   1  -9 -17   47.00    2.80
  -1   9 -17   48.30    4.10
   1   9  17   48.10    4.10
  -3  -9 -17    5.00    1.60
   3   9 -17    3.00    1.50
  -3   9  17    1.10    1.70
   3  -9  17    1.80    1.80
  -3  -9 -17    3.00    1.00
   3  -9  17    2.80    0.90
   3   9 -17    2.60    0.70
  -3  -9  17    0.90    1.10
   3   9  17    0.70    1.40
  -3  -9  17    4.70    0.90
  -3   9 -17    3.10    1.50
   3  -9 -17    2.30    1.60
   3  -9 -17    1.30    0.80
  -5   9  17    8.80    2.90
   5   9 -17   10.70    1.10
  -5  -9 -17    9.30    1.90
  -5  -9 -17   12.90    2.00
   5  -9  17   10.40    1.80
   5   9 -17    9.00    1.90
   5   9  17   15.80    2.50
   5  -9 -17   13.80    2.00
  -5  -9  17   11.30    2.10
  -5   9 -17   11.10    2.60
   7  -9  17    0.20    1.10
   7   9 -17    1.90    1.40
  -7  -9 -17    3.00    1.30
   7  -9 -17   -0.40    1.60
   9  -9  17    2.00    1.60
  -9  -9 -17    3.80    2.30
   9  -9 -17   -1.80    1.30
   9   9  17    0.10    1.70
   1  11 -17    3.50    1.60
  -1 -11 -17    4.70    2.00
  -1 -11 -17    1.60    1.00
  -1  11  17    3.80    2.20
  -1  11 -17    1.40    1.60
  -1 -11  17    4.40    1.00
  -1 -11  17    1.60    1.60
   1 -11 -17    6.10    2.10
   1  11  17    4.60    1.90
   1 -11 -17    4.20    1.30
   3 -11  17   18.00    2.30
  -3  11  17   19.30    3.60
  -3 -11 -17   11.50    2.50
  -3 -11 -17   10.40    1.90
   3 -11  17   19.20    3.80
   3  11 -17   16.80    2.90
  -3 -11  17   16.50    1.60
  -3 -11  17   13.70    3.00
   3  11  17   14.60    3.00
  -3  11 -17   19.40    3.70
   3 -11 -17   10.50    2.70
   3 -11 -17   13.90    2.10
  -5 -11 -17    8.70    2.10
  -5 -11 -17    8.10    1.90
   5  11 -17    4.30    1.70
   5 -11  17    8.70    2.00
  -5 -11  17   10.90    1.50
   5  11  17    7.40    2.30
   5 -11 -17    7.10    1.80
   7 -11  17    6.30    1.90
  -7 -11 -17   12.40    2.40
   7 -11 -17   15.10    2.50
   1 -13  17    1.30    2.00
   1 -13  17    1.50    0.90
  -1  13  17    5.20    2.60
   1  13 -17    3.80    1.90
  -1 -13 -17    0.30    1.70
  -1 -13 -17    2.20    1.20
   1 -13 -17    2.70    1.20
  -1 -13  17    1.90    1.00
  -1 -13  17   -0.70    2.00
  -1  13 -17    3.50    2.00
  -3 -13 -17    4.70    1.50
   3 -13  17    4.80    2.50
  -3 -13 -17    0.70    1.70
   3  13 -17    3.50    2.10
   3 -13  17    4.20    1.30
  -3  13  17    2.00    2.30
  -3  13 -17   -0.60    2.00
   3  13  17    3.40    2.00
  -3 -13  17    4.10    1.10
   3 -13 -17    5.40    1.50
   3 -13 -17    2.40    2.30
   5 -13  17    3.40    1.40
  -5 -13 -17   -1.20    2.50
   5 -13 -17   -1.70    1.10
  -5 -13  17    4.00    1.30
  -7 -13 -17    6.00    2.10
   7 -13  17   14.10    3.20
   7 -13 -17    6.10    1.90
  -1 -15 -17   -2.60    1.50
   1 -15  17   -5.80    2.60
   1  15 -17    4.30    2.50
  -1 -15 -17   -0.60    2.50
   1 -15  17    1.50    1.20
  -1  15  17    4.80    3.10
   1 -15 -17   -0.30    1.30
  -1 -15  17   -0.80    0.90
  -1  15 -17    3.10    2.30
   1 -15 -17   -2.00    2.50
   1  15  17   -2.20    2.40
  -3  15  17    4.30    3.20
   3 -15  17    3.50    1.30
  -3 -15 -17    3.00    1.70
   3 -15 -17   -1.80    2.80
   3 -15 -17    3.40    1.60
  -3 -15  17    1.70    1.30
   5 -15  17   -0.50    1.10
  -5 -15 -17   -0.70    1.60
   5 -15 -17    1.50    1.40
   1 -17  17    6.30    1.80
  -1 -17 -17    3.60    1.70
  -1 -17  17    5.00    1.60
   1 -17 -17    7.80    1.90
   3 -17  17    0.50    1.60
  -3 -17 -17    0.60    1.90
  -3 -17  17   -0.70    1.60
   3 -17 -17    3.70    1.90
   5 -17  17    2.20    1.90
  -5 -17 -17    4.40    2.30
   5 -17 -17    4.60    1.80
  -1 -19 -17    2.10    2.80
   1 -19  17    0.00    1.60
  -1 -19  17   -2.50    1.70
   1 -19 -17    4.60    1.90
  -3 -19 -17    1.80    2.20
   3 -19  17    3.90    2.00
  -3 -19  17    4.60    2.50
   3 -19 -17    4.50    3.70
   0   0  18    0.50    0.30
   0   0 -18    0.70    0.80
   0   0  18    0.10    0.90
   0   0 -18    0.00    0.30
  -2   0 -18   19.10    1.90
  -2   0  18   18.80    0.80
   2   0 -18   18.00    0.90
   2   0 -18   16.90    2.50
  -2   0 -18   18.50    1.50
  -2   0  18   19.30    2.80
  -2   0 -18   14.70    2.20
  -4   0  18   -0.30    1.00
   4   0 -18   -0.40    0.30
   4   0  18    0.00    0.50
  -4   0 -18   -0.70    0.40
   4   0 -18    0.60    0.40
  -4   0  18   -0.10    0.30
  -4   0 -18   -0.80    0.60
  -4   0 -18    0.40    0.70
   4   0 -18   -1.00    0.70
   6   0  18    7.20    1.60
  -6   0 -18    7.00    1.40
  -6   0 -18   10.40    0.80
  -6   0  18    6.10    2.00
   6   0 -18    8.00    1.10
  -6   0 -18    9.30    0.90
   6   0 -18    7.10    1.50
   8   0 -18   -1.80    1.10
   8   0 -18    0.10    0.70
   8   0  18    0.10    1.20
  10   0  18   -1.00    1.50
   0  -2 -18   17.70    1.20
   0   2 -18   15.50    2.60
   0  -2  18   17.90    1.00
   0   2 -18   17.00    1.00
   0  -2 -18   16.10    2.20
   0  -2  18   18.20    1.00
   0   2  18   19.30    1.20
   0   2  18   18.20    2.40
   2  -2  18   -0.60    0.40
  -2  -2 -18    1.20    0.90
   2   2 -18   -0.10    1.20
   2   2 -18   -0.70    0.80
  -2   2  18    1.30    1.10
   2  -2  18    0.70    1.00
  -2   2  18    0.30    0.40
  -2  -2 -18   -0.20    0.50
   2  -2 -18   -0.10    0.90
   2  -2 -18    0.90    0.40
  -2   2 -18   -0.90    0.70
   2   2  18    1.30    1.20
  -2   2 -18    0.80    0.70
  -4  -2 -18    7.20    1.20
   4  -2  18    7.10    1.50
   4  -2  18    8.40    1.30
   4   2 -18    9.20    1.80
   4   2 -18    8.70    0.60
   4   2 -18    8.00    1.70
  -4   2  18    6.70    1.90
  -4  -2 -18   10.00    1.50
   4   2 -18    8.60    0.70
  -4  -2 -18    9.30    1.20
  -4   2 -18   11.00    1.60
  -4   2 -18    7.80    1.40
   4  -2 -18   14.70    2.20
   4  -2 -18    8.40    0.90
   6   2 -18   14.20    1.30
   6  -2  18   19.00    2.50
   6   2 -18   16.30    1.20
  -6   2  18   17.20    3.00
   6   2 -18   17.20    2.40
   6   2 -18   14.90    2.20
  -6  -2 -18   19.00    2.70
   6   2  18   13.30    2.00
   6  -2 -18   13.10    1.40
  -8  -2 -18   -0.80    1.00
   8  -2  18    1.20    1.30
   8   2 -18   -0.40    0.70
   8   2  18    0.40    1.10
   8  -2 -18    1.60    1.00
  10   2  18    8.00    2.20
   0   4  18   -0.80    0.90
   0  -4  18    0.40    0.40
   0   4 -18    0.50    0.90
   0  -4 -18    0.50    1.00
   0   4 -18    0.20    0.40
   0  -4 -18   -0.60    0.60
   0  -4  18    0.30    1.00
   0  -4  18    0.50    0.50
   2   4 -18   22.70    2.40
  -2  -4 -18   19.40    1.70
   2  -4  18   20.10    2.50
  -2   4  18   15.50    2.60
   2  -4  18   18.80    1.40
   2   4 -18   13.10    2.70
  -2  -4 -18   17.50    2.20
   2  -4 -18   16.40    1.30
  -2   4 -18   22.00    2.30
   2   4  18   20.00    2.60
   2  -4 -18   16.60    2.50
  -4   4  18   14.20    2.70
  -4  -4 -18   13.60    1.90
   4   4 -18   15.20    0.60
  -4  -4 -18   14.30    1.40
   4   4 -18   14.70    2.40
   4  -4  18   12.90    2.20
   4  -4  18   18.10    2.10
   4   4 -18   14.60    2.10
   4  -4 -18   12.90    1.30
   4  -4 -18   14.10    2.20
  -4   4 -18   12.80    2.00
   4   4  18   13.60    2.00
  -6  -4 -18    3.00    1.30
   6   4 -18    3.00    0.70
   6  -4  18    3.20    1.30
   6   4 -18    3.90    0.70
   6   4 -18    2.30    1.00
   6   4 -18    2.70    1.20
  -6   4  18    1.10    1.80
   6   4  18    2.80    1.00
  -6   4 -18    2.50    1.30
   6  -4 -18    4.20    1.10
   8  -4  18    6.90    1.60
  -8  -4 -18    8.90    2.20
   8   4 -18    7.20    1.10
   8  -4 -18    8.20    1.60
  -8   4 -18    5.50    2.40
  10  -4  18   -0.80    1.60
  10  -4 -18    1.40    1.50
  10   4  18    2.30    1.70
   0   6 -18   24.50    2.60
   0  -6  18   27.30    2.90
   0  -6 -18   27.50    2.70
   0  -6 -18   27.90    1.90
   0  -6  18   25.40    1.60
   0   6  18   25.10    3.30
   0   6 -18   24.40    1.40
   2   6 -18    0.90    0.90
  -2  -6 -18    0.90    0.80
   2  -6  18    1.90    0.70
   2   6 -18    1.40    0.30
   2  -6  18    1.70    1.20
  -2   6  18    1.90    1.30
  -2  -6 -18   -0.10    0.60
   2  -6 -18    0.80    0.60
  -2  -6  18    1.00    1.00
  -2  -6  18    1.00    0.40
  -2   6 -18    1.90    1.10
   2  -6 -18   -0.30    0.90
   2   6  18    2.40    1.20
   4   6 -18    7.80    2.20
   4  -6  18    7.40    1.50
   4   6 -18    7.00    0.60
   4   6 -18    8.20    1.80
   4   6 -18    6.80    0.60
   4  -6  18    4.80    1.50
  -4   6  18    6.00    2.00
  -4  -6 -18    8.50    1.60
  -4  -6 -18    8.60    1.40
   4  -6 -18    6.60    1.20
  -4  -6  18    7.00    0.70
   4   6  18    7.80    1.60
   4  -6 -18    8.90    2.00
  -4   6 -18    4.60    1.40
   6   6 -18    3.70    1.00
   6  -6  18    3.80    1.20
   6   6 -18    2.60    1.10
   6   6 -18    4.60    0.70
  -6  -6 -18    5.50    1.50
   6  -6 -18    6.50    1.40
  -8  -6 -18    2.90    1.60
   8  -6  18    1.60    1.40
   8   6  18    2.20    1.30
   8  -6 -18    5.00    1.50
   0  -8 -18   -0.30    1.00
   0  -8 -18    0.70    0.70
   0  -8  18    0.10    1.20
   0  -8  18    0.30    0.50
   0   8  18    1.50    1.30
   0   8 -18   -1.50    0.90
   2  -8  18    3.30    0.90
  -2   8  18    3.40    1.90
   2   8 -18    5.70    1.60
  -2  -8 -18    5.00    1.30
   2   8 -18    2.80    0.60
   2  -8  18    2.90    1.60
  -2  -8 -18    3.10    1.10
  -2  -8  18    4.30    0.70
   2   8  18    8.10    1.70
   2  -8 -18    2.90    1.40
   2  -8 -18    4.50    1.10
  -2   8 -18    2.00    1.20
  -2  -8  18    1.70    1.50
  -4  -8 -18   30.30    2.60
  -4  -8 -18   26.50    2.50
  -4   8  18   25.60    4.10
   4   8 -18   30.00    1.40
   4  -8  18   35.20    4.20
   4  -8  18   32.70    2.50
   4   8 -18   32.50    3.20
   4  -8 -18   28.50    3.80
   4   8  18   26.50    3.40
   4  -8 -18   30.90    2.30
  -4  -8  18   29.20    1.50
  -4   8 -18   27.10    3.70
   6   8 -18    0.70    0.50
  -6  -8 -18    2.30    1.30
   6   8 -18   -0.60    1.00
   6  -8  18    0.40    0.90
  -6  -8  18    1.40    0.70
   6  -8 -18    0.90    1.00
  -8  -8 -18    8.20    2.10
   8  -8  18    9.40    2.20
   8   8  18    8.90    2.10
   8  -8 -18   10.00    2.00
   0 -10  18    2.50    1.80
   0  10 -18    5.10    1.60
   0  10  18    2.80    1.80
   0 -10  18    4.00    0.90
   0 -10 -18    4.80    1.20
   0 -10 -18    3.20    1.70
  -2  10  18    0.80    1.40
   2 -10  18    1.50    1.70
   2  10 -18    0.70    1.10
  -2 -10 -18    0.50    0.90
   2 -10  18   -0.10    0.60
   2  10  18    0.10    1.30
   2 -10 -18   -0.20    1.20
  -2 -10  18    0.80    0.60
   2 -10 -18    1.50    0.90
  -2  10 -18    1.40    1.40
  -2 -10  18    0.80    1.30
   4 -10  18    2.60    1.90
   4 -10  18    0.40    0.90
  -4 -10 -18    4.50    1.40
   4  10 -18    1.40    1.30
  -4  10  18    2.40    2.30
  -4 -10 -18    0.60    1.20
  -4 -10  18    5.30    2.30
   4 -10 -18   -0.70    2.80
  -4  10 -18    1.80    1.90
   4 -10 -18    2.40    1.20
   4  10  18   -0.40    1.30
  -4 -10  18    2.40    0.80
   6 -10  18    1.50    1.10
   6  10 -18    1.10    1.50
   6  10 -18    2.80    0.80
  -6 -10 -18    2.10    1.50
  -6 -10 -18    3.70    1.50
   6 -10 -18    1.70    1.20
  -6 -10  18    1.10    0.90
   6  10  18   -1.80    2.10
   8 -10  18    0.20    1.30
  -8 -10 -18    2.60    1.70
   8 -10 -18    0.40    1.30
   0 -12 -18   -0.30    0.80
   0 -12  18    2.40    1.90
   0  12 -18    2.50    1.60
   0  12  18    0.70    1.70
   0 -12 -18   -1.50    1.50
   2 -12  18    5.30    2.80
  -2  12  18    3.70    2.20
   2 -12  18    4.40    1.20
  -2 -12 -18    5.50    1.50
   2  12 -18    2.90    1.50
  -2  12 -18    2.10    1.90
   2 -12 -18    3.30    2.30
  -2 -12  18    3.30    0.90
   2 -12 -18    6.30    1.60
   2  12  18    5.80    2.30
  -2 -12  18    1.90    1.90
  -4 -12 -18    0.90    1.10
  -4  12  18   -4.50    2.00
   4  12 -18   -0.70    1.50
  -4 -12 -18   -0.20    1.90
   4 -12  18   -0.40    0.90
   4  12  18    0.20    2.10
  -4 -12  18   -0.80    2.10
   4 -12 -18    0.50    1.00
   4 -12 -18    3.10    2.20
  -4 -12  18    2.50    1.00
  -4  12 -18    3.00    2.30
   6 -12  18    1.60    1.20
  -6 -12 -18    2.50    1.60
   6 -12 -18    1.80    1.40
   6  12  18    1.50    2.40
  -8 -12 -18    0.10    2.00
   8 -12  18    0.70    2.00
   8 -12 -18   -0.10    2.40
   0 -14  18    7.60    3.70
   0 -14 -18    6.80    1.80
   0 -14  18    2.10    1.00
   0  14  18    4.90    2.30
   0  14 -18    7.30    2.30
   0 -14 -18   -0.20    2.50
   2  14 -18   -1.60    2.00
  -2  14  18    5.80    2.90
  -2 -14 -18    4.30    2.60
  -2 -14 -18    2.50    1.50
   2 -14  18    5.30    1.40
   2 -14  18    0.30    2.70
  -2 -14  18    6.00    2.80
   2 -14 -18    6.60    2.70
  -2  14 -18    2.00    2.30
  -2 -14  18    4.80    1.20
   2 -14 -18    4.00    1.70
   2  14  18    5.10    2.50
  -4 -14 -18    2.40    1.40
   4 -14  18    3.30    1.50
   4 -14 -18    2.50    1.40
  -4 -14  18    3.70    1.30
   6 -14  18    7.70    2.20
  -6 -14 -18    7.80    2.20
   6 -14 -18   14.20    2.40
   0 -16  18    1.60    1.20
   0 -16 -18   -1.50    1.20
   0 -16  18    2.60    3.80
   2 -16  18    2.00    3.80
  -2  16  18    0.00    3.60
  -2 -16 -18    2.70    1.70
   2 -16  18    2.70    1.40
  -2  16 -18   -1.90    2.60
  -2 -16  18    3.60    1.40
   2 -16 -18    2.20    1.40
   4 -16  18    1.20    1.40
  -4 -16 -18    3.80    1.80
   4 -16 -18   -1.80    1.20
  -4 -16  18    3.90    1.70
  -6 -16 -18    1.90    2.30
   6 -16  18   -1.90    1.70
   6 -16 -18    0.00    1.50
   0 -18 -18    5.90    2.00
   0 -18  18    1.50    1.50
  -2 -18 -18    3.80    1.90
   2 -18  18    4.60    1.60
   2 -18 -18    4.70    2.20
  -2 -18  18    0.00    1.70
   4 -18  18    1.20    1.70
  -4 -18 -18   -0.20    3.30
   4 -18 -18    2.30    1.80
  -1  -1 -19    1.60    1.10
   1   1 -19    3.10    0.50
  -1  -1 -19    3.40    0.80
  -1   1  19    2.90    1.30
  -1   1  19    3.40    0.50
   1   1 -19    5.10    1.60
   1  -1  19    3.10    0.70
  -1   1 -19    1.40    1.00
  -1   1 -19    4.30    0.80
   1   1  19    3.90    0.70
  -1  -1  19    3.10    0.40
  -1   1 -19    3.90    1.40
   1  -1 -19    3.70    0.60
  -1  -1  19    2.30    1.40
   1   1  19    2.70    1.20
   1  -1 -19    4.10    1.50
   3   1 -19    5.80    0.50
   3   1 -19    5.40    0.50
   3   1 -19    5.50    1.90
  -3   1  19    5.30    1.60
  -3  -1 -19    7.70    1.60
  -3   1  19    7.00    0.80
  -3  -1 -19    5.60    1.10
  -3  -1 -19    6.70    1.20
   3  -1  19    3.80    0.90
  -3   1 -19    6.30    1.20
   3  -1 -19    4.60    1.60
   3  -1 -19    6.30    0.70
  -3  -1  19    5.30    1.60
  -3   1 -19    6.20    1.70
  -3  -1  19    5.50    0.50
  -3   1 -19    4.70    1.00
  -5   1  19   -0.70    1.10
  -5  -1 -19    1.10    0.50
   5   1 -19    0.20    0.50
   5   1 -19    1.00    1.20
  -5  -1 -19    0.60    0.60
   5   1 -19    0.30    0.40
   5  -1  19    1.40    0.90
   5  -1 -19    1.80    1.10
  -5   1 -19    0.30    0.90
  -5   1 -19   -0.60    0.60
   5  -1 -19    0.50    0.50
  -5   1 -19    1.60    0.90
   7  -1  19    4.20    1.10
   7   1 -19    0.30    1.10
   7   1 -19    2.50    0.80
  -7  -1 -19    2.30    1.20
   7   1  19    3.20    1.20
   7  -1 -19    0.90    0.80
   9  -1  19   -1.30    1.30
   9   1 -19   -0.10    1.40
   9   1  19   -0.30    1.30
   9  -1 -19    0.90    1.10
  -1   3  19   18.50    2.80
   1   3 -19   22.30    2.70
   1   3 -19   17.10    3.10
  -1   3  19   18.80    1.20
   1  -3  19   16.70    1.40
  -1  -3 -19   20.20    1.60
   1  -3  19   16.50    1.30
   1  -3  19   18.00    2.50
  -1  -3 -19   22.50    3.00
   1  -3 -19   24.40    2.90
  -1   3 -19   17.70    2.30
  -1   3 -19   19.40    1.30
  -1  -3  19   18.70    0.80
   1  -3 -19   17.30    1.50
   1   3  19   19.90    2.70
  -1  -3  19   18.60    0.90
   3   3 -19   10.40    1.80
  -3   3  19    9.00    1.20
   3   3 -19    9.10    2.10
   3  -3  19    9.80    1.40
  -3   3  19    7.90    2.20
  -3  -3 -19   13.40    1.80
  -3  -3 -19    8.10    1.30
   3  -3  19    9.80    1.80
   3  -3 -19    9.40    1.00
   3   3  19   10.20    1.90
  -3   3 -19    8.90    1.50
   5   3 -19    0.00    0.30
   5  -3  19    1.30    0.90
  -5  -3 -19   -0.70    0.30
  -5   3  19    1.50    1.40
  -5  -3 -19   -0.50    0.30
  -5  -3 -19    0.90    0.80
   5   3 -19   -1.30    1.10
   5  -3  19    0.10    0.70
   5   3 -19    0.20    0.30
   5   3 -19   -0.10    1.00
   5  -3 -19    0.20    0.50
  -5   3 -19    0.20    0.70
   5  -3 -19    0.20    1.10
   7  -3  19    6.50    1.50
   7   3 -19    9.10    1.10
   7   3 -19    9.00    1.50
  -7  -3 -19    7.80    1.70
  -7   3 -19    6.20    1.90
   7  -3 -19   10.30    1.70
   7   3  19    9.70    2.00
   9  -3  19    1.30    1.60
  -9  -3 -19    1.30    1.40
   9  -3 -19   -1.80    1.10
   9   3  19   -0.40    1.30
   1  -5  19   19.30    1.40
  -1   5  19   19.80    3.00
   1   5 -19   18.80    2.60
  -1  -5 -19   20.90    1.70
   1  -5  19   18.90    2.70
   1   5 -19   17.60    1.00
  -1  -5 -19   15.50    2.30
   1  -5 -19   20.40    1.60
  -1  -5  19   21.90    2.90
  -1  -5  19   17.20    1.00
   1  -5 -19   16.60    2.60
  -1   5 -19   16.50    2.40
   1   5  19   16.70    2.60
  -3  -5 -19   16.50    2.00
   3  -5  19   19.40    1.70
   3   5 -19   14.80    2.30
   3   5 -19   11.50    2.50
  -3   5  19   20.40    3.40
  -3  -5 -19   15.90    2.00
   3  -5  19   16.10    2.50
  -3   5 -19   16.30    2.40
   3  -5 -19   15.50    1.30
   3   5  19   19.30    2.70
   3  -5 -19   16.50    2.50
   5  -5  19   13.40    2.40
   5   5 -19    8.80    2.20
   5   5 -19    9.80    0.70
  -5  -5 -19   10.40    1.70
  -5  -5 -19    9.70    1.00
   5   5 -19   10.50    2.00
  -5   5  19   11.60    2.60
   5   5 -19    9.50    0.70
   5  -5  19   15.00    2.10
   5  -5 -19   12.10    1.60
   5  -5 -19   12.50    3.30
  -5   5 -19    8.00    1.80
   7  -5  19    1.30    1.10
   7   5 -19   -0.20    1.00
  -7  -5 -19    0.40    1.10
   7  -5 -19    1.00    0.80
   7   5  19    0.00    1.00
   9  -5  19    2.00    1.50
  -9  -5 -19    3.00    1.50
   9   5  19    8.10    2.20
   1  -7  19   18.40    1.40
  -1  -7 -19   16.70    1.70
   1   7 -19   16.60    2.70
   1   7 -19   13.60    1.00
  -1  -7 -19   16.90    2.40
  -1   7  19   14.30    2.70
   1  -7  19   19.20    2.80
   1   7  19   17.20    2.50
  -1  -7  19   16.70    1.10
   1  -7 -19   10.70    2.20
  -1  -7  19   12.80    2.50
   1  -7 -19   17.00    1.60
  -1   7 -19   15.70    2.50
   3  -7  19    2.80    1.30
   3  -7  19    2.70    0.90
  -3  -7 -19    3.40    1.10
  -3   7  19    2.80    1.70
  -3  -7 -19    4.20    1.20
   3   7 -19    3.70    0.50
   3   7 -19    2.70    1.10
   3  -7 -19    2.70    0.80
   3  -7 -19    4.70    1.80
   3   7  19    2.30    1.30
  -3  -7  19    3.70    0.60
  -3  -7  19    1.70    1.00
  -3   7 -19    3.70    1.60
  -5   7  19   12.00    2.90
   5  -7  19   10.90    1.90
   5  -7  19    8.10    2.20
  -5  -7 -19   10.70    1.90
  -5  -7 -19   11.10    1.50
   5   7 -19    9.90    2.00
   5   7 -19    9.50    0.80
   5   7 -19   10.40    0.70
   5   7  19   11.20    2.10
   5  -7 -19    7.90    2.40
  -5   7 -19   11.10    2.20
  -5  -7  19    8.90    0.80
   5  -7 -19   11.20    1.70
   7   7 -19    1.00    1.40
   7  -7  19    0.10    1.20
  -7  -7 -19    3.00    1.50
   7   7 -19   -0.70    0.50
   7  -7 -19   -0.70    0.90
  -9  -7 -19    4.20    2.00
   9   7  19    2.30    1.80
   9  -7 -19    2.30    1.70
  -1  -9 -19   -0.50    1.00
  -1  -9 -19   -0.50    0.60
  -1   9  19    0.30    1.30
   1   9 -19   -0.50    0.90
   1  -9  19   -0.30    0.50
   1  -9  19   -0.50    1.20
   1  -9 -19    0.30    0.70
  -1  -9  19    0.30    0.50
   1  -9 -19    1.50    1.30
  -1  -9  19    0.80    1.30
   1   9  19    0.70    1.10
  -1   9 -19    0.20    1.40
  -3   9  19   -1.10    1.30
  -3  -9 -19    0.60    1.10
   3  -9  19    3.80    1.70
  -3  -9 -19    0.20    0.90
   3   9 -19   -0.30    1.10
   3   9 -19   -0.60    0.40
   3  -9  19    0.80    0.70
   3   9  19    0.00    1.20
   3  -9 -19   -1.10    1.20
  -3  -9  19   -0.40    1.40
  -3   9 -19   -1.60    1.10
   3  -9 -19   -0.40    0.70
  -5   9  19    0.60    2.10
   5   9 -19    0.00    1.30
   5  -9  19   -0.10    0.80
  -5  -9 -19   -0.30    1.00
  -5  -9 -19    0.80    1.10
   5   9  19    0.30    1.50
  -5  -9  19    0.70    0.60
   5  -9 -19    0.40    0.90
   7  -9  19    4.70    1.70
   7   9 -19    0.40    1.60
   7  -9 -19    2.20    2.20
  -9  -9 -19   -2.40    1.90
   9  -9  19   -1.60    1.60
   9   9  19    2.00    1.80
   9  -9 -19    0.60    1.70
  -1  11  19   -0.20    1.60
  -1 -11 -19   -0.20    1.00
   1 -11  19    1.80    1.80
   1  11 -19    1.20    1.30
  -1 -11 -19   -1.40    1.40
  -1  11 -19    0.40    1.20
   1  11  19   -3.10    1.40
   1 -11 -19    0.40    1.50
  -1 -11  19    1.70    0.70
  -1 -11  19   -0.30    1.60
   1 -11 -19    0.60    1.00
   3 -11  19   -0.10    1.70
  -3 -11 -19   -1.10    1.30
  -3 -11 -19   -0.90    0.90
   3 -11  19   -0.70    0.60
  -3  11  19    2.50    1.80
   3  11 -19   -0.20    1.40
  -3 -11  19    1.20    0.70
   3 -11 -19   -0.60    1.70
   3  11  19    1.70    2.00
  -3  11 -19    2.50    1.60
   3 -11 -19   -1.30    0.70
  -5 -11 -19    2.90    1.70
   5  11 -19    3.90    1.80
  -5 -11 -19    2.40    1.40
   5  11  19    1.70    1.90
   5 -11 -19    3.60    1.40
  -5 -11  19    5.70    1.10
  -7 -11 -19    0.30    1.40
   7 -11  19   -0.40    1.30
   7 -11 -19    1.10    1.30
   1 -13  19   -0.90    2.40
   1  13 -19   -0.30    1.80
  -1 -13 -19   -0.50    0.90
   1 -13  19    0.10    0.80
  -1 -13 -19   -0.40    1.50
  -1  13  19   -1.50    2.10
  -1 -13  19    1.60    2.10
  -1  13 -19   -2.10    1.60
  -1 -13  19    1.30    0.90
   1 -13 -19   -1.20    0.90
  -3 -13 -19    1.10    1.20
   3 -13  19    1.00    2.20
  -3  13  19    1.70    2.50
   3 -13  19    1.00    1.00
  -3 -13 -19   -0.20    1.70
   3  13 -19   -1.80    1.40
   3 -13 -19   -0.10    1.00
   3 -13 -19    1.50    2.70
   3  13  19    0.00    1.90
  -3 -13  19    1.10    0.90
  -3  13 -19    0.40    1.70
  -5 -13 -19    0.70    1.50
   5 -13  19    1.90    1.30
  -5 -13  19    1.10    1.20
   5 -13 -19    1.10    1.30
   7 -13  19    2.40    1.60
  -7 -13 -19    5.50    2.10
   7 -13 -19    2.50    1.60
   1 -15  19    5.20    3.20
  -1  15  19   -4.60    2.70
  -1 -15 -19    3.30    1.30
  -1 -15 -19    7.70    3.30
   1  15 -19    0.30    2.30
   1 -15  19    1.00    1.20
  -1  15 -19    3.80    2.60
   1  15  19    5.30    3.00
  -1 -15  19    5.60    1.40
  -1 -15  19    0.20    3.00
   1 -15 -19   -1.70    2.80
   1 -15 -19    3.90    1.40
  -3 -15 -19    3.90    1.70
  -3  15  19    4.20    3.40
   3 -15  19    4.10    1.50
   3 -15 -19    6.20    1.90
  -3 -15  19    4.60    1.40
   3 -15 -19   -5.60    2.60
   5 -15  19    0.30    1.30
  -5 -15 -19    1.20    1.70
   5 -15 -19   -0.10    1.30
   1 -17  19    4.10    1.40
  -1 -17 -19    3.90    1.70
  -1 -17  19    0.60    1.20
   1 -17 -19    2.10    1.50
   3 -17  19    1.30    1.40
  -3 -17 -19    5.30    2.00
   3 -17 -19    8.30    2.20
  -3 -17  19    4.60    2.00
   5 -17  19    3.10    1.70
  -5 -17 -19    0.10    2.90
   5 -17 -19   -0.80    1.60
   1 -19  19   -1.80    1.50
  -1 -19 -19    2.90    1.70
  -1 -19  19    0.50    1.80
   1 -19 -19   -1.10    1.50
   0   0 -20  380.76    9.40
   0   0  20  366.76   12.50
   0   0  20  374.06    9.30
  -2   0  20    0.40    1.40
  -2   0  20    0.00    0.30
   2   0 -20   -2.50    0.80
  -2   0 -20   -0.50    0.50
   2   0 -20   -0.30    0.30
  -2   0 -20   -0.20    0.80
  -2   0 -20   -0.70    0.90
  -4   0 -20   70.79    3.50
   4   0  20   74.79    3.50
   4   0 -20   69.09    2.50
   4   0 -20   68.09    4.40
  -4   0 -20   71.69    4.10
  -4   0  20   60.19    4.70
   4   0 -20   67.89    2.30
  -4   0  20   69.89    2.40
  -4   0 -20   67.59    3.30
  -6   0  20    0.00    1.40
  -6   0 -20   -0.90    0.40
   6   0  20   -0.40    0.60
   6   0 -20    0.80    0.50
  -6   0 -20    0.60    0.80
  -6   0 -20   -0.10    0.60
   8   0 -20    5.60    1.20
   8   0  20    2.70    1.30
   0   2  20   -0.40    0.80
   0  -2  20    0.30    0.30
   0   2 -20    0.30    0.90
   0  -2 -20    0.20    0.50
   0   2  20   -0.10    0.40
   0  -2  20    0.30    0.40
   0  -2 -20    0.20    0.90
   0   2 -20   -0.30    0.30
   0   2 -20   -0.50    1.00
   2   2 -20   29.70    2.70
   2   2 -20   26.10    3.40
  -2  -2 -20   26.50    1.90
  -2   2  20   22.20    3.10
   2  -2  20   24.30    1.70
  -2  -2 -20   25.60    2.50
  -2   2 -20   25.80    1.80
   2   2  20   24.60    3.00
   2  -2 -20   25.10    1.40
  -2   2 -20   27.20    2.40
   2  -2 -20   27.80    3.30
   4   2 -20    1.90    0.40
  -4  -2 -20    1.90    0.70
  -4   2  20    1.50    0.60
   4   2 -20    1.70    1.20
  -4   2  20    0.90    1.20
   4  -2  20    2.50    0.90
   4   2 -20    2.20    0.30
  -4  -2 -20    2.70    0.90
  -4  -2 -20    0.00    0.60
   4   2 -20    1.40    1.10
   4  -2 -20    2.20    1.10
  -4   2 -20    1.50    0.90
  -4   2 -20    1.60    0.80
   4  -2 -20    1.30    0.60
   6   2 -20   11.20    1.10
   6   2 -20   10.50    2.00
  -6  -2 -20   11.10    2.00
   6   2 -20   11.30    2.00
  -6   2  20    8.70    2.50
   6  -2  20   11.30    1.90
  -6   2 -20   10.30    2.80
   6  -2 -20   11.70    1.40
  -6   2 -20   10.60    1.50
   6   2  20   13.80    2.10
   8   2 -20    0.90    0.70
   8   2 -20    0.40    1.10
   8  -2  20   -1.10    0.80
   8  -2 -20    1.60    1.00
   8   2  20    0.60    2.20
  10  -2  20    1.10    1.80
  10   2  20    2.10    2.00
   0   4 -20   13.90    2.20
   0  -4 -20    9.60    1.20
   0   4 -20   11.10    0.90
   0  -4  20   12.00    1.00
   0  -4  20   11.40    2.20
   0  -4  20    9.50    0.90
   0   4  20   14.30    2.50
  -2  -4 -20    1.10    0.60
   2  -4  20    2.40    0.70
  -2  -4 -20    2.00    1.00
   2   4 -20    2.80    1.30
   2  -4  20    0.10    0.90
  -2   4  20    5.30    1.60
   2   4 -20    1.10    1.10
   2   4  20    1.40    1.00
   2  -4 -20    2.10    0.60
   2  -4 -20    0.50    0.80
  -2   4 -20    2.90    1.30
  -4   4  20    9.20    2.40
  -4  -4 -20   10.00    1.60
   4  -4  20    9.10    2.00
   4   4 -20   10.50    2.20
   4   4 -20    8.40    1.80
  -4  -4 -20    9.00    1.40
   4  -4  20    8.30    1.40
  -4   4 -20    7.90    1.70
   4   4  20    8.30    1.70
   4  -4 -20    9.60    1.30
   4  -4 -20    9.60    2.10
   6  -4  20    1.00    1.00
  -6  -4 -20   -0.20    1.00
   6   4 -20    1.50    0.40
   6   4 -20    1.90    1.30
   6   4 -20    1.20    0.50
  -6   4  20    0.00    1.50
   6  -4 -20    0.50    0.70
   6   4  20    1.10    0.90
  -6   4 -20   -0.60    0.90
  -8  -4 -20    0.00    1.30
   8  -4  20    1.60    1.10
   8  -4 -20   -0.30    1.00
  -8   4 -20   -2.80    1.90
   8   4  20   -1.20    1.00
  10  -4  20    2.90    1.70
   0  -6  20    0.20    0.40
   0   6  20    0.10    1.00
   0  -6 -20   -0.30    0.90
   0  -6  20    0.90    1.20
   0   6 -20   -0.20    0.30
   0  -6 -20   -0.50    0.50
   0   6 -20    0.40    0.90
  -2  -6 -20    9.10    1.60
  -2  -6 -20    8.90    1.80
  -2   6  20   11.60    2.50
   2  -6  20    7.80    2.20
   2  -6  20    9.40    1.30
   2   6 -20    8.70    0.60
   2   6 -20   10.40    2.10
  -2  -6  20   10.20    2.20
   2   6  20   11.30    2.10
  -2   6 -20    8.50    1.90
   2  -6 -20    6.00    1.00
  -2  -6  20    8.00    0.70
   2  -6 -20    7.30    1.80
   4   6 -20   -0.10    0.90
   4  -6  20    0.00    0.60
   4   6 -20   -2.10    1.40
   4  -6  20    0.20    1.10
  -4  -6 -20    0.70    0.70
  -4   6  20   -0.10    1.30
   4   6  20    0.80    1.00
   4  -6 -20   -0.40    0.50
   4  -6 -20    0.20    1.10
  -4   6 -20   -0.20    1.00
   6   6 -20    5.50    1.40
   6   6 -20    5.80    0.60
   6  -6  20    4.40    1.50
   6   6 -20    5.20    0.60
  -6  -6 -20    5.30    1.40
   6  -6 -20    3.70    1.20
   8  -6  20    3.40    1.30
  -8  -6 -20    1.80    1.30
   8   6  20   -1.30    1.20
   8  -6 -20    2.10    1.30
   0  -8 -20    7.00    1.40
   0   8 -20    6.90    1.80
   0   8  20    4.30    1.90
   0  -8  20    7.20    2.00
   0  -8 -20    2.30    1.40
   0  -8  20    6.40    1.00
   2   8 -20    1.20    1.00
  -2  -8 -20    2.40    0.90
  -2  -8 -20    1.20    0.90
   2   8 -20    0.50    0.40
  -2   8  20    0.30    1.10
   2  -8  20    0.60    1.20
   2  -8  20    0.70    0.60
  -2  -8  20    1.90    1.40
   2  -8 -20   -0.30    1.20
   2  -8 -20    0.30    0.80
  -2   8 -20    1.00    1.40
   2   8  20   -0.80    0.90
  -2  -8  20    0.50    0.40
   4   8 -20    2.40    1.40
   4   8 -20    2.10    0.50
  -4   8  20   -2.40    1.40
   4  -8  20    1.30    1.70
  -4  -8 -20    4.50    1.50
  -4  -8 -20    2.30    1.10
   4  -8  20    0.80    0.70
  -4  -8  20    3.00    0.60
   4   8  20    2.60    1.40
  -4   8 -20    1.10    1.30
   4  -8 -20    3.50    1.80
   4  -8 -20    4.10    1.10
   6  -8  20   -0.10    0.90
  -6  -8 -20    0.90    1.30
   6   8 -20   -0.10    0.40
   6   8 -20    0.60    1.20
   6  -8 -20    0.40    0.80
   8  -8  20    1.40    1.30
  -8  -8 -20    0.50    1.50
   8  -8 -20    2.00    1.30
   8   8  20   -1.50    1.10
   0  10 -20   -1.40    1.00
   0 -10  20    0.70    0.60
   0 -10  20    0.80    1.70
   0  10  20   -0.60    1.40
   0 -10 -20    0.10    0.80
   0 -10 -20    0.60    1.30
   2  10 -20   28.00    3.70
   2 -10  20   26.30    2.10
  -2 -10 -20   26.10    2.40
   2 -10  20   28.50    4.20
  -2 -10  20   25.80    3.80
  -2  10 -20   28.30    3.70
   2 -10 -20   26.60    3.80
   2  10  20   27.40    3.90
   2 -10 -20   23.90    2.10
  -2 -10  20   27.30    1.70
   4 -10  20    0.20    0.90
  -4 -10 -20    1.90    1.20
  -4 -10 -20    0.50    1.20
  -4  10  20   -1.30    1.90
   4  10 -20    0.30    0.50
   4  10 -20    0.40    1.30
   4 -10  20    0.90    2.00
   4  10  20    1.20    1.60
   4 -10 -20    1.10    1.90
  -4 -10  20    0.00    1.50
  -4  10 -20   -0.40    1.40
  -4 -10  20    1.40    0.80
   4 -10 -20    0.50    0.80
  -6 -10 -20    8.60    1.90
   6  10 -20    6.90    2.00
   6 -10  20    8.30    1.90
   6 -10 -20    7.80    1.80
  -6 -10  20    9.70    1.00
   6  10  20    7.70    2.70
  -8 -10 -20    0.90    1.80
   8 -10 -20    0.80    1.30
   0  12  20   28.00    4.70
   0  12 -20   26.50    4.00
   0 -12 -20   24.10    2.50
   0 -12 -20   25.00    3.70
   0 -12  20   30.80    4.50
  -2 -12 -20   -0.30    2.10
   2  12 -20   -0.20    1.50
   2 -12  20    0.20    0.80
   2 -12  20    2.60    1.90
  -2  12  20   -1.60    1.70
  -2 -12 -20    2.60    1.30
  -2  12 -20   -1.40    1.50
   2  12  20   -1.30    1.50
  -2 -12  20    0.60    0.80
   2 -12 -20    1.60    1.50
   2 -12 -20   -0.70    0.90
   4  12 -20   13.30    4.30
   4 -12  20   11.40    1.80
  -4 -12 -20    7.90    2.60
  -4 -12 -20   13.30    2.30
  -4  12  20   16.60    4.10
  -4 -12  20    6.00    3.00
  -4 -12  20   12.00    1.50
   4  12  20   11.60    3.20
   4 -12 -20   12.30    1.90
   6 -12  20    1.10    1.20
  -6 -12 -20    1.30    1.70
   6  12  20    1.20    2.90
   6 -12 -20   -1.10    0.90
   8 -12  20    0.90    1.40
  -8 -12 -20   -0.60    2.10
   8 -12 -20    1.60    1.70
   0 -14 -20   -2.80    1.90
   0  14  20    1.60    2.60
   0 -14 -20   -0.70    0.90
   0 -14  20   -1.40    2.90
   0  14 -20    2.60    2.30
   0 -14  20    0.40    1.00
   2  14 -20   -0.20    1.80
  -2 -14 -20    0.40    2.20
  -2  14  20    1.20    2.80
   2 -14  20   -0.30    2.60
  -2 -14 -20   -0.50    1.30
   2 -14  20   -0.30    0.90
   2 -14 -20    4.70    2.70
  -2 -14  20   -0.10    2.90
  -2 -14  20    1.60    0.90
   2  14  20    0.90    2.10
  -2  14 -20   -2.20    2.00
  -4 -14 -20    0.80    1.30
   4 -14  20    0.60    1.00
  -4 -14  20    1.60    1.10
   4 -14 -20   -0.80    1.00
   6 -14  20    1.70    1.40
  -6 -14 -20    2.00    1.60
   6 -14 -20   -0.20    1.40
   0 -16  20   15.80    5.50
   0 -16  20   10.00    1.90
   0 -16 -20   14.00    2.60
  -2 -16 -20    0.90    1.60
  -2  16  20   -0.90    4.20
   2 -16  20    0.70    1.20
   2 -16  20   -1.80    3.30
   2 -16 -20    1.60    1.50
  -2  16 -20    0.20    3.10
  -2 -16  20   -0.20    1.20
  -4 -16 -20    6.00    2.00
   4 -16  20    5.70    1.80
  -4 -16  20    7.50    2.00
   4 -16 -20    3.40    1.50
   0 -18  20   -0.30    1.40
   0 -18 -20    0.20    1.50
   2 -18  20    4.30    1.90
  -2 -18 -20    0.80    1.50
   4 -18  20    0.80    1.80
  -4 -18 -20   -0.10    2.20
   4 -18 -20   -2.20    1.70
   1   1 -21   14.00    0.80
  -1   1  21   10.00    2.30
  -1  -1 -21   15.20    2.40
   1  -1  21   13.10    1.20
  -1  -1 -21   13.80    1.30
  -1   1  21   12.90    0.90
   1   1 -21   14.10    2.60
  -1   1 -21   11.80    2.50
  -1  -1  21   13.60    0.80
   1   1  21   11.50    1.10
  -1  -1  21   16.00    2.90
   1   1  21   14.80    2.50
  -1   1 -21   13.80    2.00
  -1   1 -21   12.90    1.50
   1  -1 -21   13.00    2.40
   1  -1 -21   12.80    1.00
   3   1 -21   55.39    4.10
  -3  -1 -21   53.89    3.10
  -3  -1 -21   61.79    4.10
   3  -1  21   48.00    2.60
  -3   1  21   48.60    1.90
  -3  -1 -21   48.80    2.70
   3   1 -21   53.09    1.50
   3   1 -21   53.49    1.60
  -3   1  21   50.39    4.10
  -3  -1  21   50.99    1.50
  -3   1 -21   43.40    3.70
  -3  -1  21   57.79    4.50
  -3   1 -21   51.49    2.80
   3  -1 -21   51.89    1.90
  -3   1 -21   55.69    3.30
   5   1 -21   10.30    2.00
   5  -1  21    5.50    1.40
  -5  -1 -21    9.40    1.40
   5   1 -21    6.80    0.80
  -5   1  21   11.90    2.60
  -5  -1 -21    7.00    1.00
   5   1 -21    7.80    0.90
  -5  -1 -21    5.70    1.40
  -5   1 -21    3.80    1.10
   5  -1 -21    6.00    1.60
  -5   1 -21    9.10    1.30
  -5   1 -21    6.20    1.60
   5  -1 -21    7.50    1.00
   5   1  21    5.40    1.40
  -5  -1  21    3.50    1.80
   7  -1  21    2.10    1.10
   7   1 -21    2.70    0.80
  -7  -1 -21    2.80    1.30
   7   1 -21    3.50    1.30
   7  -1 -21    2.50    0.80
  -7   1 -21    1.60    0.60
   7   1  21    2.80    1.20
   9  -1  21    4.60    1.70
   9   1  21    1.60    1.30
   9  -1 -21    4.50    1.30
  -1  -3 -21   14.80    1.50
   1  -3  21   18.70    1.40
   1  -3  21   19.00    1.30
   1   3 -21   22.60    3.40
   1   3 -21   20.60    2.70
   1  -3  21   20.90    2.60
  -1  -3 -21   21.10    2.70
  -1   3  21   21.90    3.20
  -1   3  21   16.50    1.20
  -1  -3  21   19.00    0.90
  -1   3 -21   19.70    2.50
   1   3  21   21.80    3.00
   1  -3 -21   18.50    2.70
   1  -3 -21   17.20    1.30
  -1  -3  21   18.20    0.80
  -1   3 -21   18.60    1.40
  -3  -3 -21   19.00    2.00
   3  -3  21   22.60    2.40
   3   3 -21   20.70    2.60
  -3  -3 -21   21.60    1.90
   3   3 -21   19.40    3.10
  -3   3  21   22.10    3.30
   3  -3  21   17.70    1.60
   3  -3 -21   22.10    1.40
   3   3  21   23.20    2.90
  -3   3 -21   25.10    2.50
  -3   3 -21   20.80    1.80
   3  -3 -21   19.20    2.90
   5   3 -21    3.40    1.30
  -5  -3 -21    2.90    0.70
   5   3 -21    3.40    1.40
  -5   3  21    5.80    1.90
   5   3 -21    4.30    0.50
  -5  -3 -21    5.20    1.50
   5  -3  21    1.90    1.00
   5   3 -21    4.60    0.50
  -5   3 -21    4.10    1.20
   5  -3 -21    3.70    0.90
   5  -3 -21    5.60    1.80
   7   3 -21    9.40    1.00
   7   3 -21    5.80    1.50
   7  -3  21    9.50    2.00
  -7  -3 -21    7.70    1.70
  -7   3 -21    7.50    2.20
   7   3  21    6.80    1.70
  -9  -3 -21    1.70    1.50
   9  -3  21    2.90    1.80
   9   3  21    2.30    1.40
   9  -3 -21    1.90    1.20
   1  -5  21   50.29    3.80
   1   5 -21   53.99    1.90
   1  -5  21   56.49    2.40
  -1  -5 -21   49.90    3.60
  -1   5  21   61.59    4.60
  -1  -5 -21   52.79    2.80
   1   5 -21   57.79    3.90
  -1  -5  21   55.99    2.00
   1  -5 -21   61.59    4.20
   1  -5 -21   55.29    2.60
  -1  -5  21   62.69    5.00
  -1   5 -21   57.69    3.90
  -1  -5  21   56.49    1.90
   1   5  21   59.39    4.20
  -3  -5 -21   28.20    2.40
   3  -5  21   32.60    2.20
  -3   5  21   35.80    5.20
   3   5 -21   31.10    2.90
   3  -5  21   35.30    3.20
   3   5 -21   29.40    3.90
  -3  -5 -21   31.70    2.50
  -3   5 -21   35.00    3.10
   3   5  21   36.70    3.20
   3  -5 -21   35.00    3.20
   3  -5 -21   31.30    1.90
   5  -5  21   13.30    2.50
  -5   5  21   11.60    2.80
  -5  -5 -21   14.80    2.30
  -5  -5 -21   12.70    1.30
   5   5 -21   11.60    2.50
   5   5 -21   14.70    2.20
   5  -5  21   15.40    2.10
   5  -5 -21   12.20    1.60
   5  -5 -21   12.40    2.80
  -5   5 -21   14.20    3.10
   7  -5  21    0.80    1.00
   7   5 -21    2.70    1.00
  -7  -5 -21    3.80    1.50
   7   5 -21    1.90    1.30
   7   5  21    1.50    1.20
   7  -5 -21    2.20    1.00
   9  -5  21   -0.80    1.50
  -9  -5 -21   -0.70    1.50
   9   5  21    1.70    1.40
   1   7 -21   41.70    1.80
   1   7 -21   41.70    3.60
   1  -7  21   39.50    2.10
   1  -7  21   39.10    3.70
  -1  -7 -21   42.60    2.60
  -1  -7 -21   44.00    3.40
  -1   7  21   47.80    4.30
  -1   7 -21   45.70    3.70
  -1  -7  21   37.10    3.50
   1  -7 -21   41.10    3.70
   1  -7 -21   38.70    2.40
  -1  -7  21   42.40    1.80
   1   7  21   42.10    3.80
  -3  -7 -21    6.60    1.50
  -3   7  21    7.30    2.30
   3   7 -21    7.00    0.60
   3  -7  21    8.40    1.40
   3  -7  21    4.50    1.70
   3   7 -21    9.40    1.90
   3  -7 -21    6.70    1.90
   3   7  21    4.90    1.80
   3  -7 -21    5.50    1.20
  -3   7 -21    8.10    2.00
  -3  -7  21    7.30    0.70
  -5  -7 -21   16.30    1.80
   5  -7  21    9.30    2.00
   5  -7  21   14.40    2.20
  -5  -7 -21    8.70    1.80
  -5   7  21   14.20    2.90
   5   7 -21   14.40    2.40
   5  -7 -21   13.80    1.90
  -5   7 -21   12.80    2.60
   5  -7 -21    9.70    2.30
   5   7  21   12.60    2.20
  -7  -7 -21    1.40    1.20
   7  -7  21    1.50    1.10
   7   7 -21   -1.40    1.00
   7  -7 -21    1.50    1.00
  -9  -7 -21   -0.60    1.90
   9  -7  21    1.10    1.50
   9  -7 -21    3.80    1.60
   9   7  21    3.10    1.80
  -1   9  21    3.30    1.70
  -1  -9 -21    0.20    1.10
   1  -9  21    1.10    1.30
  -1  -9 -21    0.70    0.90
   1  -9  21    2.20    0.80
   1   9 -21    0.80    1.40
  -1  -9  21    1.40    0.60
   1   9  21   -0.30    1.30
  -1   9 -21    0.00    1.30
  -1  -9  21    0.90    1.30
   1  -9 -21    2.40    1.40
   3  -9  21    5.20    2.00
  -3   9  21    3.70    1.70
  -3  -9 -21    3.30    1.30
   3   9 -21    2.60    1.40
   3  -9  21    3.50    1.20
  -3  -9 -21    2.70    1.20
   3   9 -21    4.10    0.70
  -3   9 -21    4.90    2.00
  -3  -9  21    3.80    2.10
   3  -9 -21    0.00    1.70
   3  -9 -21    5.50    1.20
   3   9  21    3.80    1.80
  -3  -9  21    3.60    0.80
   5   9 -21    3.20    0.60
   5   9 -21    2.00    0.50
   5   9 -21    1.00    1.50
   5  -9  21    4.70    1.40
  -5  -9 -21    2.80    1.30
  -5   9  21    2.70    2.50
  -5  -9 -21    1.40    1.40
   5   9  21    4.20    1.90
  -5  -9  21    3.60    0.70
   5  -9 -21    2.90    1.10
  -7  -9 -21    8.50    1.90
   7  -9  21    3.90    1.60
   7  -9 -21    6.70    1.70
  -9  -9 -21    2.40    2.10
   9  -9  21    1.70    1.80
   9  -9 -21    5.60    1.70
   9   9  21   -3.90    1.70
  -1  11  21    2.00    2.00
  -1 -11 -21    1.30    1.10
   1 -11  21    1.90    1.80
   1  11 -21    2.90    1.80
   1  11  21   -1.20    1.50
   1 -11 -21    2.80    1.00
  -1  11 -21    1.10    1.90
  -1 -11  21    0.40    0.70
   1 -11 -21    0.20    1.60
  -1 -11  21   -1.20    1.70
  -3 -11 -21    1.30    1.20
   3  11 -21    1.90    1.80
   3 -11  21    1.40    1.00
  -3  11  21    1.00    2.00
   3 -11  21    2.80    2.10
  -3 -11 -21   -0.30    1.40
   3 -11 -21   -1.20    1.70
   3  11  21    2.10    2.80
  -3  11 -21    0.10    1.60
  -3 -11  21    1.30    0.80
   3 -11 -21    1.50    1.10
   5 -11  21   -0.40    1.30
   5  11 -21    1.70    1.70
  -5 -11 -21   -0.30    1.70
  -5 -11 -21    1.40    1.30
   5 -11 -21    0.40    1.10
   5  11  21    2.20    1.90
   7 -11  21    0.60    1.40
  -7 -11 -21    1.30    1.60
   7 -11 -21   -0.50    1.20
  -1 -13 -21    0.60    1.20
   1 -13  21    5.00    2.60
   1 -13  21   -0.10    0.80
   1  13 -21    0.40    1.70
  -1  13  21    1.50    2.50
  -1 -13 -21    1.20    1.80
  -1 -13  21   -1.20    1.90
   1  13  21    0.90    2.00
  -1  13 -21   -0.60    1.60
   1 -13 -21   -0.10    0.90
   1 -13 -21   -0.10    2.00
   3 -13  21    7.80    1.60
  -3 -13 -21    6.40    1.70
   3 -13  21    6.60    3.10
  -3 -13 -21    7.50    2.60
   3  13 -21    8.40    2.40
  -3  13  21    4.80    3.00
   3  13  21    7.10    2.70
   3 -13 -21    4.60    1.70
  -3 -13  21    5.40    2.80
  -3  13 -21    0.30    2.20
  -3 -13  21    4.70    1.20
   5 -13  21   11.30    2.10
  -5 -13 -21    5.70    1.80
   5 -13 -21    7.70    1.90
  -5 -13  21    6.20    1.40
   7 -13  21    5.60    1.80
  -7 -13 -21    5.40    2.20
   7 -13 -21    2.20    1.60
   1  15 -21    2.50    2.50
  -1  15  21   -5.70    2.80
  -1 -15 -21   -0.30    2.50
  -1 -15 -21    2.90    1.50
   1 -15  21   -1.00    2.80
   1 -15  21    2.80    1.00
  -1 -15  21    2.30    1.10
  -1  15 -21   -0.10    2.50
   1 -15 -21    1.60    1.30
  -1 -15  21    4.50    3.50
   1 -15 -21   -2.00    3.00
  -3  15  21   -1.50    3.60
  -3 -15 -21    4.50    1.80
   3 -15  21    5.80    1.60
  -3 -15  21    6.20    1.50
   3 -15 -21    6.70    2.00
   5 -15  21    1.70    1.40
  -5 -15 -21    1.20    1.60
   5 -15 -21    1.40    1.30
   1 -17  21    4.20    1.60
  -1 -17 -21    6.30    1.90
  -1 -17  21    5.30    1.60
   1 -17 -21    3.40    1.80
   3 -17  21    5.00    1.70
  -3 -17 -21    7.20    2.40
   3 -17 -21    6.80    1.80
  -3 -17  21    1.30    1.80
   5 -17  21    2.10    1.80
  -5 -17 -21    1.70    2.50
   5 -17 -21    3.50    2.00
   1 -19  21    5.70    1.90
  -1 -19 -21    3.30    2.10
  -1 -19  21    3.60    2.00
   1 -19 -21    2.30    2.00
   0   0 -22    3.00    0.70
   0   0  22    4.50    1.70
   0   0 -22    3.40    1.60
   0   0  22    3.50    0.70
  -2   0  22   20.90    3.10
  -2   0  22   18.60    0.90
  -2   0 -22   18.20    2.20
  -2   0 -22   18.50    1.70
   2   0 -22   16.90    1.00
  -2   0 -22   21.00    2.90
   2   0 -22   19.70    3.00
   4   0 -22    0.30    0.40
   4   0 -22    1.60    1.20
  -4   0  22    0.80    1.20
  -4   0 -22    0.60    0.90
   4   0 -22   -0.30    0.30
  -4   0 -22    0.10    0.60
  -4   0 -22   -0.10    0.60
   4   0  22    1.80    0.80
  -4   0  22    0.10    0.40
  -6   0  22    0.20    1.60
   6   0  22   -0.40    0.80
  -6   0 -22    0.30    0.80
   6   0 -22    0.70    0.50
  -6   0 -22   -0.70    0.50
  -6   0 -22   -0.10    0.70
   8   0  22   -1.80    0.90
   8   0 -22   -2.20    1.40
   8   0 -22   -0.70    0.70
  10   0  22   -1.10    1.60
   0   2 -22  366.96    9.20
   0   2 -22  356.56   13.00
   0   2  22  383.16   12.80
   0   2 -22  368.56   11.60
   0  -2  22  358.56    9.00
   0  -2  22  369.26    9.20
   0   2  22  358.56    9.40
   0  -2 -22  364.36   13.50
  -2  -2 -22   51.29    3.50
  -2   2  22   46.20    1.90
   2   2 -22   50.69    3.60
   2  -2  22   47.30    2.40
   2   2 -22   47.80    4.20
  -2   2  22   44.30    4.00
  -2  -2 -22   46.70    2.60
   2  -2 -22   48.10    2.00
   2  -2 -22   50.89    3.90
  -2   2 -22   50.99    2.60
   2   2  22   46.20    3.80
  -2   2 -22   49.50    3.30
   4   2 -22   15.70    2.50
  -4  -2 -22   17.40    1.70
  -4  -2 -22   17.40    1.70
   4  -2  22   16.10    1.60
  -4  -2 -22   18.40    2.20
  -4   2  22   18.30    1.40
  -4   2  22   16.60    3.00
  -4   2 -22   19.10    1.80
  -4   2 -22   13.00    1.80
  -4   2 -22   15.30    2.70
   4  -2 -22   16.00    1.20
   4  -2 -22   17.70    2.80
   6   2 -22   31.40    1.50
   6   2 -22   28.80    2.90
  -6  -2 -22   28.80    2.70
  -6   2  22   27.00    4.00
   6  -2  22   31.20    2.60
   6  -2 -22   27.70    1.80
  -6   2 -22   24.60    3.30
   6   2  22   29.60    2.60
  -6   2 -22   31.60    2.40
   8   2 -22    0.40    0.70
   8   2 -22   -0.10    1.10
   8  -2  22    0.40    1.10
  -8  -2 -22   -0.40    1.10
   8   2  22   -1.10    1.10
   8  -2 -22    1.70    0.90
  10  -2  22    3.60    2.00
  10   2  22    6.20    2.70
   0   4 -22    0.70    1.00
   0  -4  22    0.40    0.40
   0  -4  22    1.10    1.30
   0   4  22   -1.00    1.20
   0  -4 -22    0.10    0.70
   0  -4 -22    0.00    0.90
  -2  -4 -22   63.59    3.20
   2  -4  22   59.99    2.80
   2   4 -22   65.29    4.10
  -2   4  22   72.19    5.00
  -2  -4 -22   66.49    4.00
   2   4 -22   62.69    5.10
   2  -4  22   55.09    3.90
  -2   4 -22   63.49    4.00
   2   4  22   57.09    4.20
   2  -4 -22   69.19    4.60
   2  -4 -22   61.79    2.60
  -4   4  22   11.10    2.40
   4   4 -22   11.80    2.00
   4   4 -22    9.20    2.20
   4  -4  22    9.30    1.50
   4  -4  22   10.10    2.10
  -4  -4 -22    8.10    1.60
  -4  -4 -22   11.10    1.60
  -4   4 -22    8.70    1.80
   4  -4 -22    9.70    1.30
   4  -4 -22    9.30    2.20
   4   4  22   12.40    2.20
   6   4 -22   20.60    2.70
   6   4 -22   24.80    1.10
  -6   4  22   23.10    4.10
   6   4 -22   24.80    1.00
   6  -4  22   25.40    2.50
  -6  -4 -22   25.00    2.60
  -6   4 -22   27.10    2.80
   6   4  22   28.80    2.50
   6  -4 -22   25.50    1.90
   8  -4  22   11.70    2.30
  -8  -4 -22   11.80    2.40
   8  -4 -22   12.80    1.80
   8   4  22   10.50    2.30
  -8   4 -22    7.20    2.80
   0  -6  22   11.70    1.10
   0  -6 -22   13.20    2.40
   0  -6 -22   12.40    1.60
   0   6  22   12.50    2.50
   0   6 -22   12.20    1.00
   0  -6  22   12.30    1.00
   0  -6  22   13.40    2.40
   0   6 -22   13.50    2.30
   2   6 -22   -0.50    0.90
  -2  -6 -22    0.00    0.60
   2  -6  22   -0.60    0.40
  -2  -6 -22    0.80    0.70
   2   6 -22    0.00    0.30
   2  -6  22   -0.40    0.90
  -2   6  22    0.50    1.20
   2   6  22    0.50    1.00
   2  -6 -22    1.30    1.10
   2  -6 -22    0.60    0.50
  -2  -6  22    0.00    0.90
  -2  -6  22    0.00    0.20
  -2   6 -22    1.30    1.10
  -4  -6 -22   18.90    2.40
   4   6 -22   19.00    3.60
  -4   6  22   16.80    3.30
   4  -6  22   19.40    3.00
   4  -6  22   20.80    1.90
   4   6 -22   18.80    2.90
  -4  -6 -22   22.40    2.10
   4  -6 -22   20.20    3.20
   4  -6 -22   20.00    1.70
  -4   6 -22   20.40    2.90
   4   6  22   22.70    3.00
  -6  -6 -22   -1.60    0.90
   6  -6  22    1.10    1.00
   6  -6 -22    0.70    0.80
  -8  -6 -22   22.60    3.10
   8  -6  22   31.90    3.70
   8  -6 -22   30.70    2.60
   8   6  22   33.50    3.20
   0   8  22    1.00    1.00
   0  -8  22   -1.10    1.00
   0  -8 -22   -0.10    0.60
   0   8 -22    0.60    1.20
   0  -8  22    0.30    0.40
   0  -8 -22   -0.60    1.00
   2   8 -22    7.40    0.80
   2  -8  22    7.10    1.30
  -2   8  22    9.70    2.40
   2  -8  22    6.10    2.00
   2   8 -22   10.80    2.30
  -2  -8 -22    6.60    1.60
  -2  -8 -22    7.20    1.70
   2   8  22    5.70    2.00
   2  -8 -22   10.00    2.50
  -2  -8  22    9.60    2.30
   2  -8 -22    8.20    1.40
  -2   8 -22    6.00    1.90
  -2  -8  22    7.40    0.90
   4   8 -22    8.70    0.60
   4   8 -22    7.20    1.90
  -4  -8 -22    7.30    1.60
  -4   8  22    7.60    2.50
   4   8 -22    8.20    2.70
  -4  -8 -22    7.10    1.80
   4  -8  22    6.00    1.40
   4  -8  22    7.10    3.60
   4  -8 -22    7.60    2.50
   4   8  22    9.00    2.50
   4  -8 -22   10.10    1.70
  -4  -8  22    9.40    0.80
  -4   8 -22    5.20    1.90
  -6  -8 -22   13.80    2.70
   6  -8  22   14.20    2.10
   6   8 -22   11.70    2.10
   6  -8 -22   13.50    2.00
   8  -8  22   13.40    2.50
  -8  -8 -22   10.30    2.50
   8  -8 -22    9.20    2.00
   8   8  22   11.50    2.40
   0 -10  22    5.80    2.10
   0  10 -22    3.20    2.00
   0 -10 -22    5.90    2.10
   0 -10  22    3.50    0.90
   0  10  22    3.50    1.90
   0 -10 -22    4.00    1.30
   2  10 -22    4.40    1.70
   2 -10  22    5.10    1.20
  -2 -10 -22    5.70    1.70
  -2  10  22    1.90    2.10
   2 -10  22    5.70    2.40
   2 -10 -22    5.70    1.40
  -2 -10  22    4.00    0.80
  -2 -10  22    4.50    2.10
  -2  10 -22    3.20    1.90
   2 -10 -22    2.30    1.70
   2  10  22    6.60    2.10
   4  10 -22   -1.70    2.00
  -4  10  22    2.40    2.50
  -4 -10 -22    2.40    1.40
  -4 -10 -22    3.00    1.20
   4  10 -22    1.80    0.60
   4 -10  22    2.40    2.10
   4 -10  22    2.60    1.20
   4  10  22   -1.20    1.60
  -4  10 -22   -0.90    1.60
   4 -10 -22    0.40    1.90
  -4 -10  22    1.50    0.60
   4 -10 -22    3.90    1.20
   6 -10  22   11.60    2.20
  -6 -10 -22    9.10    2.10
   6  10 -22    7.60    2.10
   6 -10 -22    8.60    1.90
   6  10  22   12.90    2.70
   8 -10  22    0.90    2.90
  -8 -10 -22    2.60    1.70
   8 -10 -22    2.70    1.60
   0 -12 -22    1.40    1.70
   0  12  22   -0.60    1.90
   0 -12  22    0.80    1.00
   0 -12 -22    0.20    1.70
   0  12 -22   -0.90    1.40
   0 -12  22    2.10    2.10
  -2  12  22    0.60    2.00
  -2 -12 -22    0.50    1.80
   2 -12  22    5.20    2.40
  -2 -12 -22    6.30    1.60
   2  12 -22    1.90    2.00
   2 -12  22    4.10    1.20
  -2 -12  22   -2.30    1.80
   2 -12 -22    1.60    1.90
   2  12  22    3.40    1.90
  -2 -12  22    2.70    0.90
   2 -12 -22    3.20    1.40
  -2  12 -22    1.70    1.80
   4 -12  22   -0.50    0.90
  -4 -12 -22    0.60    1.30
  -4 -12 -22    3.20    2.00
  -4  12  22   -3.10    2.20
   4  12 -22   -1.50    1.70
   4 -12 -22    1.20    1.00
   4  12  22    0.90    1.90
   4 -12 -22    1.30    2.90
  -4 -12  22    5.60    3.00
  -4 -12  22    1.30    1.00
   6 -12  22    0.90    1.10
  -6 -12 -22    1.50    1.70
  -6 -12 -22   -3.90    3.20
   6 -12 -22   -1.80    1.10
   8 -12  22    1.10    2.60
  -8 -12 -22    4.00    2.20
   8 -12 -22   -3.10    1.40
   0  14 -22   43.10    5.60
   0 -14  22   41.40    2.80
   0 -14  22   44.80    6.00
   0 -14 -22   47.50    5.80
   0 -14 -22   47.70    3.70
   0  14  22   33.80    5.40
   2 -14  22    5.00    1.40
  -2 -14 -22    3.10    2.60
   2  14 -22    3.10    1.90
  -2  14  22    4.00    3.00
  -2 -14 -22    3.80    2.30
   2  14  22    6.20    2.80
  -2 -14  22    1.20    3.10
  -2 -14  22    4.70    1.20
   2 -14 -22    6.60    1.90
   2 -14 -22    9.70    3.00
  -2  14 -22    4.20    2.70
  -4 -14 -22   11.10    2.30
   4 -14  22    9.10    2.10
  -4 -14  22   12.40    1.70
   4 -14 -22   10.80    2.10
  -6 -14 -22    8.30    2.40
   6 -14  22    9.10    2.30
   6 -14 -22    3.40    1.90
   0 -16  22    1.60    1.30
   0 -16 -22   -0.30    1.40
  -2 -16 -22   27.10    3.50
   2 -16  22   23.10    3.00
  -2  16 -22   22.50    4.50
  -2 -16  22   20.80    2.50
   2 -16 -22   16.20    5.60
   2 -16 -22   17.90    3.10
   4 -16  22    0.40    1.60
  -4 -16 -22   -2.60    1.40
   4 -16 -22   -1.00    1.20
   0 -18 -22    4.30    1.90
   0 -18  22    3.60    1.80
   2 -18  22   -1.80    1.50
  -2 -18 -22    0.10    1.90
  -2 -18  22    2.30    1.90
   2 -18 -22   -0.20    1.50
  -1  -1 -23  677.83   17.10
   1   1 -23  712.93   20.80
  -1   1  23  695.13   16.30
   1  -1  23  670.83   16.90
  -1  -1 -23  709.93   20.00
  -1   1  23  709.33   20.90
   1   1 -23  701.03   16.20
   1  -1 -23  706.93   16.50
  -1   1 -23  728.53   20.90
   1   1  23  730.53   20.80
  -1  -1  23  685.73   21.00
  -1  -1  23  689.63   16.00
  -1   1 -23  672.73   17.00
   1   1  23  666.23   17.50
  -1   1 -23  729.03   19.20
   1  -1 -23  690.93   20.20
  -3   1  23  109.29    6.50
   3   1 -23  105.89    6.00
  -3  -1 -23  103.39    5.30
  -3  -1 -23  104.59    4.40
   3   1 -23  104.99    2.70
   3   1 -23  103.59    2.70
  -3  -1 -23  105.29    4.70
   3  -1  23  104.59    4.20
  -3   1  23  103.29    3.20
  -3   1 -23  106.49    4.30
  -3   1 -23  104.49    4.90
  -3   1 -23  113.69    6.10
   3  -1 -23  108.59    5.80
   3  -1 -23  106.29    3.20
  -3  -1  23  121.79    7.00
  -3  -1  23  101.79    2.70
   5   1 -23   74.49    2.60
  -5  -1 -23   78.19    4.10
   5   1 -23   76.19    5.00
   5  -1  23   77.79    4.00
   5   1 -23   73.89    2.40
  -5  -1 -23   74.49    3.40
  -5  -1 -23   72.09    3.80
  -5   1  23   70.19    5.60
  -5   1 -23   76.29    4.00
   5   1  23   81.99    4.10
  -5  -1  23   78.39    5.80
   5  -1 -23   74.59    2.70
  -5   1 -23   78.19    4.80
   5  -1 -23   69.99    3.20
   5  -1 -23   80.99    5.10
  -5   1 -23   75.99    3.80
   7   1 -23    7.00    1.80
  -7  -1 -23    9.00    2.00
   7   1 -23    5.70    0.90
   7  -1  23    8.10    1.80
   7  -1 -23    7.20    1.20
  -7   1 -23    4.70    1.30
   7   1  23    8.80    1.70
   9  -1  23    1.30    1.40
   9   1  23    1.50    1.60
  -1  -3 -23    0.90    1.00
   1  -3  23   -0.40    0.40
   1   3 -23   -0.40    0.90
   1   3 -23   -0.30    1.50
  -1   3  23   -1.40    0.90
  -1  -3 -23   -0.30    0.50
   1  -3  23    0.10    0.50
  -1   3  23    0.10    0.40
  -1   3 -23   -0.10    0.90
  -1   3 -23   -0.10    0.40
   1  -3 -23    1.50    1.30
  -1  -3  23    0.20    0.40
   1  -3 -23    0.20    0.50
  -1  -3  23   -0.10    0.30
   1   3  23    0.00    1.20
   3  -3  23   21.90    1.80
  -3  -3 -23   22.20    1.90
  -3  -3 -23   23.60    3.50
   3  -3  23   24.80    3.00
   3   3 -23   19.60    3.20
   3   3 -23   27.90    2.80
  -3   3  23   21.40    3.30
  -3   3 -23   22.70    2.40
   3  -3 -23   25.10    1.50
   3  -3 -23   26.80    3.40
  -3   3 -23   26.30    2.00
   3   3  23   23.70    3.10
   5  -3  23   15.90    2.10
  -5  -3 -23   19.80    2.50
  -5   3  23   16.40    3.20
  -5  -3 -23   15.70    2.20
   5   3 -23   17.70    2.60
  -5  -3 -23   19.00    1.60
  -5   3 -23   21.60    2.20
   5  -3 -23   17.50    1.40
   5  -3 -23   20.10    3.10
  -7  -3 -23   14.10    2.50
   7   3 -23   13.90    2.00
   7  -3  23   14.70    2.30
   7   3 -23   11.80    1.00
   7  -3 -23   14.80    1.80
  -7   3 -23   12.10    2.60
   7   3  23   14.10    2.20
   9  -3  23   16.20    2.80
  -9  -3 -23   17.40    3.10
   9  -3 -23   14.20    2.10
   9   3  23   19.90    2.90
   1   5 -23    6.90    1.80
  -1  -5 -23    4.60    1.50
   1  -5  23    5.40    1.70
   1   5 -23    6.00    0.60
  -1   5  23    6.30    2.00
   1  -5  23    5.50    0.90
  -1  -5 -23    6.80    1.20
  -1  -5  23    7.20    0.70
  -1  -5  23    7.60    0.70
  -1  -5  23    5.80    1.80
   1  -5 -23    5.20    1.00
   1   5  23    7.40    1.90
   1  -5 -23    6.40    1.80
  -1   5 -23    3.90    1.60
  -3   5  23    0.10    1.20
   3   5 -23   -0.40    0.90
  -3  -5 -23   -0.10    0.70
   3  -5  23   -0.50    1.00
  -3  -5 -23    0.20    0.80
   3   5 -23   -0.50    1.20
   3  -5  23    0.80    0.80
  -3   5 -23    0.50    0.90
   3   5  23    0.80    1.10
   3  -5 -23    1.10    0.60
   3  -5 -23    0.00    1.00
   5   5 -23    2.10    1.20
  -5   5  23   -0.10    1.40
  -5  -5 -23    0.00    0.90
  -5  -5 -23   -0.20    0.90
   5  -5  23    1.70    1.00
   5  -5  23   -0.50    1.20
   5  -5 -23    1.30    1.30
   5  -5 -23   -0.90    0.60
  -5   5 -23   -0.30    1.00
   7   5 -23    5.30    1.50
   7  -5  23    3.10    2.50
  -7  -5 -23    5.50    1.60
   7   5  23    2.30    1.20
   7  -5 -23    5.30    1.20
   9  -5  23   -1.50    1.30
  -9  -5 -23    1.00    1.70
   9  -5 -23    2.70    1.50
   9   5  23    0.90    1.60
   1  -7  23    0.70    0.50
  -1   7  23   -0.40    0.90
  -1  -7 -23   -0.10    1.00
   1  -7  23   -0.80    1.00
  -1  -7 -23    1.20    0.90
   1   7 -23    0.10    1.00
   1   7 -23    1.20    0.50
   1  -7 -23    1.20    1.20
  -1   7 -23   -0.50    0.90
  -1  -7  23    2.50    1.50
   1  -7 -23    0.30    0.70
  -1  -7  23    0.50    0.40
   1   7  23    0.80    1.10
   3  -7  23    1.10    1.30
  -3  -7 -23    0.00    0.90
  -3   7  23   -0.80    1.30
   3  -7  23    0.30    0.60
   3   7 -23    0.30    0.20
   3   7 -23   -0.30    0.90
   3   7  23    1.80    1.60
  -3  -7  23   -0.10    0.30
   3  -7 -23    0.80    1.30
   3  -7 -23    0.40    0.70
  -3   7 -23   -0.40    1.10
  -5  -7 -23    0.10    1.10
  -5   7  23    0.30    1.80
   5   7 -23    2.00    1.40
  -5  -7 -23   -0.40    0.80
   5  -7  23    0.10    0.90
   5   7  23   -2.20    1.10
  -5   7 -23    0.70    1.10
   5  -7 -23   -0.30    1.40
   5  -7 -23    0.20    0.80
   7   7 -23    4.20    1.70
   7  -7  23    7.50    1.80
  -7  -7 -23    7.10    2.40
   7  -7 -23    6.80    1.50
  -9  -7 -23    1.80    2.00
   9  -7  23    1.30    1.50
   9  -7 -23    0.90    1.50
   9   7  23    2.20    1.90
   1  -9  23   15.90    3.10
  -1  -9 -23   19.60    2.40
   1   9 -23   20.90    3.30
  -1   9  23   20.20    3.70
   1  -9  23   16.50    1.60
  -1  -9 -23   15.50    2.40
  -1  -9  23   16.60    3.00
  -1  -9  23   16.50    1.30
  -1   9 -23   14.30    2.80
   1   9  23   17.90    3.50
   1  -9 -23   16.20    2.10
   1  -9 -23   21.60    3.50
   3  -9  23   19.40    2.30
   3   9 -23   12.50    2.50
  -3  -9 -23   14.60    2.50
  -3  -9 -23   12.50    2.20
  -3   9  23    9.50    2.80
   3  -9  23   13.80    2.70
   3  -9 -23   17.30    2.10
   3   9  23   12.00    2.80
  -3  -9  23   13.40    1.10
   3  -9 -23   14.20    3.00
  -3   9 -23   15.20    2.80
   5  -9  23    9.20    1.90
  -5  -9 -23    7.40    1.90
   5   9 -23    7.00    2.00
  -5   9  23   10.10    3.50
  -5  -9 -23    6.30    1.70
   5   9  23    8.30    2.20
   5  -9 -23    7.40    1.60
   7  -9  23    8.30    1.90
  -7  -9 -23   11.60    2.50
   7  -9 -23   13.80    2.50
   1 -11  23   79.59    4.20
  -1 -11 -23   91.29    7.10
   1 -11  23   77.49    6.10
  -1 -11 -23   81.19    4.50
   1  11 -23   86.99    6.10
  -1  11  23   78.39    6.50
  -1  11 -23   89.99    6.40
   1 -11 -23   80.69    6.00
   1 -11 -23   82.69    4.40
  -1 -11  23   85.49    6.30
  -1 -11  23   82.09    3.40
   1  11  23   80.89    6.40
   3 -11  23   44.00    3.00
  -3 -11 -23   41.60    3.40
   3  11 -23   41.40    4.10
  -3 -11 -23   36.70    3.90
  -3  11  23   33.70    5.40
   3 -11 -23   45.70    3.10
  -3 -11  23   44.20    2.30
   3 -11 -23   43.80    4.70
  -3  11 -23   46.00    4.70
   5  11 -23   29.90    4.00
   5 -11  23   28.70    2.80
  -5 -11 -23   24.00    3.40
  -5 -11 -23   30.00    3.00
   5 -11 -23   25.50    2.60
  -5 -11  23   26.50    1.60
   5  11  23   22.80    4.00
   7 -11  23    5.50    1.70
  -7 -11 -23    3.30    1.90
   7 -11 -23    7.10    1.70
   1 -13  23   40.10    2.70
  -1  13  23   28.70    5.10
   1  13 -23   38.20    4.90
  -1 -13 -23   41.90    3.30
  -1 -13 -23   47.40    5.60
   1 -13  23   45.90    6.00
  -1 -13  23   40.90    3.10
   1 -13 -23   37.60    5.00
  -1 -13  23   38.90    5.10
   1  13  23   37.30    5.40
  -1  13 -23   36.00    4.80
   1 -13 -23   36.40    3.10
   3 -13  23    9.50    3.30
   3  13 -23   14.40    3.40
  -3 -13 -23   13.90    3.10
  -3  13  23   13.50    3.60
  -3 -13 -23   14.70    2.50
   3 -13  23   15.30    2.20
  -3 -13  23   17.00    3.80
   3 -13 -23   13.90    2.50
   3 -13 -23   12.60    3.80
  -3 -13  23   14.70    1.80
  -3  13 -23   10.90    3.00
   3  13  23   17.60    3.90
   5 -13  23   18.50    2.50
  -5 -13 -23   18.70    2.90
   5 -13 -23   20.70    2.80
  -7 -13 -23    1.10    1.60
   7 -13  23    0.00    1.50
   7 -13 -23    1.30    1.60
   1 -15  23    1.40    3.30
  -1  15  23   -0.50    2.90
  -1 -15 -23   -1.60    3.90
  -1 -15 -23    0.00    1.00
   1 -15  23    1.10    1.00
  -1 -15  23   -0.30    0.90
  -1 -15  23   -2.60    3.30
   1 -15 -23    1.30    1.40
  -1  15 -23   -3.90    2.20
   1 -15 -23    1.40    3.00
   3 -15  23    1.60    1.20
  -3 -15 -23   -0.20    1.40
  -3  15  23   -0.10    3.70
  -3 -15  23    1.10    1.20
   3 -15 -23    1.40    1.50
  -5 -15 -23    0.20    1.80
   5 -15  23    1.50    1.60
   5 -15 -23    1.50    1.50
  -1 -17 -23   -0.10    1.60
   1 -17  23   -0.10    1.40
   1 -17 -23    4.20    1.80
  -1 -17  23    0.40    1.40
  -3 -17 -23    3.10    1.80
   3 -17  23   -0.20    1.50
   3 -17 -23    1.20    1.80
  -3 -17  23   -1.70    1.70
  -1 -19 -23   -2.50    1.90
   1 -19  23   -0.80    1.60
  -1 -19  23   -0.90    1.80
   1 -19 -23    1.30    2.00
   0   0 -24  762.62   22.40
   0   0 -24  791.72   18.70
   0   0  24  807.72   23.40
   0   0  24  782.72   18.60
   2   0 -24    0.40    1.20
   2   0 -24    0.50    0.40
  -2   0  24   -0.50    1.10
  -2   0 -24   -0.20    0.50
  -2   0 -24   -0.90    0.90
  -2   0 -24   -0.10    0.80
  -2   0  24   -0.30    0.30
   4   0 -24   28.20    1.30
   4   0 -24   27.30    1.40
  -4   0 -24   26.00    2.70
  -4   0  24   31.80    4.30
  -4   0 -24   26.30    2.20
  -4   0  24   28.70    1.30
  -4   0 -24   30.90    2.40
   4   0 -24   31.50    3.20
   4   0  24   28.00    2.20
  -6   0 -24    0.40    0.90
  -6   0 -24   -0.20    0.90
   6   0  24    0.00    0.90
  -6   0 -24    0.80    0.60
   6   0 -24   -0.20    0.40
  -6   0  24   -0.60    1.50
   8   0 -24   -0.20    0.80
   8   0  24    3.30    1.40
   8   0 -24    0.20    1.60
  10   0  24    1.90    1.90
   0  -2 -24    0.10    0.60
   0   2 -24    0.50    1.40
   0   2  24    0.40    0.50
   0  -2  24    0.10    0.40
   0   2 -24    0.40    0.50
   0  -2 -24   -0.30    1.10
   0   2 -24    0.40    1.00
   0   2  24   -0.60    1.00
   0  -2  24   -0.10    0.40
  -2   2  24  155.08    7.80
   2   2 -24  136.69    7.40
   2  -2  24  156.18    5.00
  -2   2  24  141.79    4.20
   2   2 -24  152.58    6.70
  -2  -2 -24  133.99    6.40
  -2  -2 -24  150.88    5.30
   2   2  24  141.59    7.00
   2  -2 -24  139.99    6.90
  -2   2 -24  153.68    6.40
  -2   2 -24  148.29    5.10
  -2   2 -24  137.19    8.70
   2  -2 -24  141.09    4.30
  -4  -2 -24   61.69    3.60
  -4  -2 -24   63.19    3.50
  -4   2  24   61.09    2.80
   4   2 -24   54.49    4.50
   4  -2  24   62.69    3.30
   4   2 -24   60.99    4.20
  -4   2  24   70.99    5.40
  -4  -2 -24   61.19    3.40
  -4   2 -24   57.09    3.30
  -4   2 -24   59.79    3.70
   4  -2 -24   61.69    4.50
   4  -2 -24   58.69    2.40
  -4   2 -24   60.09    4.90
   6  -2  24    2.40    1.10
   6   2 -24    3.50    0.70
  -6  -2 -24    4.00    0.50
  -6   2  24    3.50    1.70
   6   2 -24    3.50    0.60
  -6  -2 -24    3.40    0.60
   6   2 -24    5.20    1.70
  -6  -2 -24    4.40    1.40
  -6   2 -24   -0.10    1.50
  -6   2 -24    3.20    1.00
   6  -2 -24    4.70    0.90
   6   2  24    2.40    1.10
   8   2 -24   29.50    3.00
   8  -2  24   22.90    3.00
  -8  -2 -24   32.00    3.90
   8  -2 -24   28.80    2.20
   8   2  24   31.50    3.10
  10  -2  24    3.50    1.80
  10   2  24   -1.80    1.60
   0  -4 -24   31.90    2.00
   0  -4  24   28.50    1.60
   0   4  24   27.80    3.70
   0   4 -24   29.60    2.90
   0  -4  24   29.20    3.00
   0  -4  24   26.20    1.40
   0  -4 -24   29.50    3.00
  -2   4  24   12.40    2.80
   2   4 -24    9.90    2.10
   2  -4  24   10.50    2.40
  -2  -4 -24   12.50    1.70
   2  -4  24    8.80    1.30
  -2  -4 -24   13.40    2.10
  -2   4 -24   13.20    2.10
   2   4  24   13.50    2.60
   2  -4 -24   10.90    2.30
   2  -4 -24   12.20    1.40
   4  -4  24    5.60    1.80
  -4   4  24    2.80    2.00
   4   4 -24    3.50    1.80
   4   4 -24    1.80    1.60
  -4  -4 -24    2.70    1.00
   4  -4 -24    3.90    0.90
   4   4  24    2.50    1.40
  -4   4 -24    4.10    1.30
   4  -4 -24    3.00    1.50
   6   4 -24    1.00    1.30
   6  -4  24    0.70    0.90
  -6  -4 -24    0.60    1.00
   6  -4 -24    1.00    0.60
   8  -4  24    8.20    2.00
  -8  -4 -24    2.70    1.70
   8   4  24    8.20    1.90
  -8   4 -24    2.90    2.40
   8  -4 -24    7.00    1.40
   0   6 -24   -0.10    1.00
   0  -6 -24   -0.40    0.70
   0  -6  24   -0.10    0.40
   0   6  24   -0.80    1.20
   0   6 -24   -0.40    0.40
   0  -6  24    2.40    1.40
   0  -6 -24    0.10    0.70
   0  -6  24    0.10    0.40
  -2   6  24   64.19    5.20
   2   6 -24   61.79    1.90
   2  -6  24   53.79    4.40
   2   6 -24   64.49    4.40
  -2  -6 -24   60.59    3.40
  -2  -6 -24   63.09    4.10
   2  -6  24   54.89    2.80
   2  -6 -24   62.89    2.90
  -2   6 -24   55.99    4.30
  -2  -6  24   58.09    1.80
  -2  -6  24   57.69    1.90
   2  -6 -24   54.29    4.50
   2   6  24   63.49    4.80
   4   6 -24    2.60    1.70
  -4   6  24    0.00    1.50
   4  -6  24    0.10    1.30
   4  -6  24    1.20    0.80
  -4  -6 -24    0.60    0.80
  -4  -6 -24    0.50    0.90
   4  -6 -24    0.60    0.70
   4  -6 -24    1.70    1.40
   4   6  24    0.50    1.20
  -4   6 -24   -0.50    0.90
  -6  -6 -24    4.90    1.70
  -6  -6 -24    4.20    0.50
   6  -6  24    5.50    1.50
   6   6 -24    6.70    2.00
   6  -6 -24    6.40    1.30
  -8  -6 -24    1.80    1.50
   8  -6  24    0.40    1.10
   8  -6 -24    0.10    1.10
   8   6  24    0.30    1.20
   0  -8  24    9.50    1.20
   0   8  24    9.50    2.40
   0  -8  24    7.40    2.20
   0   8 -24   10.00    2.20
   0  -8 -24    9.70    1.70
   0  -8 -24    8.10    2.20
  -2   8  24    0.40    1.60
  -2  -8 -24    0.60    0.90
   2   8 -24   -0.40    1.00
   2  -8  24    1.90    0.80
   2  -8  24    1.90    1.40
  -2  -8 -24   -0.90    0.90
   2  -8 -24    0.30    0.80
  -2   8 -24   -1.30    1.00
  -2  -8  24    0.10    1.20
  -2  -8  24    1.00    0.40
   2   8  24   -0.40    1.10
  -4   8  24   -0.10    1.50
   4  -8  24   -0.90    0.70
  -4  -8 -24   -0.70    0.90
   4  -8  24    2.20    1.90
  -4  -8 -24   -0.60    0.80
   4   8 -24   -1.90    1.50
   4   8 -24   -2.60    1.80
   4  -8 -24   -0.40    0.80
   4  -8 -24   -0.20    1.40
  -4   8 -24    0.30    1.30
   4   8  24    0.80    1.60
  -6  -8 -24    5.90    1.60
  -6  -8 -24    4.70    1.30
   6   8 -24    5.70    2.60
   6  -8 -24    4.30    1.20
   8  -8  24    9.50    2.20
  -8  -8 -24    9.40    2.10
   8  -8 -24    8.20    1.90
   8   8  24   10.10    2.10
   0 -10 -24    0.10    0.70
   0 -10  24   -0.50    0.60
   0  10 -24    2.60    1.80
   0  10  24   -0.10    1.40
   0 -10 -24    0.90    1.40
   0 -10  24   -0.70    1.60
  -2  10  24   19.50    4.10
  -2 -10 -24   17.50    2.40
   2 -10  24   18.20    1.70
   2 -10  24   17.10    3.30
   2  10 -24   18.30    3.20
  -2  10 -24   13.60    2.90
  -2 -10  24   14.30    1.30
   2 -10 -24   18.60    2.40
   2 -10 -24   16.80    3.20
   2  10  24   19.80    3.30
   4  10 -24   16.20    3.00
   4  10 -24   14.00    1.00
   4 -10  24   15.50    2.20
   4 -10  24    5.70    2.50
  -4 -10 -24   14.10    2.30
  -4 -10 -24   14.60    2.70
  -4 -10  24   13.40    1.10
  -4  10 -24   13.70    3.00
   4 -10 -24   18.00    2.30
   4 -10 -24   18.80    3.60
   4  10  24   11.60    2.90
   6 -10  24    4.30    1.50
  -6 -10 -24    4.20    1.90
   6 -10 -24    2.50    1.20
   6  10  24    5.50    2.30
   8 -10  24    9.70    2.20
  -8 -10 -24   12.40    2.60
   8 -10 -24   14.00    2.40
   0 -12 -24   53.39    3.60
   0  12 -24   44.30    5.30
   0 -12 -24   52.69    5.20
   0 -12  24   57.89    4.40
   0  12  24   65.59    6.20
   0 -12  24   58.39    5.80
   2 -12  24    0.00    2.40
   2 -12  24    1.60    0.90
   2  12 -24    3.40    2.20
  -2 -12 -24    1.80    1.80
  -2  12  24    3.40    2.80
  -2 -12 -24    3.00    1.40
   2  12  24    7.40    2.60
   2 -12 -24   -0.10    1.90
   2 -12 -24    1.80    1.10
  -2  12 -24    3.80    2.00
  -2 -12  24    4.50    1.00
  -2 -12  24    3.20    2.40
  -4 -12 -24   14.00    2.50
   4  12 -24   12.90    2.70
   4 -12  24   10.70    1.90
  -4 -12 -24    9.00    2.60
  -4  12  24    7.30    3.40
  -4 -12  24   16.90    3.90
  -4 -12  24    9.00    1.40
   4  12  24    5.40    2.80
   4 -12 -24    8.70    1.70
   6 -12  24    5.60    1.80
  -6 -12 -24    5.50    2.00
   6 -12 -24    5.90    1.80
   0  14  24   -2.80    2.50
   0 -14 -24    3.10    2.20
   0 -14 -24    1.20    2.30
   0 -14  24    1.30    3.00
   0 -14  24    2.30    1.10
  -2  14  24   18.10    4.30
   2 -14  24   16.60    2.30
  -2 -14 -24   25.20    3.10
   2 -14  24   14.90    4.10
  -2 -14 -24   15.20    3.20
   2  14 -24   17.20    3.30
   2 -14 -24   19.40    2.80
  -2  14 -24   19.00    3.80
  -2 -14  24   11.80    4.50
   2 -14 -24   18.10    4.10
   2  14  24   29.50    7.40
  -4 -14 -24   14.20    2.80
   4 -14  24   13.40    2.40
   4 -14 -24    8.60    1.90
  -4 -14  24   13.00    1.80
  -6 -14 -24    0.80    1.70
   6 -14 -24    2.20    1.30
   0 -16  24   -0.40    1.00
   0 -16 -24    0.00    1.20
  -2 -16 -24    7.60    2.00
   2 -16  24    2.50    1.20
  -2  16 -24   -0.60    3.10
   2 -16 -24    3.00    1.70
  -2 -16  24    1.10    1.30
   4 -16  24    0.10    1.30
  -4 -16 -24    0.70    1.60
   4 -16 -24    0.90    1.50
   0 -18 -24    1.70    2.00
   0 -18  24    0.80    1.70
   2 -18  24    0.60    1.60
   2 -18 -24    2.30    1.80
  -2 -18  24    1.30    1.80
  -1  -1 -25  653.33   16.20
   1  -1  25  639.44   16.00
   1   1 -25  647.44   15.20
  -1  -1 -25  643.34   19.20
   1   1 -25  639.94   19.90
  -1   1  25  706.53   20.60
   1  -1 -25  615.04   15.50
  -1  -1  25  651.53   15.10
  -1  -1  25  621.24   20.20
  -1   1 -25  641.84   18.20
  -1   1 -25  641.84   16.00
   1  -1 -25  661.13   19.60
  -1   1 -25  669.43   20.10
   1   1  25  658.93   19.90
  -3  -1 -25  102.29    5.00
   3  -1  25  107.99    4.40
  -3  -1 -25  111.99    5.70
   3   1 -25  106.69    6.30
   3   1 -25  112.59    2.80
  -3   1  25  108.09    3.30
  -3  -1 -25  110.29    4.60
  -3   1 -25  122.49    4.70
   3  -1 -25  115.19    3.40
  -3  -1  25  110.49    2.80
  -3  -1  25  115.19    7.10
  -3   1 -25  116.39    5.30
  -3   1 -25  118.89    6.40
   3  -1 -25  103.69    6.00
   5   1 -25   64.49    5.40
   5  -1  25   61.69    3.60
  -5   1  25   61.69    5.40
  -5  -1 -25   68.79    3.40
  -5  -1 -25   65.09    3.80
   5   1 -25   60.79    2.10
  -5   1  25   62.19    2.70
  -5  -1 -25   69.69    3.80
   5   1 -25   59.79    2.20
   5  -1 -25   63.39    2.40
   5  -1 -25   57.79    2.50
  -5   1 -25   64.19    4.50
   5   1  25   64.99    3.70
   5  -1 -25   72.39    5.10
  -5   1 -25   71.49    3.90
  -5   1 -25   53.29    3.40
  -7  -1 -25    1.90    1.40
   7   1 -25    2.30    1.60
   7  -1  25   -0.40    0.90
   7   1 -25   -0.20    0.50
   7  -1 -25    0.70    0.60
  -7   1 -25    1.50    0.90
   7   1  25    1.40    1.00
   9  -1  25    5.20    1.60
   9   1  25    6.20    1.90
   1   3 -25   -0.60    1.30
  -1   3  25    0.90    1.40
  -1  -3 -25    0.60    0.60
   1   3 -25    1.10    1.10
   1  -3  25    0.10    0.50
  -1  -3 -25   -0.20    1.00
   1  -3 -25   -0.30    0.50
   1   3  25   -0.20    1.00
  -1   3 -25    1.20    1.60
  -1   3 -25    0.70    0.50
  -1  -3  25    0.30    0.30
  -1   3 -25    1.20    1.10
  -1  -3  25    0.60    0.40
   1  -3 -25   -0.80    1.00
   3   3 -25   18.90    3.20
  -3   3  25   18.30    3.60
  -3  -3 -25   18.00    1.80
   3   3 -25   17.30    2.60
   3  -3  25   17.00    1.60
  -3  -3 -25   21.80    2.70
  -3   3 -25   24.30    2.90
  -3   3 -25   21.60    1.80
   3  -3 -25   19.30    1.40
   3   3  25   17.20    2.90
   3  -3 -25   15.60    2.50
   5   3 -25    4.10    1.60
  -5   3  25    3.70    1.90
   5  -3  25    5.80    1.40
  -5  -3 -25    4.00    0.90
   5   3 -25    3.20    1.60
  -5  -3 -25    4.30    1.60
  -5  -3 -25    2.60    1.00
  -5   3 -25    4.20    1.20
   5  -3 -25    4.70    0.90
  -5   3 -25   -1.00    1.60
   7   3 -25   65.89    2.10
   7  -3  25   72.69    4.40
   7   3 -25   64.59    4.30
  -7  -3 -25   66.79    4.50
  -7   3 -25   64.69    5.20
   7   3  25   70.39    4.30
   7  -3 -25   73.59    3.20
  -9  -3 -25    0.80    1.60
   9  -3  25    1.00    1.50
   9  -3 -25    1.20    1.20
   9   3  25    0.60    1.60
   1  -5  25    0.30    0.40
  -1  -5 -25   -0.70    0.90
   1  -5  25    0.70    1.10
  -1   5  25   -1.30    0.90
  -1  -5 -25   -0.30    0.60
   1  -5 -25    0.60    1.20
  -1  -5  25    0.40    0.30
   1  -5 -25    0.70    0.50
  -1  -5  25    0.50    0.40
  -1   5 -25   -0.50    1.00
   1   5  25   -1.20    0.80
  -3  -5 -25    3.90    1.10
  -3   5  25    4.30    1.80
   3  -5  25    3.00    0.90
   3  -5  25    3.00    1.30
   3   5 -25    4.80    2.00
   3   5 -25    1.00    1.00
  -3   5 -25    3.50    1.40
   3   5  25    3.80    1.60
   3  -5 -25    4.20    0.90
   3  -5 -25    4.00    1.70
  -5  -5 -25    5.80    1.60
   5   5 -25    5.50    1.70
   5  -5  25    6.00    2.20
   5  -5  25    5.90    1.40
   5  -5 -25    8.70    2.20
  -5   5 -25    7.20    1.70
   5  -5 -25    7.40    1.20
   7   5 -25    1.40    1.30
  -7  -5 -25    6.20    1.70
   7  -5  25    3.00    1.50
   7  -5 -25    3.70    1.10
   7   5  25    4.00    1.40
  -9  -5 -25   26.30    3.70
   9  -5  25   24.60    3.70
   9   5  25   18.60    3.10
   9  -5 -25   19.20    2.40
   1   7 -25    0.20    1.20
   1  -7  25    0.10    0.50
  -1  -7 -25    0.50    0.90
   1  -7  25    0.30    1.20
  -1   7  25    0.70    1.20
   1   7 -25    0.60    0.40
  -1  -7 -25   -0.10    0.50
  -1  -7  25    0.30    1.20
   1  -7 -25    1.70    0.70
   1   7  25    1.90    1.30
  -1  -7  25    0.30    0.40
  -1   7 -25    1.50    1.40
   1  -7 -25   -0.40    1.10
  -1  -7  25    1.50    0.40
  -3  -7 -25   -0.20    0.80
  -3   7  25    0.60    1.50
   3  -7  25    0.70    1.40
  -3  -7 -25    0.00    0.90
   3   7 -25    0.70    1.10
   3   7 -25    2.30    2.30
   3  -7 -25    0.10    1.40
   3   7  25    0.40    1.30
   3  -7 -25    0.30    0.70
  -3   7 -25    0.80    1.10
  -5  -7 -25   13.90    2.20
  -5  -7 -25   11.60    2.00
   5   7 -25   12.90    2.40
   5  -7  25   18.10    2.50
  -5   7  25   16.50    3.60
   5  -7 -25   13.00    1.90
  -5   7 -25   10.80    2.30
   5   7  25    6.80    2.00
   5  -7 -25   14.30    3.00
   7   7 -25    0.80    1.40
   7  -7  25    2.90    1.40
  -7  -7 -25    5.30    2.00
   7  -7 -25    7.20    1.50
   9  -7  25   30.60    3.70
  -9  -7 -25   23.40    3.50
   9  -7 -25   24.50    2.90
   9   7  25   21.00    3.20
  -1   9  25    2.50    1.80
  -1  -9 -25    0.00    0.60
   1   9 -25   -2.20    1.00
  -1  -9 -25    0.30    1.40
   1  -9  25    1.80    1.80
   1  -9  25    1.60    0.70
   1   9  25    0.30    1.30
  -1  -9  25    2.60    1.70
   1  -9 -25    1.50    0.90
  -1  -9  25    1.40    0.50
   1  -9 -25   -0.30    1.20
  -1   9 -25   -0.50    1.30
  -3  -9 -25   15.20    2.30
   3   9 -25   11.80    0.90
  -3  -9 -25   10.10    2.20
  -3   9  25   14.40    3.30
   3  -9  25   12.20    1.70
   3  -9  25   11.60    2.90
   3   9 -25   14.10    2.60
  -3   9 -25    8.80    2.50
  -3  -9  25   10.80    1.00
   3   9  25   12.40    2.90
   3  -9 -25   14.20    2.00
   3  -9 -25   11.20    2.80
  -5  -9 -25    5.10    1.70
  -5  -9 -25    4.30    1.50
   5  -9  25    2.20    1.10
   5   9 -25    4.50    1.60
   5  -9 -25    3.60    1.30
   5   9  25    4.80    2.10
   7  -9  25   42.30    3.70
  -7  -9 -25   53.49    4.30
   7  -9 -25   42.90    3.30
   1 -11  25   83.29    3.80
   1 -11  25   82.29    6.40
  -1 -11 -25   70.99    5.70
  -1 -11 -25   75.69    4.40
   1  11 -25   79.29    5.90
  -1  11  25   82.99    6.90
  -1 -11  25   84.29    3.40
   1 -11 -25   85.29    6.20
  -1 -11  25   84.19    6.60
   1  11  25   82.89    6.50
   1 -11 -25   86.39    4.40
  -1  11 -25   84.19    6.30
  -3 -11 -25   48.70    3.60
   3 -11  25   42.20    3.00
   3 -11  25   42.50    5.60
  -3  11  25   41.70    6.00
   3  11 -25   48.10    4.50
  -3 -11 -25   38.70    4.00
  -3 -11  25   43.10    5.50
  -3  11 -25   37.30    4.80
   3 -11 -25   40.50    5.30
  -3 -11  25   43.20    2.20
   3 -11 -25   50.39    3.30
  -5 -11 -25   15.80    2.90
   5 -11  25   17.60    2.50
   5  11 -25   17.70    3.40
  -5 -11 -25   24.50    4.90
   5  11  25   18.10    3.60
   5 -11 -25   18.30    2.50
   7 -11  25   -0.40    1.40
  -7 -11 -25    1.80    1.60
   7 -11 -25   -2.70    1.20
   1  13 -25   36.30    4.90
  -1 -13 -25   53.29    6.10
  -1 -13 -25   51.89    3.80
   1 -13  25   49.99    6.10
  -1  13  25   45.00    6.40
   1 -13  25   49.80    3.00
   1 -13 -25   51.19    5.30
   1  13  25   45.10    6.00
  -1  13 -25   49.70    5.20
  -1 -13  25   38.10    5.40
   1 -13 -25   44.50    3.50
  -1 -13  25   52.89    3.20
  -3 -13 -25    8.20    2.20
   3  13 -25    8.10    2.70
   3 -13  25   11.50    2.00
  -3  13  25    9.10    4.00
  -3 -13 -25    6.70    2.20
  -3 -13  25    7.40    3.60
   3  13  25    3.80    2.70
  -3  13 -25    7.20    2.70
  -3 -13  25   10.00    1.40
   3 -13 -25   11.40    3.60
   5 -13  25   19.00    2.80
  -5 -13 -25   19.10    3.10
   5 -13 -25   20.60    2.80
   7 -13  25   -0.50    1.80
  -7 -13 -25    1.20    2.10
   7 -13 -25    3.40    2.60
   1 -15  25    0.80    1.10
  -1 -15 -25    1.70    1.50
  -1  15  25   -5.30    2.70
   1 -15  25    0.70    3.60
  -1 -15  25   -2.50    3.50
  -1 -15  25    0.50    1.10
  -1  15 -25   -2.50    2.20
   1 -15 -25   -0.80    1.10
   1 -15 -25   -1.60    3.30
   3 -15  25   -2.40    1.10
  -3  15  25   -3.80    3.20
  -3 -15 -25   -2.40    1.20
   3 -15 -25    1.50    1.30
   5 -15  25   -1.00    1.40
  -5 -15 -25    1.10    1.90
   5 -15 -25   -0.10    1.50
   1 -17  25   -1.60    1.30
  -1 -17 -25    1.70    1.80
  -1 -17  25   -1.90    1.30
   1 -17 -25    1.00    1.60
  -3 -17 -25    3.90    2.00
   3 -17  25    3.20    1.80
   1 -19  25    2.60    1.90
  -1 -19 -25    1.00    2.00
   1 -19 -25    4.50    2.40
  -1 -19  25   -3.30    1.80
   0   0  26    2.40    0.70
   0   0 -26    3.60    1.70
   0   0  26    5.10    2.10
   0   0 -26    3.00    0.70
  -2   0 -26 1245.78   30.20
   2   0 -26 1302.37   34.20
  -2   0  26 1256.07   34.80
  -2   0 -26 1268.57   32.00
   2   0 -26 1305.17   28.80
  -2   0  26 1244.08   28.60
  -4   0 -26   -0.90    0.90
   4   0 -26    0.00    0.30
   4   0  26   -0.10    0.50
  -4   0 -26    1.30    0.80
  -4   0 -26    1.30    0.70
   4   0 -26    1.10    1.10
  -4   0  26    0.20    0.40
  -4   0  26   -0.90    1.40
  -6   0  26   20.70    3.80
   6   0 -26   25.60    1.40
  -6   0 -26   27.20    2.50
   6   0 -26   24.90    1.70
   6   0  26   26.60    2.60
  -6   0 -26   22.20    2.80
  -6   0 -26   25.00    1.90
   8   0 -26   -2.00    1.60
   8   0 -26    0.50    0.70
   8   0  26    1.80    1.40
  10   0  26   -0.20    1.60
   0  -2 -26  315.77    9.00
   0  -2  26  325.37    8.70
   0  -2  26  331.37    8.60
   0  -2 -26  353.36   12.30
   0   2 -26  328.37    8.70
   0   2 -26  339.27   13.10
   0   2  26  355.56   13.10
   0   2 -26  357.56   11.70
   2   2 -26    2.30    1.60
  -2  -2 -26    2.70    1.00
  -2  -2 -26    1.10    1.00
   2  -2  26    1.70    0.80
   2   2 -26    2.00    1.20
  -2   2  26    2.20    0.50
  -2   2  26    1.60    1.40
  -2   2 -26    0.40    1.50
   2  -2 -26    1.80    0.60
  -2   2 -26    2.20    0.80
  -2   2 -26    1.80    1.00
   2  -2 -26    2.00    1.30
   2   2  26    1.30    1.30
   4  -2  26  131.19    5.30
  -4  -2 -26  133.49    5.90
  -4  -2 -26  124.89    5.40
  -4   2  26  118.89    7.40
  -4   2  26  119.59    4.30
   4   2 -26  119.89    6.20
   4   2 -26  130.99    7.30
  -4  -2 -26  125.49    5.40
  -4   2 -26  127.39    5.30
  -4   2 -26  130.89    5.90
   4  -2 -26  121.49    6.70
   4  -2 -26  128.89    4.00
  -6  -2 -26    4.70    0.80
  -6  -2 -26    9.50    1.90
  -6  -2 -26    9.20    1.10
   6   2 -26    8.00    0.60
   6  -2  26    9.10    1.80
   6   2 -26    7.80    1.90
   6   2 -26    7.30    0.80
  -6   2  26    3.40    2.10
   6  -2 -26    7.10    1.10
  -6   2 -26    8.50    2.10
   6   2  26    7.60    1.80
  -6   2 -26    5.80    1.50
   8  -2  26   19.80    2.80
  -8  -2 -26   22.20    3.20
   8   2  26   23.00    3.10
   0   4 -26    0.20    0.80
   0  -4  26    0.20    0.50
   0   4  26    0.70    1.30
   0  -4 -26    0.10    0.50
   0  -4 -26    0.10    1.10
   0  -4  26    0.30    0.40
   2   4 -26    1.70    1.70
   2  -4  26    0.90    0.50
   2   4 -26    0.10    0.90
   2  -4  26    0.10    1.10
  -2   4  26    0.90    1.40
  -2  -4 -26    0.90    0.70
  -2  -4 -26    1.10    1.00
   2   4  26   -0.10    1.10
  -2   4 -26    0.60    1.00
   2  -4 -26    3.60    1.30
   2  -4 -26    1.30    0.60
   4  -4  26   60.19    4.50
   4   4 -26   61.59    4.40
  -4  -4 -26   63.69    3.70
  -4  -4 -26   63.19    3.80
   4   4 -26   56.79    5.10
  -4   4  26   52.99    5.10
   4  -4  26   57.09    3.30
   4  -4 -26   67.19    2.90
   4   4  26   65.19    4.70
   4  -4 -26   62.79    4.80
  -4   4 -26   54.89    4.00
   6   4 -26   21.00    3.10
  -6  -4 -26   21.70    2.80
  -6  -4 -26   23.50    1.20
  -6  -4 -26   21.90    1.20
   6  -4  26   20.40    2.70
  -6   4 -26   20.70    3.80
   6  -4 -26   18.20    1.70
   8  -4  26    1.70    1.20
   8   4 -26    1.90    1.50
  -8  -4 -26    2.80    1.60
   8   4  26    2.10    1.40
   8  -4 -26    0.50    0.90
  -8   4 -26   -1.40    2.50
   0   6  26    4.00    1.50
   0   6 -26    1.90    0.60
   0  -6  26    2.80    0.60
   0  -6  26    2.90    0.80
   0  -6 -26    1.90    0.80
   0   6 -26    1.80    1.40
   0  -6 -26    2.10    1.30
   0  -6  26    4.10    1.70
  -2   6  26    2.00    1.70
   2   6 -26    1.30    1.20
  -2  -6 -26    1.50    0.70
   2  -6  26    2.20    0.80
   2  -6  26    1.80    1.20
  -2  -6 -26    2.60    1.20
   2  -6 -26    0.90    0.60
  -2  -6  26    2.10    0.40
  -2   6 -26    1.80    1.20
   2   6  26    0.40    1.10
   2  -6 -26    1.70    1.40
  -2  -6  26    1.20    0.40
   4  -6  26    2.80    1.50
  -4  -6 -26   -0.10    0.90
   4  -6  26    0.60    0.80
   4   6 -26    0.00    1.00
  -4   6  26    2.00    2.00
  -4  -6 -26    0.50    1.00
   4   6  26    2.00    1.50
   4  -6 -26    1.10    0.70
  -4   6 -26    2.00    1.20
   4  -6 -26    0.80    1.40
   6   6 -26    0.60    1.20
  -6  -6 -26    0.20    0.90
  -6  -6 -26    0.40    0.60
   6  -6  26    0.00    1.00
   6  -6 -26    0.60    0.80
  -8  -6 -26    8.50    2.30
   8  -6  26    4.90    1.80
   8  -6 -26    7.50    1.60
   8   6  26    7.30    1.60
   0  -8  26   -0.10    0.50
   0   8 -26    0.30    1.20
   0   8  26   -2.00    0.90
   0  -8  26    0.00    1.30
   0  -8 -26    0.20    1.10
   0  -8 -26    0.70    0.80
   2  -8  26   -0.20    0.60
   2   8 -26    1.60    1.40
   2  -8  26    4.10    1.60
   2   8 -26    0.50    0.40
  -2  -8 -26    0.10    0.80
  -2  -8 -26   -0.70    1.10
  -2   8  26   -0.10    1.50
  -2  -8  26   -0.80    1.40
   2  -8 -26    4.20    1.70
   2  -8 -26    1.70    1.50
  -2   8 -26    0.50    1.20
   2   8  26   -1.30    1.10
  -2  -8  26   -0.40    0.40
   4   8 -26   11.60    2.60
  -4  -8 -26   14.40    2.20
  -4   8  26   16.40    4.00
  -4  -8 -26   13.50    2.20
   4  -8  26   10.00    2.50
   4  -8  26   13.10    1.90
   4   8 -26   13.80    3.60
   4   8  26   11.60    2.70
  -4   8 -26   13.50    3.10
   4  -8 -26    9.90    2.60
   4  -8 -26   14.30    1.80
  -6  -8 -26   28.40    3.00
   6   8 -26   33.80    5.40
   6  -8  26   24.10    3.10
  -6  -8 -26   26.20    2.30
   6  -8 -26   25.40    2.30
  -8  -8 -26    1.00    1.80
   8  -8  26    1.80    1.60
   8   8  26    2.20    1.40
   8  -8 -26    0.40    1.40
   0 -10  26   91.59    6.60
   0  10 -26   93.19    6.30
   0 -10 -26   95.19    6.20
   0  10  26   82.39    6.70
   0 -10 -26   98.49    4.70
   0 -10  26   86.69    3.60
   2  10 -26   -0.60    1.30
   2 -10  26   -0.50    0.60
  -2 -10 -26    0.10    1.00
   2 -10  26    0.00    1.70
  -2  10  26    4.20    2.30
   2 -10 -26   -0.30    0.90
  -2  10 -26   -1.40    1.30
   2 -10 -26    1.80    1.90
  -2 -10  26    0.20    1.70
   2  10  26   -1.60    1.60
  -2 -10  26    0.70    0.60
  -4 -10 -26   51.49    3.90
  -4 -10 -26   50.69    4.20
   4 -10  26   47.70    3.20
  -4  10  26   57.99    6.20
   4  10 -26   56.89    5.00
   4  10 -26   53.39    1.80
   4 -10 -26   55.99    5.30
   4 -10 -26   55.49    3.40
   4  10  26   58.89    5.40
  -4  10 -26   44.50    4.60
  -4 -10  26   58.09    2.00
  -6 -10 -26    6.00    1.90
   6 -10  26    5.20    1.60
   6 -10 -26    3.90    2.10
   6  10  26    3.00    2.30
  -8 -10 -26   10.60    2.40
   8 -10  26   11.20    2.30
   8 -10 -26   13.00    2.30
   0 -12  26    3.40    2.50
   0  12 -26    1.70    1.90
   0  12  26    1.60    2.00
   0 -12 -26    1.20    1.00
   0 -12 -26   -0.70    1.70
  -2 -12 -26  188.48    9.10
  -2 -12 -26  162.18    7.20
   2 -12  26  169.08    9.90
   2  12 -26  166.08    9.10
   2 -12  26  172.08    6.40
  -2  12  26  166.48   10.60
   2 -12 -26  167.48    6.90
   2  12  26  164.08    9.70
  -2 -12  26  174.98    5.60
  -2 -12  26  175.38    9.80
   2 -12 -26  172.38    9.80
  -2  12 -26  177.28    9.70
   4 -12  26    7.70    1.90
  -4 -12 -26    4.80    2.10
  -4 -12 -26   10.10    2.80
   4  12 -26    5.80    2.40
  -4  12  26    0.90    2.90
   4 -12 -26    6.20    1.80
  -4 -12  26    7.50    1.30
   4  12  26    2.10    2.70
   6 -12  26   11.00    2.20
  -6 -12 -26    8.20    2.20
   6 -12 -26    9.90    2.00
   0  14 -26   15.00    3.30
   0  14  26   24.60    4.70
   0 -14  26   22.40    2.10
   0 -14  26   21.50    4.50
   0 -14 -26   13.50    3.90
   0 -14 -26   18.00    2.70
  -2  14  26    2.80    3.30
  -2 -14 -26    1.50    1.30
   2 -14  26    0.30    1.00
   2 -14  26    5.00    2.90
  -2 -14 -26   -2.90    2.20
  -2 -14  26    2.20    1.10
   2 -14 -26    1.20    1.30
   2 -14 -26   -3.60    2.90
  -2 -14  26    2.00    3.20
  -4 -14 -26   17.50    2.90
   4 -14  26   17.40    2.50
   4 -14 -26   19.20    2.70
   6 -14  26   -0.80    1.70
  -6 -14 -26    2.20    1.70
   6 -14 -26    4.90    1.60
   0 -16 -26    1.50    1.50
   0 -16  26   -0.40    1.20
  -2 -16 -26    0.40    1.50
   2 -16  26   -1.60    1.20
  -2 -16  26    0.10    1.30
   2 -16 -26    0.80    1.40
   4 -16  26   15.90    2.90
  -4 -16 -26   14.30    2.70
   4 -16 -26   18.70    2.90
   0 -18  26   -0.80    1.60
   0 -18 -26   -1.10    2.70
  -2 -18 -26   -1.40    1.90
   2 -18  26   -2.80    1.40
  -2 -18  26    1.00    2.00
   2 -18 -26    3.10    1.90
   1   1 -27  365.26    9.00
  -1  -1 -27  335.47   12.50
  -1  -1 -27  346.97    9.90
  -1   1  27  350.56   13.50
  -1   1  27  346.57    9.00
   1   1 -27  368.26   13.50
  -1   1 -27  368.66   12.00
  -1   1 -27  356.26    9.70
  -1  -1  27  364.06    8.80
   1   1  27  378.26   13.60
  -1  -1  27  358.96   13.90
   1  -1 -27  355.96   13.00
   1  -1 -27  348.57    9.20
  -1   1 -27  411.16   14.00
   3   1 -27  377.46   13.90
  -3  -1 -27  371.76   11.90
  -3  -1 -27  379.26   12.80
   3   1 -27  367.46    8.70
   3  -1  27  379.86   10.80
  -3   1  27  382.16   14.50
  -3   1  27  381.06    9.60
  -3  -1 -27  390.06   11.10
  -3  -1  27  377.66    8.70
  -3   1 -27  384.16   12.10
  -3   1 -27  375.26   10.90
  -3  -1  27  362.16   14.50
  -3   1 -27  381.16   13.70
   3  -1 -27  389.06    9.40
   3  -1 -27  380.76   13.60
   5   1 -27    6.50    0.80
  -5  -1 -27    6.40    1.60
   5   1 -27    6.30    2.00
  -5   1  27    5.80    0.90
  -5  -1 -27    5.80    1.30
  -5   1  27    5.70    2.30
   5  -1  27    4.20    1.20
   5   1 -27    7.10    0.60
  -5  -1 -27    7.20    1.50
   5  -1 -27    8.60    2.80
   5  -1 -27    5.40    0.90
  -5   1 -27   10.00    1.90
   5  -1 -27    6.50    0.90
  -5   1 -27    6.10    2.00
   5   1  27    7.30    1.70
  -5   1 -27    6.90    1.40
   7   1 -27   32.30    3.40
   7  -1  27   27.70    2.70
   7   1 -27   27.10    1.50
  -7  -1 -27   29.50    3.00
   7   1  27   28.80    2.70
  -7   1 -27   29.60    2.60
   7  -1 -27   27.70    1.80
   9  -1  27   -0.50    1.50
   9   1  27    0.20    1.50
   1   3 -27   90.49    6.40
   1  -3  27   93.09    3.50
  -1  -3 -27   97.89    5.50
  -1   3  27   93.49    6.20
  -1  -3 -27   92.99    3.90
   1   3 -27   93.69    5.40
  -1   3 -27   90.59    3.50
   1   3  27   94.89    6.00
  -1  -3  27   91.49    2.90
  -1   3 -27   99.19    5.30
  -1  -3  27   95.39    2.80
   1  -3 -27   97.69    5.80
  -1   3 -27   94.69    6.50
   1  -3 -27   94.69    3.50
  -3  -3 -27   23.40    2.20
   3   3 -27   26.20    3.90
   3   3 -27   29.70    3.10
   3  -3  27   24.90    2.00
  -3   3  27   29.10    4.10
  -3  -3 -27   25.00    2.60
  -3   3 -27   26.70    2.10
   3  -3 -27   23.60    3.50
  -3   3 -27   22.50    3.80
   3   3  27   21.10    3.20
  -3   3 -27   27.30    2.80
   3  -3 -27   25.70    1.60
  -5  -3 -27  120.19    5.50
   5   3 -27  114.89    6.20
   5   3 -27  117.99    6.90
  -5  -3 -27  112.69    5.00
  -5  -3 -27  111.29    4.80
  -5   3  27  104.09    7.60
   5  -3  27  102.89    5.00
   5  -3 -27  116.49    4.10
  -5   3 -27  104.99    6.30
  -5   3 -27  124.79    7.50
   5  -3 -27  115.29    6.70
  -7  -3 -27    2.30    1.10
   7   3 -27    3.30    1.50
   7  -3 -27    0.10    0.70
   7   3  27    3.80    1.40
  -7   3 -27   -1.20    2.00
   9  -3  27   39.50    3.70
  -9  -3 -27   47.10    4.20
   9   3  27   47.60    4.20
  -1  -5 -27   49.30    3.90
   1  -5  27   46.00    4.00
  -1   5  27   49.50    4.60
   1  -5  27   49.40    2.40
  -1  -5 -27   51.09    2.90
   1   5 -27   52.59    4.10
  -1   5 -27   41.60    3.70
   1   5  27   50.59    4.40
   1  -5 -27   48.40    4.00
  -1  -5  27   51.19    1.80
  -1  -5  27   46.90    1.90
   1  -5 -27   47.00    2.60
   3   5 -27   31.90    3.20
  -3  -5 -27   37.50    3.20
   3  -5  27   38.70    3.60
  -3   5  27   38.90    4.20
   3  -5  27   39.60    2.60
  -3  -5 -27   43.30    3.00
   3   5 -27   41.90    5.30
  -3   5 -27   38.00    3.40
   3  -5 -27   41.90    4.00
   3   5  27   38.10    3.90
   3  -5 -27   38.20    2.20
  -5  -5 -27   77.49    4.50
   5  -5  27   75.29    5.30
   5  -5  27   73.19    4.10
   5   5 -27   76.09    5.00
  -5   5  27   61.09    5.80
  -5   5 -27   80.19    5.00
   5  -5 -27   71.59    3.30
   5  -5 -27   64.29    5.40
   7   5 -27   51.59    4.00
   7  -5  27   50.79    3.80
  -7   5 -27   44.40    5.90
   7  -5 -27   51.39    3.00
   9  -5  27   16.40    4.60
  -9  -5 -27    7.80    2.00
   9  -5 -27   10.40    1.90
   9   5  27   15.10    2.90
   1   7 -27   21.90    1.30
   1   7 -27   20.90    3.10
  -1  -7 -27   23.80    3.20
   1  -7  27   28.30    3.90
  -1   7  27   20.60    3.60
  -1  -7 -27   19.90    2.00
   1  -7  27   21.50    1.60
   1  -7 -27   22.70    2.00
  -1  -7  27   21.50    1.40
   1   7  27   24.10    3.80
  -1   7 -27   26.10    3.60
  -1  -7  27   22.50    3.40
  -1  -7  27   20.60    1.20
   1  -7 -27   19.70    3.10
  -3  -7 -27   11.10    1.80
  -3   7  27   21.10    4.00
   3  -7  27   17.20    2.10
  -3  -7 -27   12.60    2.20
   3   7 -27   11.20    2.40
   3  -7  27   12.20    2.80
   3   7 -27   15.20    3.50
   3  -7 -27   10.80    2.70
   3   7  27   19.10    3.30
   3  -7 -27   16.60    2.00
  -3   7 -27   13.90    2.50
  -5   7  27   67.19    6.50
   5  -7  27   51.39    3.50
   5   7 -27   48.10    4.20
  -5  -7 -27   61.39    4.10
   5   7  27   59.89    4.80
   5  -7 -27   61.19    3.30
   7   7 -27   49.70    4.10
   7  -7  27   49.10    3.90
  -7  -7 -27   47.80    4.00
   7  -7 -27   51.59    3.30
   9  -7  27   12.50    2.60
  -9  -7 -27   15.60    3.40
   9  -7 -27    9.70    2.10
  -1  -9 -27   22.20    3.40
  -1  -9 -27   31.40    2.60
  -1   9  27   26.50    4.20
   1  -9  27   27.00    4.20
   1  -9  27   24.90    1.90
   1   9 -27   28.70    3.80
  -1  -9  27   26.80    1.60
  -1  -9  27   28.50    4.20
   1  -9 -27   27.80    2.30
  -1   9 -27   34.60    4.30
   1  -9 -27   25.70    3.70
   1   9  27   23.50    3.70
  -3  -9 -27   -0.10    1.00
   3  -9  27    1.50    0.90
  -3   9  27    4.10    2.30
  -3  -9 -27    2.30    1.30
   3   9 -27    0.90    0.40
   3   9 -27   -0.20    1.10
   3  -9  27    2.00    1.80
  -3   9 -27    2.20    1.70
   3  -9 -27    1.00    0.80
  -3  -9  27    1.00    0.50
   3   9  27   -0.40    1.70
   3  -9 -27    0.90    1.70
  -3  -9  27    0.70    0.50
   5   9 -27   77.89    5.50
   5  -9  27   72.29    4.20
  -5  -9 -27   75.69    4.60
  -5  -9 -27   75.79    4.80
   5   9  27   74.39    5.80
   5  -9 -27   72.29    4.00
  -7  -9 -27    0.80    1.50
   7  -9  27    0.30    1.30
   7  -9 -27    0.90    1.30
  -1  11  27   51.89    6.50
   1  11 -27   41.20    5.10
  -1 -11 -27   41.00    4.40
   1 -11  27   44.50    2.70
   1 -11  27   42.00    5.60
  -1 -11 -27   46.90    3.50
  -1  11 -27   46.80    5.50
   1 -11 -27   49.50    3.30
   1 -11 -27   42.80    4.50
  -1 -11  27   49.90    2.50
  -1 -11  27   53.09    6.30
   1  11  27   48.20    5.20
  -3 -11 -27   70.39    4.40
  -3  11  27   70.09    6.70
   3  11 -27   66.99    3.10
  -3 -11 -27   70.39    5.20
   3 -11  27   65.29    3.80
   3 -11  27   74.39    6.50
   3  11 -27   66.69    5.50
   3 -11 -27   75.49    4.10
   3 -11 -27   63.19    5.80
  -3 -11  27   60.09    5.80
  -3  11 -27   60.99    9.80
  -3 -11  27   71.59    2.80
   5 -11  27    0.60    1.10
  -5 -11 -27    0.50    1.70
  -5 -11 -27   -0.20    1.20
   5 -11 -27    1.00    1.30
   5  11  27    0.40    2.40
  -7 -11 -27    4.20    2.20
   7 -11  27    8.30    2.20
   7 -11 -27    7.90    1.90
   1 -13  27   25.60    4.70
   1 -13  27   31.40    2.40
  -1 -13 -27   29.10    4.60
  -1 -13 -27   31.50    2.90
   1  13 -27   25.90    4.30
  -1 -13  27   31.60    5.00
   1 -13 -27   32.40    3.00
  -1  13 -27   22.70    4.10
   1  13  27   20.60    4.40
   1 -13 -27   26.60    4.20
  -1 -13  27   30.10    2.20
  -3 -13 -27   73.09    4.80
  -3 -13 -27   73.89    6.30
   3 -13  27   66.49    4.00
  -3 -13  27   80.09    7.10
   3 -13 -27   75.79    4.40
  -3 -13  27   73.29    3.20
   3  13  27   69.39    9.00
   3 -13 -27   66.79    6.70
  -3  13 -27   74.69    6.50
   5 -13  27    3.70    1.20
  -5 -13 -27    2.80    1.70
   5 -13 -27    3.10    1.50
   7 -13  27   10.70    2.50
  -7 -13 -27   19.40    5.00
   1 -15  27   11.80    4.40
  -1 -15 -27   15.30    2.70
  -1  15  27    8.90    4.50
   1 -15  27   16.70    2.40
  -1  15 -27   15.20    3.60
   1 -15 -27   19.20    4.70
   1 -15 -27   13.40    2.50
  -1 -15  27   14.00    2.00
  -3 -15 -27    7.00    2.20
   3 -15  27    8.70    1.90
   3 -15 -27    8.30    2.30
  -3 -15  27    6.70    1.50
   5 -15  27   10.40    2.40
  -5 -15 -27   14.80    3.20
   5 -15 -27   10.40    2.50
   1 -17  27    4.10    1.80
  -1 -17 -27    6.70    2.00
   1 -17 -27    8.90    2.30
  -1 -17  27    9.10    2.10
  -3 -17 -27    4.70    2.00
   3 -17  27    2.20    1.50
   3 -17 -27    2.00    1.90
   1 -19  27    1.60    2.00
  -1 -19 -27   -2.50    1.80
  -1 -19  27   -0.30    2.10
   1 -19 -27    0.40    3.40
   0   0 -28  706.63   21.40
   0   0 -28  716.53   17.10
   0   0  28  717.43   16.90
   0   0  28  651.53   21.60
  -2   0 -28    0.40    0.60
   2   0 -28   -0.50    1.10
   2   0 -28    0.70    0.40
  -2   0  28   -0.10    0.30
  -2   0  28    1.10    1.50
  -2   0 -28    1.00    1.10
  -4   0 -28   79.29    4.30
  -4   0 -28   79.29    5.10
  -4   0  28   76.79    6.10
   4   0 -28   75.89    2.40
  -4   0  28   72.19    2.40
   4   0 -28   66.49    5.10
   6   0 -28   -0.70    0.60
  -6   0 -28    0.80    1.20
   6   0 -28   -0.10    0.50
   6   0  28    0.30    0.90
  -6   0 -28   -0.40    0.90
  -6   0 -28   -0.40    0.70
   8   0  28    4.60    1.80
   8   0 -28    6.40    1.70
   0  -2 -28    2.70    1.60
   0  -2 -28   -0.20    0.60
   0   2 -28    0.20    1.40
   0   2 -28   -0.70    0.90
   0  -2  28    0.10    0.40
   0   2 -28   -0.60    0.40
   0   2  28    1.20    1.40
   0  -2  28    0.10    0.50
   2  -2  28    0.90    0.60
   2   2 -28    1.40    0.30
  -2   2  28    2.90    1.70
   2   2 -28    1.50    1.40
  -2  -2 -28    4.90    1.30
  -2  -2 -28    3.70    1.40
  -2   2  28    2.10    0.60
   2   2 -28    0.70    1.00
   2   2  28    0.50    1.30
  -2  -2  28    1.30    0.20
   2  -2 -28    1.90    0.60
  -2   2 -28    1.60    1.40
   2  -2 -28    0.10    1.20
  -2   2 -28    2.00    1.20
  -2   2 -28    0.10    0.60
  -2  -2  28    1.30    0.20
  -4   2  28   66.99    5.80
   4   2 -28   73.79    4.90
  -4  -2 -28   71.49    4.40
  -4  -2 -28   74.79    4.00
  -4  -2 -28   73.09    4.10
   4  -2  28   70.59    4.00
   4   2 -28   68.69    5.10
   4  -2 -28   71.39    5.20
   4  -2 -28   73.39    2.80
  -4   2 -28   79.09    4.50
  -4   2 -28   75.79    4.00
  -4   2 -28   68.29    5.50
   6   2 -28   14.40    2.70
  -6  -2 -28   19.30    2.70
  -6  -2 -28   18.80    1.80
  -6  -2 -28   10.90    1.30
   6  -2  28   16.90    2.40
  -6   2 -28   16.20    3.00
   6  -2 -28   16.30    1.40
   6   2  28   13.50    2.20
  -6   2 -28   14.60    2.20
   8  -2  28    0.80    1.20
  -8  -2 -28    0.90    1.20
   8   2  28    1.50    1.40
   8  -2 -28    1.50    0.90
   0   4  28   73.19    5.50
   0  -4 -28   80.99    5.20
   0   4 -28   87.39    5.10
   0  -4 -28   88.99    3.70
   0  -4  28   83.79    3.10
   0  -4  28   80.89    2.90
   0   4 -28   80.09    6.30
   2   4 -28   46.20    3.80
  -2  -4 -28   41.20    2.70
  -2  -4 -28   44.70    3.60
  -2   4  28   46.30    4.50
   2  -4  28   41.20    2.30
   2   4 -28   47.20    4.80
   2   4  28   41.80    4.10
   2  -4 -28   40.00    2.20
   2  -4 -28   43.00    4.00
  -4  -4 -28    6.90    1.60
  -4   4  28    8.70    2.70
   4  -4  28    5.80    1.30
  -4  -4 -28    8.20    1.80
   4   4 -28    7.20    1.80
   4   4 -28    6.80    2.30
  -4   4 -28    4.30    1.60
   4  -4 -28    8.60    1.20
   4  -4 -28    6.20    2.00
   4   4  28   10.90    2.40
   6  -4  28   20.40    2.70
  -6  -4 -28   14.60    2.40
   6   4 -28   12.80    2.50
  -6  -4 -28   15.90    1.40
  -6  -4 -28   15.30    1.40
   6  -4 -28   16.50    1.60
  -6   4 -28   11.20    3.30
  -8  -4 -28    5.40    1.90
   8  -4  28    2.60    1.60
   8   4 -28    0.00    1.80
   8   4  28    5.30    1.70
   8  -4 -28    4.30    1.30
  -8   4 -28    2.30    2.70
   0  -6  28    0.10    1.40
   0  -6  28    0.60    0.50
   0  -6 -28   -0.30    0.60
   0   6  28    2.10    1.40
   0  -6 -28   -0.20    1.00
   0   6 -28   -0.40    0.90
   2  -6  28   -1.80    1.00
  -2  -6 -28   -0.60    1.00
   2   6 -28    1.70    1.90
  -2   6  28    0.60    1.40
  -2  -6 -28    0.30    0.80
   2   6 -28   -0.50    1.10
   2  -6  28    0.20    0.70
  -2   6 -28    0.60    1.00
   2  -6 -28    0.00    1.40
   2   6  28    0.80    1.20
  -2  -6  28    1.10    0.30
  -2  -6  28    0.20    0.30
   2  -6 -28    0.20    0.70
  -4   6  28    0.00    1.50
   4   6 -28    3.50    1.70
   4   6 -28    4.70    1.60
   4  -6  28    0.60    0.80
  -4  -6 -28    4.70    1.50
  -4  -6 -28    1.80    1.20
   4  -6 -28    1.80    0.80
   4   6  28    3.10    1.70
  -4   6 -28    0.30    1.10
   4  -6 -28    2.90    1.80
   6   6 -28   12.70    2.50
   6  -6  28    8.50    1.90
  -6  -6 -28    9.80    1.80
  -6  -6 -28   10.50    1.30
   6  -6 -28   12.20    1.80
  -8  -6 -28    1.20    1.50
   8  -6  28    1.40    1.40
   8   6  28   -0.20    1.30
   8  -6 -28   -0.30    1.00
   0  -8 -28   54.49    4.60
   0  -8  28   53.69    4.80
   0  -8 -28   58.99    4.90
   0   8  28   47.90    4.90
   0  -8  28   55.79    2.50
   0   8 -28   51.39    4.50
   2   8 -28   10.00    0.90
   2  -8  28   11.30    1.50
   2   8 -28   11.70    2.60
   2  -8  28    8.80    2.30
  -2  -8 -28   15.00    2.30
  -2   8  28    4.50    2.00
   2   8  28   11.20    2.90
  -2  -8  28    9.70    0.90
  -2  -8  28   12.30    4.30
   2  -8 -28   13.20    1.90
  -2   8 -28   12.00    2.70
  -2  -8  28   12.00    1.00
   2  -8 -28    9.70    2.40
   4  -8  28    3.20    1.80
   4  -8  28    3.80    1.20
  -4   8  28   -1.00    2.10
  -4  -8 -28    4.40    1.50
   4   8 -28    3.30    1.60
  -4  -8 -28    5.00    1.50
   4   8 -28    3.40    2.60
  -4   8 -28    4.50    1.90
   4   8  28    4.90    1.90
   4  -8 -28    4.60    1.20
   6  -8  28    6.50    1.70
   6   8 -28    4.40    1.80
  -6  -8 -28    3.90    1.80
  -6  -8 -28    5.00    1.30
   6  -8 -28    2.60    1.20
  -8  -8 -28    7.20    2.40
   8  -8  28    7.60    2.00
   8  -8 -28    6.10    1.70
   8   8  28    6.40    2.30
   0 -10 -28    0.40    0.90
   0  10 -28    3.40    1.70
   0 -10 -28   -0.50    1.40
   0 -10  28   -1.50    1.80
   0  10  28    2.90    2.10
   0 -10  28    1.10    0.60
   2 -10  28    1.70    0.90
  -2  10  28    4.30    2.40
   2  10 -28    5.40    2.10
   2 -10  28    2.20    2.00
  -2 -10 -28    4.10    1.30
  -2 -10  28    4.20    0.80
   2 -10 -28    2.20    1.70
   2  10  28    4.00    2.20
  -2 -10  28    1.10    2.00
   2 -10 -28    4.10    1.30
  -2  10 -28    3.40    2.00
   4 -10  28   31.60    2.70
   4  10 -28   28.70    4.00
  -4  10  28   34.00    5.60
  -4 -10 -28   27.50    3.70
  -4 -10 -28   39.50    3.30
   4 -10 -28   31.80    4.80
   4 -10 -28   32.70    2.60
   4  10  28   37.10    5.10
  -4  10 -28   31.40    4.40
   6 -10  28    5.70    1.40
  -6 -10 -28    2.30    1.60
   6  10  28    3.00    2.40
  -8 -10 -28   -0.60    1.80
   8 -10  28   -0.60    1.60
   8 -10 -28   -1.00    1.30
   0  12  28   80.59    7.20
   0 -12  28   84.49    8.20
   0 -12 -28   82.69    6.50
   0  12 -28   82.99    6.60
   0 -12 -28   77.49    4.50
   2 -12  28    2.10    1.00
  -2 -12 -28    1.80    1.80
  -2 -12 -28    1.50    1.50
   2 -12  28    2.30    2.20
   2  12 -28    3.00    2.10
  -2  12  28    3.20    2.40
   2  12  28    2.30    2.50
   2 -12 -28   -1.20    2.10
   2 -12 -28    2.30    1.40
  -2  12 -28    1.50    1.90
  -2 -12  28    2.20    0.80
  -2 -12  28    2.70    2.70
  -4 -12 -28   17.00    3.40
  -4 -12 -28   20.20    3.10
  -4 -12  28   14.60    1.40
   4  12  28   16.10    3.80
  -6 -12 -28    2.60    1.70
   6 -12  28   -0.40    1.10
   6 -12 -28    0.60    1.20
   0 -14 -28    1.10    2.80
   0  14 -28    0.40    2.40
   0 -14  28   -0.30    0.90
   0  14  28    3.60    2.80
   0 -14  28    3.70    3.40
   0 -14 -28   -1.80    0.90
  -2 -14 -28    4.80    1.70
   2 -14  28    2.10    1.20
   2 -14  28    2.10    3.00
  -2  14  28    0.90    3.30
   2 -14 -28    2.80    1.20
  -2 -14  28    4.50    1.10
  -2  14 -28    7.00    2.80
   2 -14 -28    3.30    3.40
  -2 -14  28   -1.20    3.40
   4 -14  28   12.90    2.30
  -4 -14 -28   17.30    3.10
   4 -14 -28   13.00    2.50
   6 -14  28    6.30    1.70
  -6 -14 -28    7.40    2.30
   6 -14 -28    6.60    2.10
   0 -16 -28    2.80    1.80
   0 -16  28   -0.60    1.00
  -2 -16 -28    4.40    1.90
   2 -16  28    5.90    1.50
   2 -16 -28    4.40    1.60
  -2 -16  28    4.40    1.70
   4 -16  28    2.00    1.70
  -4 -16 -28    0.80    2.00
   4 -16 -28    1.90    3.00
   0 -18  28   -1.00    1.70
   0 -18 -28    0.70    1.80
  -2 -18 -28    1.10    2.30
   2 -18  28    2.40    1.70
   2 -18 -28    0.30    1.80
  -1  -1 -29   35.10    3.60
  -1   1  29   34.60    4.50
   1   1 -29   29.20    4.10
   1   1 -29   31.80    1.60
  -1   1  29   31.60    1.60
  -1  -1 -29   32.40    2.10
   1  -1 -29   33.40    2.00
   1  -1 -29   33.40    3.60
  -1  -1  29   27.40    4.10
   1   1  29   25.20    3.90
  -1   1 -29   37.50    3.20
  -1   1 -29   29.00    4.10
  -1  -1  29   34.50    1.50
  -1   1 -29   33.70    2.00
   3  -1  29  116.89    4.70
   3   1 -29  111.09    2.90
  -3  -1 -29  122.09    5.70
   3   1 -29  115.79    6.90
  -3  -1 -29  118.59    4.90
  -3   1  29  115.79    7.30
  -3  -1 -29  117.89    6.20
  -3   1 -29  117.99    4.80
  -3  -1  29  113.39    7.30
   3  -1 -29  112.09    6.60
  -3   1 -29  115.69    5.70
  -3   1 -29   99.69    6.40
  -3  -1  29  112.29    2.90
   3  -1 -29  111.39    3.50
  -5   1  29   14.30    4.00
  -5  -1 -29   19.20    2.70
  -5   1  29   15.20    1.30
   5   1 -29   15.80    0.80
  -5  -1 -29   13.00    2.30
   5   1 -29   18.70    3.10
  -5  -1 -29   15.50    2.40
   5   1 -29   17.00    0.90
   5  -1  29   18.50    2.40
   5   1  29   14.20    2.20
  -5   1 -29   18.30    2.60
   5  -1 -29   17.70    1.20
  -5   1 -29   15.60    2.60
   5  -1 -29   19.40    3.20
   5  -1 -29   15.50    1.30
   7   1 -29   48.90    6.70
   7   1 -29   41.80    1.80
  -7  -1 -29   39.20    3.40
   7   1  29   40.30    3.50
   7  -1 -29   43.70    2.10
  -7   1 -29   43.60    3.40
  -7   1 -29   45.50    6.30
   9  -1  29   -1.20    1.30
   9   1  29    1.40    1.60
  -1  -3 -29    0.10    0.50
  -1   3  29   -0.40    0.90
  -1  -3 -29   -0.90    1.00
   1   3 -29    2.50    1.90
   1   3 -29    0.50    1.10
   1  -3  29    0.20    0.40
  -1  -3  29    0.20    0.40
  -1   3 -29    0.20    0.50
  -1   3 -29   -1.10    1.20
   1   3  29   -0.60    1.00
  -1   3 -29    1.10    1.00
   1  -3 -29    0.30    1.10
  -1  -3  29    0.20    0.30
   1  -3 -29   -0.30    0.50
  -3   3  29   61.69    5.40
  -3  -3 -29   55.09    4.10
   3   3 -29   57.29    5.10
   3   3 -29   59.79    4.40
  -3  -3 -29   54.89    3.40
   3  -3  29   57.99    3.10
   3  -3 -29   59.89    2.60
  -3   3 -29   69.79    7.50
  -3   3 -29   58.39    4.10
   3  -3 -29   60.49    4.80
  -3   3 -29   59.39    3.20
   3   3  29   45.00    4.50
   5   3 -29   35.60    3.60
  -5  -3 -29   35.40    3.00
  -5  -3 -29   35.40    2.70
   5   3 -29   30.40    4.20
  -5  -3 -29   35.50    2.90
  -5   3  29   32.50    6.00
   5  -3  29   33.50    2.70
  -5   3 -29   32.90    4.50
  -5   3 -29   35.50    3.20
   5  -3 -29   35.90    4.50
   5  -3 -29   35.30    2.00
   7   3 -29    0.40    1.50
   7  -3  29    1.50    1.20
  -7   3 -29    2.20    2.10
   7  -3 -29    2.80    1.00
  -9  -3 -29   13.80    2.50
   9  -3  29   14.10    2.40
   9   3  29    9.90    2.70
   1  -5  29   40.80    2.20
  -1  -5 -29   41.90    3.70
  -1  -5 -29   40.30    2.60
   1   5 -29   46.00    5.80
   1  -5  29   41.80    3.80
  -1   5  29   39.50    4.30
   1   5 -29   42.90    3.70
   1  -5 -29   38.10    2.30
   1   5  29   43.60    4.30
  -1   5 -29   40.70    3.60
   1  -5 -29   44.20    4.00
  -1  -5  29   39.30    1.60
  -1  -5  29   39.10    1.70
  -3  -5 -29    3.40    1.10
   3  -5  29    1.60    1.30
   3  -5  29    1.80    0.70
   3   5 -29    4.70    1.80
  -3  -5 -29    2.80    1.00
   3   5 -29    1.50    1.80
  -3   5  29    3.20    1.90
   3   5  29    1.60    1.40
   3  -5 -29    1.60    1.50
   3  -5 -29    3.60    1.00
  -3   5 -29    0.40    1.30
  -5  -5 -29    7.90    1.90
   5  -5  29    7.40    1.60
   5   5 -29    8.80    2.10
  -5   5  29    9.10    2.70
  -5  -5 -29    7.50    1.50
   5  -5 -29    9.90    2.30
  -5   5 -29    6.80    1.80
   5  -5 -29    8.60    1.40
  -7  -5 -29    8.40    1.80
   7  -5  29   12.00    2.20
   7   5 -29   12.50    2.40
   7  -5 -29    9.70    1.60
   7   5  29    8.80    2.20
  -7   5 -29   15.60    4.20
   9  -5  29    6.40    1.80
  -9  -5 -29    6.10    2.20
   9  -5 -29    7.70    3.00
   9   5  29    3.50    1.90
   1  -7  29   28.00    1.90
   1  -7  29   26.70    4.60
   1   7 -29   25.00    1.50
  -1   7  29   31.20    4.80
  -1  -7 -29   26.00    3.50
   1   7 -29   28.00    3.60
  -1  -7 -29   26.00    2.30
  -1  -7  29   26.20    3.70
   1  -7 -29   30.80    4.00
  -1  -7  29   25.00    1.40
  -1  -7  29   25.70    1.50
   1   7  29   27.20    4.00
  -1   7 -29   32.80    3.50
   1  -7 -29   33.50    2.30
   3   7 -29    1.10    1.30
   3   7 -29   -2.60    1.90
  -3  -7 -29    0.70    0.90
   3  -7  29    0.50    1.50
   3  -7  29   -0.30    0.70
  -3   7  29    0.00    1.80
  -3  -7 -29   -0.60    1.20
   3  -7 -29    0.40    0.70
   3  -7 -29   -1.90    1.30
   3   7  29   -0.60    1.40
  -3   7 -29    1.50    1.40
   5   7 -29   -1.10    1.50
  -5   7  29    0.00    2.40
  -5  -7 -29    0.50    1.00
   5  -7  29    0.10    1.10
   5  -7 -29   -0.20    0.80
   5   7  29   -1.00    1.40
  -7  -7 -29   13.30    2.60
   7  -7  29   12.40    2.50
   7  -7 -29   12.20    2.00
  -9  -7 -29    6.00    2.60
   9  -7  29    5.10    2.00
   9   7  29    4.70    2.10
   9  -7 -29    3.70    1.60
  -1  -9 -29    0.20    1.20
   1  -9  29    2.60    0.90
   1  -9  29    1.70    2.20
  -1  -9 -29    1.90    0.90
  -1   9  29    6.70    2.50
   1   9 -29    3.30    1.50
   1  -9 -29    0.70    1.40
  -1  -9  29    1.60    0.60
  -1  -9  29    0.10    1.70
  -1   9 -29    1.70    1.60
   1  -9 -29    2.10    1.10
   1   9  29    0.60    1.40
   3   9 -29   19.30    3.20
   3   9 -29   20.90    1.00
  -3  -9 -29   19.40    2.60
   3  -9  29   29.90    4.40
   3  -9  29   21.00    2.00
  -3  -9 -29   25.70    3.50
  -3   9  29   17.40    3.80
   3  -9 -29   23.30    2.30
  -3  -9  29   19.70    1.10
   3   9  29   20.00    4.20
   3  -9 -29   21.90    3.70
  -3   9 -29   24.70    3.80
  -3  -9  29   22.50    1.10
   5   9 -29   39.40    4.10
   5  -9  29   41.70    3.20
  -5  -9 -29   33.10    3.40
  -5  -9 -29   37.20    3.50
   5   9  29   38.70    4.80
   5  -9 -29   35.30    2.80
   7  -9  29    1.70    1.40
  -7  -9 -29    8.00    2.30
   7  -9 -29    5.10    1.60
   1 -11  29    1.10    0.90
   1  11 -29    0.10    1.60
  -1 -11 -29    0.20    1.10
  -1 -11 -29   -0.10    1.80
   1 -11  29    1.30    2.10
  -1  11  29   -2.10    1.80
   1 -11 -29    2.30    1.80
  -1 -11  29    2.60    2.30
   1 -11 -29    1.00    1.10
   1  11  29    2.00    2.10
  -1  11 -29    1.30    1.80
  -1 -11  29    0.20    0.70
  -3 -11 -29   24.10    3.40
   3  11 -29   23.30    3.90
   3 -11  29   28.00    2.50
   3 -11  29   20.30    4.20
  -3  11  29   33.90    5.20
  -3 -11 -29   26.30    3.20
   3  11  29   24.90    5.70
  -3  11 -29   23.50    3.90
   3 -11 -29   30.40    2.60
   3 -11 -29   30.10    4.60
  -3 -11  29   25.70    4.50
  -5 -11 -29    2.40    2.30
   5 -11  29    4.70    1.50
  -5 -11 -29    7.00    2.00
   5  11  29    8.80    2.90
  -7 -11 -29   21.50    3.90
   7 -11  29   16.60    2.80
  -1  13  29    6.10    3.60
  -1 -13 -29   10.70    3.20
   1 -13  29    9.00    1.60
   1  13 -29   10.20    3.00
  -1 -13 -29    8.60    2.00
   1 -13  29    9.80    3.80
  -1 -13  29    8.70    1.40
   1 -13 -29    8.40    3.20
   1 -13 -29    5.50    1.70
  -1  13 -29    4.40    2.80
  -1 -13  29    2.60    3.20
   1  13  29    4.70    2.90
  -3 -13 -29   11.20    2.20
   3 -13  29   16.80    2.40
  -3  13  29    6.40    3.80
  -3 -13 -29   11.40    3.40
  -3 -13  29   12.90    1.50
   3 -13 -29   11.30    3.30
   3 -13 -29   21.10    2.90
  -3 -13  29   15.30    4.80
   5 -13  29    5.70    1.70
  -5 -13 -29    4.20    1.70
   5 -13 -29    7.00    1.90
  -7 -13 -29   22.60    3.60
   7 -13  29   19.20    2.90
   7 -13 -29   20.40    3.20
   1 -15  29   -2.80    3.30
  -1 -15 -29    4.40    2.00
   1 -15  29    1.90    1.20
   1 -15 -29   -1.60    3.50
  -1  15 -29    0.80    2.70
   1 -15 -29    3.10    1.60
  -1 -15  29    0.30    1.10
  -3 -15 -29    4.30    1.80
   3 -15  29    3.40    1.40
  -3 -15  29    4.50    1.50
   3 -15 -29    4.30    1.60
  -5 -15 -29    6.00    2.30
   5 -15  29   11.60    2.50
   5 -15 -29    4.90    2.20
  -1 -17 -29    9.10    2.20
   1 -17  29    8.90    2.10
   1 -17 -29    6.00    2.00
  -1 -17  29    6.50    1.90
   3 -17  29    5.60    2.10
   3 -17 -29    7.20    2.00
   0   0  30   -0.30    1.30
   0   0 -30    1.10    0.50
   0   0 -30    2.00    1.40
   0   0  30    1.30    0.60
   2   0 -30  112.19    3.40
  -2   0  30   98.19    6.80
   2   0 -30  108.79    6.60
  -2   0  30  108.99    3.10
  -2   0 -30  107.39    4.40
   4   0 -30    1.10    1.40
   4   0 -30    0.20    0.40
  -4   0  30    3.60    1.90
   4   0  30   -0.20    0.60
  -4   0 -30    0.70    1.40
  -4   0 -30   -1.70    1.00
  -4   0 -30    0.10    0.80
  -4   0  30    0.20    0.30
  -6   0 -30   17.50    2.60
  -6   0 -30   24.50    3.20
   6   0 -30   17.60    1.40
   6   0  30   22.60    2.80
   8   0  30   -1.20    1.10
   0  -2 -30    4.50    1.00
   0  -2  30    4.20    0.80
   0   2  30    2.40    1.60
   0   2 -30    3.00    1.40
   0   2 -30    5.30    2.20
   0  -2 -30    5.20    1.90
  -2   2  30  138.39    4.30
   2   2 -30  148.19    7.10
  -2   2  30  155.98    8.50
   2   2 -30  145.79    3.70
  -2  -2 -30  138.39    5.40
   2  -2  30  146.99    5.10
   2  -2 -30  161.58    8.00
  -2  -2  30  142.99    3.50
   2  -2 -30  142.09    4.50
   2   2  30  137.59    7.90
  -2   2 -30  137.39    5.10
  -2  -2  30  145.59    3.60
  -2   2 -30  144.59    8.20
  -4  -2 -30   14.30    2.10
   4   2 -30   10.90    2.40
   4   2 -30   13.10    2.50
   4  -2  30   13.50    2.00
  -4   2  30   12.60    3.00
  -4  -2 -30   10.60    2.10
  -4  -2 -30   15.50    2.20
   4  -2 -30   13.30    1.20
  -4   2 -30   15.10    3.10
  -4   2 -30   13.10    2.00
  -4   2 -30   14.40    2.30
   4  -2 -30   15.90    2.80
  -6  -2 -30   47.70    3.50
  -6  -2 -30   45.90    2.80
   6  -2  30   49.70    3.50
   6   2 -30   46.70    4.20
  -6  -2 -30   49.40    3.00
   6   2  30   42.30    3.30
  -6   2 -30   42.90    3.30
  -6   2 -30   44.80    4.40
   6  -2 -30   50.09    2.40
   8  -2  30   16.20    2.70
  -8  -2 -30    9.50    2.40
   8  -2 -30   16.80    1.70
   8   2  30   19.70    3.00
   0  -4  30   -0.50    0.40
   0   4  30    1.20    1.20
   0  -4 -30   -1.10    0.90
   0   4 -30    1.40    1.70
   0   4 -30   -0.20    0.80
   0  -4  30    0.10    0.40
   0  -4 -30    0.30    0.60
   2   4 -30    0.50    1.70
  -2  -4 -30    0.40    0.70
   2  -4  30    1.50    0.70
  -2   4  30    0.30    1.50
   2   4 -30   -0.10    1.20
  -2  -4 -30    0.50    0.90
   2   4  30    0.60    1.40
   2  -4 -30    0.50    0.60
  -2   4 -30   -0.60    0.80
   2  -4 -30    0.70    1.20
  -4   4  30   -3.10    1.60
  -4  -4 -30    0.00    0.80
  -4  -4 -30    1.30    1.00
   4   4 -30   -1.20    1.50
   4   4 -30   -0.90    1.20
   4  -4  30    0.70    0.80
  -4   4 -30    3.50    1.40
   4  -4 -30   -1.20    1.30
   4   4  30    0.30    1.50
   4  -4 -30    0.60    0.70
  -6  -4 -30    0.60    0.70
   6   4 -30   -0.70    1.40
  -6  -4 -30    0.80    1.00
   6  -4  30    2.00    1.20
   6  -4 -30    1.00    0.60
  -6   4 -30    2.90    2.40
   8  -4  30    4.00    1.70
  -8  -4 -30    4.00    1.60
   8   4  30    1.50    1.40
   8  -4 -30    5.40    1.30
  -8   4 -30    5.10    3.30
   0   6  30   75.29    5.80
   0   6 -30   72.29    5.10
   0  -6 -30   72.99    3.60
   0  -6 -30   72.59    5.30
   0  -6  30   65.59    5.00
   0  -6  30   73.89    2.80
   2   6 -30    2.40    1.40
   2   6 -30    0.60    2.00
   2  -6  30    3.50    1.80
   2  -6  30    2.90    0.90
  -2   6  30    3.20    2.10
  -2  -6  30    3.20    0.40
   2   6  30    1.80    1.80
  -2   6 -30    3.60    1.30
  -2  -6  30    2.40    0.40
   2  -6 -30    3.60    1.00
  -4  -6 -30    0.80    0.90
  -4  -6 -30    0.70    1.00
   4   6 -30   -0.30    1.80
  -4   6  30    0.30    1.90
   4  -6  30    0.70    0.90
   4   6 -30    1.80    1.60
   4  -6  30   -0.50    1.40
   4   6  30   -0.20    1.60
   4  -6 -30   -0.60    0.80
  -4   6 -30   -0.80    1.20
   4  -6 -30    1.10    1.80
  -6  -6 -30    3.40    1.00
   6   6 -30    4.00    2.00
  -6  -6 -30    2.30    1.30
   6  -6  30    2.40    1.20
   6  -6 -30    5.60    1.30
  -8  -6 -30    9.30    2.30
   8  -6  30   12.60    2.40
   8  -6 -30    8.40    1.70
   8   6  30    9.70    2.20
   0  -8  30   -0.30    0.50
   0  -8 -30    0.00    0.80
   0   8 -30    2.30    1.40
   0  -8 -30    0.60    1.40
   0  -8  30    1.20    1.70
   0   8  30    0.20    1.60
   2  -8  30    1.50    1.70
  -2  -8 -30   -0.70    0.70
   2   8 -30    1.00    0.50
   2  -8  30    0.60    0.70
   2   8 -30   -1.60    1.40
   2  -8 -30   -0.50    1.50
   2   8  30    0.30    1.70
  -2   8 -30   -0.20    1.40
  -2  -8  30    1.10    0.50
   2  -8 -30    0.30    0.70
  -2  -8  30    1.10    0.50
  -4  -8 -30    0.70    1.20
   4  -8  30    0.40    0.80
   4  -8  30    3.40    1.90
  -4   8  30    1.90    2.30
   4   8 -30   -0.10    1.40
  -4  -8 -30    0.60    1.20
   4  -8 -30    1.00    0.90
   4   8  30    1.60    1.90
  -4   8 -30    0.30    1.40
   4  -8 -30    0.90    2.10
   6   8 -30   -1.80    1.60
  -6  -8 -30    0.10    1.10
   6  -8  30   -1.20    1.00
  -6  -8 -30    1.40    1.40
   6  -8 -30    1.40    1.00
   8  -8  30    2.90    1.90
  -8  -8 -30    0.70    1.80
   8   8  30    1.40    1.60
   8  -8 -30    2.20    1.50
   0  10  30    6.50    2.40
   0 -10  30    2.20    2.10
   0 -10 -30    3.40    1.30
   0 -10 -30    4.00    1.60
   0 -10  30    1.30    0.80
   0  10 -30    2.90    1.80
  -2 -10 -30   53.69    3.90
  -2  10  30   55.29    5.90
   2  10 -30   54.99    5.00
   2 -10  30   63.79    5.70
   2 -10  30   53.29    3.10
   2  10  30   53.29    5.30
   2 -10 -30   52.99    3.50
  -2  10 -30   52.19    4.90
   2 -10 -30   55.19    5.10
  -2 -10  30   56.19    2.40
  -2 -10  30   49.00    5.30
  -4 -10 -30    2.30    1.60
  -4  10  30    2.00    2.60
   4  10 -30    5.00    2.20
   4 -10  30    6.30    1.50
  -4 -10 -30    8.20    2.00
   4  10  30    0.30    2.20
   4 -10 -30    6.80    1.60
   4 -10 -30    4.10    2.60
  -6 -10 -30   30.60    3.90
   6 -10  30   33.00    3.10
   6  10  30   20.70    3.90
   6 -10 -30   33.30    3.40
   8 -10  30    5.50    2.10
   8 -10 -30    4.50    1.80
   0  12 -30    0.50    2.00
   0 -12  30    0.20    2.40
   0 -12 -30   -1.90    2.10
   0  12  30   -4.40    2.00
   0 -12 -30    1.00    1.10
   2  12 -30   15.90    3.30
   2 -12  30   17.40    2.20
   2 -12  30   13.80    3.80
  -2 -12 -30   18.90    2.80
  -2 -12 -30   12.10    3.10
  -2  12  30   19.80    4.40
   2  12  30   13.60    3.50
  -2 -12  30   11.80    3.40
   2 -12 -30   16.20    2.60
  -2  12 -30   15.60    3.60
  -2 -12  30   14.80    1.50
   2 -12 -30    7.10    2.70
   4 -12  30    2.60    1.30
  -4 -12 -30    1.50    1.30
  -4 -12 -30   -1.00    2.00
   4 -12 -30    2.50    1.30
   6 -12  30    9.90    2.20
  -6 -12 -30   12.10    2.80
   6 -12 -30    9.40    1.90
   0  14  30    3.50    3.20
   0 -14  30    3.30    3.60
   0 -14  30    6.30    1.40
   0 -14 -30    2.70    2.90
   0  14 -30    3.90    2.70
   0 -14 -30    4.10    1.90
   2 -14  30   13.30    4.30
  -2  14  30    5.50    3.50
  -2 -14 -30   10.20    2.40
   2 -14  30   12.90    2.20
   2 -14 -30   13.30    4.60
  -2 -14  30   14.30    1.70
  -2  14 -30   16.30    3.80
   2 -14 -30   12.20    2.50
  -4 -14 -30    4.70    1.80
   4 -14  30    4.90    1.80
   4 -14 -30    2.10    1.40
   6 -14  30    9.10    2.30
   0 -16 -30    0.80    1.30
   0 -16  30    0.80    1.30
  -2 -16 -30   -1.90    1.80
   2 -16  30    5.20    1.80
   2 -16 -30    5.30    1.70
  -2 -16  30    3.60    1.60
   4 -16  30   -1.30    1.40
  -4 -16 -30   -0.80    1.80
   4 -16 -30   -0.80    2.40
   0 -18 -30   10.80    2.70
   0 -18  30   10.20    2.60
  -2 -18 -30    5.80    2.20
   2 -18  30    3.50    1.80
   2 -18 -30    7.60    2.40
   1   1 -31   73.19    2.70
   1   1 -31   69.99    5.50
  -1  -1 -31   72.29    3.30
  -1  -1 -31   76.49    5.40
  -1   1  31   79.59    6.10
  -1   1  31   70.69    2.70
   1   1  31   73.99    5.70
   1  -1 -31   75.19    5.50
  -1  -1  31   71.99    5.90
  -1   1 -31   71.99    3.20
   1  -1 -31   66.39    2.80
  -1   1 -31   77.19    4.80
  -1  -1  31   68.29    2.50
  -1   1 -31   75.49    6.70
  -3  -1 -31    3.70    1.70
   3   1 -31    4.50    0.40
   3  -1  31    5.00    1.10
  -3   1  31    2.60    1.70
   3   1 -31    3.90    1.40
  -3  -1 -31    4.20    1.20
  -3   1  31    4.60    0.70
  -3  -1 -31    2.20    1.20
  -3  -1  31    5.90    2.10
  -3  -1  31    4.50    0.40
   3  -1 -31    4.90    0.80
  -3   1 -31    1.70    1.30
   3  -1 -31    3.80    1.80
  -3   1 -31    3.20    1.30
  -3   1 -31    6.70    1.30
  -5   1  31   43.10    5.60
  -5  -1 -31   44.70    3.30
  -5  -1 -31   52.49    4.10
  -5   1  31   50.59    2.20
  -5  -1 -31   52.49    3.50
   5   1 -31   58.09    5.00
   5  -1  31   49.20    3.30
   5  -1 -31   50.59    4.60
  -5   1 -31   53.49    4.60
   5  -1 -31   51.19    2.20
  -5   1 -31   50.69    3.60
   5  -1 -31   50.89    2.10
   5   1  31   56.89    3.60
  -5   1 -31   47.20    3.30
   7   1 -31   -1.80    1.80
   7   1 -31    0.90    0.50
  -7  -1 -31    0.10    1.40
   7  -1  31    1.60    1.00
  -7  -1 -31   -0.50    0.70
   7   1  31    0.80    1.30
   7  -1 -31    1.50    0.70
  -7   1 -31   -0.40    1.40
  -7   1 -31    2.70    1.40
   9  -1  31    6.40    2.10
   9   1  31   -1.30    1.70
   1   3 -31  100.39    5.80
  -1  -3 -31   97.69    6.00
   1   3 -31  100.49    7.10
  -1   3  31   99.59    6.70
  -1  -3 -31  101.09    4.30
   1  -3  31  103.59    3.80
  -1  -3  31  100.19    3.10
   1  -3 -31   99.59    6.30
  -1   3 -31  100.69    7.10
  -1   3 -31   96.59    5.60
  -1   3 -31  101.89    3.90
  -1  -3  31   97.79    3.00
   1   3  31   96.99    6.50
   1  -3 -31   96.79    3.80
  -3   3  31   60.19    5.60
  -3  -3 -31   57.59    4.20
  -3  -3 -31   55.09    3.40
   3   3 -31   56.19    4.40
   3  -3  31   57.19    3.10
   3   3 -31   63.69    5.50
  -3   3 -31   54.19    4.10
   3  -3 -31   55.09    2.60
  -3   3 -31   53.79    3.10
   3  -3 -31   54.79    4.60
  -5  -3 -31   24.60    2.60
  -5  -3 -31   24.20    2.60
  -5   3  31   21.40    4.30
   5   3 -31   23.20    3.90
   5  -3  31   24.50    2.40
   5   3 -31   23.80    3.50
   5  -3 -31   23.60    1.70
  -5   3 -31   22.20    3.00
   5  -3 -31   25.00    3.80
  -5   3 -31   20.40    3.90
  -7  -3 -31   63.29    4.40
   7  -3  31   72.59    4.50
   7   3 -31   73.99    5.20
  -7   3 -31   74.69    5.80
   7  -3 -31   67.69    3.10
   7   3  31   65.29    4.40
  -9  -3 -31   12.10    2.40
   9   3  31   14.00    2.60
   1   5 -31  117.09    8.40
   1  -5  31  127.59    4.50
  -1  -5 -31  128.39    5.20
   1   5 -31  138.39    7.10
  -1   5  31  133.99    8.10
  -1  -5 -31  135.69    7.00
  -1  -5  31  131.09    3.70
  -1  -5  31  129.09    3.90
   1  -5 -31  131.29    4.80
   1   5  31  106.39    7.10
  -1   5 -31  131.79    6.80
   1  -5 -31  132.49    7.30
  -3  -5 -31   -0.10    1.20
   3   5 -31    0.90    1.10
  -3   5  31   -1.30    1.70
   3  -5  31    0.10    0.70
   3  -5  31    0.70    1.60
  -3  -5 -31    2.10    1.10
   3   5 -31    1.90    1.70
   3   5  31    3.10    2.10
  -3   5 -31    1.10    1.30
   3  -5 -31    0.00    1.30
   3  -5 -31    1.60    0.80
  -5  -5 -31   20.60    2.90
   5   5 -31   15.20    2.80
   5  -5  31   16.50    2.30
  -5  -5 -31   19.70    2.40
  -5   5  31   11.40    3.30
  -5   5 -31   19.50    2.90
   5  -5 -31   21.10    1.80
   5  -5 -31   18.80    3.60
   7   5 -31   10.00    2.40
   7  -5  31    7.40    1.70
  -7  -5 -31   12.80    2.50
   7  -5 -31    7.70    1.40
  -7   5 -31    9.40    4.00
   7   5  31   10.40    2.20
   9  -5  31    0.10    1.50
  -1   7  31   59.49    5.60
   1   7 -31   45.80    4.20
  -1  -7 -31   46.00    4.20
   1  -7  31   52.59    4.90
   1  -7  31   42.90    2.40
  -1  -7 -31   46.50    3.10
   1  -7 -31   43.20    4.30
  -1  -7  31   42.90    2.10
   1  -7 -31   47.70    2.80
   1   7  31   42.40    4.60
  -1  -7  31   47.90    2.10
  -1   7 -31   42.60    4.10
   3  -7  31   -1.10    1.50
   3  -7  31    0.80    0.80
  -3  -7 -31    1.70    1.30
   3   7 -31   -2.20    1.90
  -3   7  31    1.30    2.00
   3   7 -31   -1.40    1.00
  -3  -7 -31   -1.30    0.80
  -3   7 -31    2.10    1.40
   3   7  31    0.70    1.90
   3  -7 -31    1.60    1.40
   3  -7 -31    3.30    2.10
  -5   7  31    2.40    2.70
   5   7 -31    5.90    2.10
  -5  -7 -31    4.70    1.60
   5  -7  31    6.60    1.50
   5   7  31    4.60    2.30
   5  -7 -31    8.90    1.50
   7  -7  31    2.40    1.40
  -7  -7 -31    4.20    1.90
   7  -7 -31    1.50    1.20
   9  -7  31    1.30    1.90
  -9  -7 -31    1.20    1.90
   9   7  31   -0.30    1.80
   9  -7 -31   -1.10    1.70
   1   9 -31   42.70    4.20
   1  -9  31   41.80    2.40
  -1   9  31   35.30    5.30
  -1  -9 -31   37.00    2.90
   1  -9  31   35.60    4.70
  -1   9 -31   43.90    4.50
   1  -9 -31   39.70    5.00
   1   9  31   43.20    5.70
  -1  -9  31   43.30    4.70
  -1  -9  31   39.90    2.00
   1  -9 -31   38.40    2.80
   3   9 -31   27.80    4.00
  -3  -9 -31   27.30    3.80
   3  -9  31   27.70    2.40
  -3  -9 -31   27.70    2.80
  -3   9  31   26.80    4.50
   3   9 -31   37.10    6.10
   3  -9  31   38.70    6.90
   3  -9 -31   32.30    2.50
   3  -9 -31   24.40    4.00
  -3   9 -31   23.00    3.70
   5  -9  31   21.80    2.90
  -5  -9 -31   26.70    3.40
   5   9 -31   24.20    3.80
  -5  -9 -31   22.90    3.60
   5  -9 -31   23.10    2.30
   5   9  31   22.40    3.70
   7  -9  31   42.00    3.70
  -7  -9 -31   37.90    3.90
   7  -9 -31   38.50    3.20
   1  11 -31   24.70    3.80
  -1 -11 -31   25.20    4.00
   1 -11  31   27.50    4.40
  -1 -11 -31   20.60    2.70
  -1  11  31   17.20    4.40
   1 -11  31   23.10    2.00
  -1 -11  31   20.80    3.90
  -1  11 -31   25.00    4.10
   1 -11 -31   24.50    4.60
   1 -11 -31   21.10    2.60
  -1 -11  31   26.60    1.80
   1  11  31   29.10    4.90
   3 -11  31    2.30    1.10
  -3 -11 -31    2.00    1.40
  -3 -11 -31   -0.10    1.70
   3 -11  31    2.80    2.40
  -3  11  31    5.60    2.70
   3  11 -31    2.40    2.10
   3  11  31    2.50    3.00
   3 -11 -31    2.70    1.20
  -3 -11  31    1.00    0.70
   3 -11 -31    0.30    2.30
  -3  11 -31    3.80    2.00
  -5 -11 -31   17.50    2.80
  -5 -11 -31   26.00    3.70
   5 -11  31   25.20    2.60
   5 -11 -31   24.70    3.20
  -7 -11 -31    3.20    2.00
   7 -11 -31    4.90    1.60
   1 -13  31    1.50    1.00
   1 -13  31    2.20    2.40
   1  13 -31    2.50    2.40
  -1  13  31    1.80    2.70
  -1 -13 -31   -0.30    2.10
  -1 -13  31    2.00    0.90
  -1 -13  31    0.50    3.10
   1 -13 -31   -0.10    2.30
  -1  13 -31   -3.40    1.80
   1 -13 -31    0.20    1.60
   1  13  31   -0.90    2.70
  -3  13  31    6.70    3.90
  -3 -13 -31   -0.10    1.10
   3 -13  31    1.30    1.20
   3 -13 -31    0.30    2.50
  -3 -13  31    0.50    0.90
   3 -13 -31    0.20    1.10
  -5 -13 -31   13.40    2.90
   5 -13  31   10.80    2.30
   5 -13 -31   10.00    2.20
  -7 -13 -31    0.30    2.10
   7 -13  31   -0.70    1.50
   7 -13 -31   -1.30    1.60
   1 -15  31   12.20    2.10
  -1 -15 -31    8.00    2.40
   1 -15  31   17.70    6.90
   1 -15 -31    6.10    1.70
  -1 -15  31   11.50    1.90
  -1  15 -31    6.50    3.30
  -3 -15 -31   11.80    2.60
   3 -15  31   17.50    2.60
   3 -15 -31   13.50    2.40
  -5 -15 -31    0.40    3.00
   1 -17  31   41.50    3.60
  -1 -17 -31   40.50    4.20
  -1 -17  31   43.80    3.50
   1 -17 -31   42.60    4.30
  -3 -17 -31   -1.90    1.80
   3 -17  31    2.40    1.60
   3 -17 -31    1.20    1.90
   0   0  32  106.99    7.10
   0   0 -32   97.99    6.40
   0   0 -32   99.79    3.80
  -2   0 -32    0.00    1.00
  -2   0  32    0.20    0.30
  -2   0 -32    0.00    0.60
  -2   0 -32    0.30    0.90
  -2   0  32    1.50    1.80
   2   0 -32    0.00    1.50
   2   0 -32    0.10    0.30
   4   0 -32   11.60    0.90
  -4   0  32   12.20    3.00
   4   0 -32    8.90    2.70
  -4   0  32   11.60    0.90
  -4   0 -32   12.80    2.10
   4   0  32   10.80    1.70
  -4   0 -32    8.70    2.40
  -4   0 -32   10.10    2.00
   6   0  32   -0.40    0.90
   6   0 -32    0.40    0.50
  -6   0 -32    2.80    1.60
  -6   0 -32    0.60    0.90
   8   0  32   33.90    3.40
   0   2 -32   -0.10    0.40
   0  -2 -32    0.50    0.60
   0  -2  32    0.20    0.40
   0  -2 -32   -2.10    1.20
   0   2 -32    3.40    1.70
   0  -2  32    0.40    0.50
   0   2 -32    1.00    1.20
   0   2  32   -1.10    1.20
  -2  -2 -32    1.10    1.00
   2   2 -32    1.30    0.30
  -2   2  32    1.20    1.70
   2   2 -32    2.40    1.40
   2   2 -32    0.50    1.40
   2  -2  32    1.40    0.70
  -2   2  32    0.80    0.50
  -2   2 -32    1.70    1.80
   2  -2 -32    0.90    0.50
  -2   2 -32    1.40    0.70
   2  -2 -32    1.80    1.60
  -2  -2  32    1.40    0.30
  -2   2 -32    0.20    1.00
   2   2  32    1.60    1.50
  -2  -2  32    1.10    0.30
   4   2 -32   91.19    5.90
  -4  -2 -32   93.69    5.10
  -4  -2 -32   95.29    5.50
   4  -2  32   94.19    4.50
  -4  -2 -32   92.59    4.70
   4   2 -32   87.79    6.60
  -4   2  32  101.79    7.30
  -4   2 -32   91.39    6.60
  -4   2 -32   96.19    4.60
   4  -2 -32   93.99    6.40
   4  -2 -32   98.69    3.40
  -4   2 -32  106.19    5.60
   6  -2  32    5.50    1.50
  -6  -2 -32    8.00    1.90
   6   2 -32    6.50    2.00
  -6  -2 -32    8.00    1.80
   6  -2 -32    4.70    1.00
  -6   2 -32    6.50    1.60
  -6   2 -32    5.10    2.10
   6   2  32    5.70    1.70
  -8  -2 -32    1.80    1.60
   8  -2  32   -2.10    1.10
   8   2  32   -0.90    1.30
   0   4 -32    0.00    1.10
   0  -4  32   -0.10    0.40
   0  -4  32   -0.60    0.40
   0  -4 -32   -0.50    1.10
   0  -4 -32    0.20    0.50
   0   4 -32    2.30    1.90
   0   4  32   -1.70    0.80
  -2  -4 -32   16.70    2.20
  -2   4  32   10.80    2.70
   2   4 -32   13.40    2.50
   2  -4  32   15.00    1.50
   2   4 -32   12.00    2.90
   2  -4 -32   13.80    1.40
  -2   4 -32   14.60    2.60
  -2   4 -32   12.90    3.50
   2  -4 -32    6.90    2.10
   2   4  32   12.20    2.70
   4  -4  32   18.70    2.00
  -4  -4 -32   22.60    2.80
  -4  -4 -32   19.30    2.60
  -4   4  32   20.30    4.00
   4   4 -32   18.00    3.10
  -4   4 -32   23.10    3.20
   4  -4 -32   19.10    3.30
  -4   4 -32   20.70    4.10
   4  -4 -32   18.00    1.60
   4   4  32   16.40    3.10
  -6  -4 -32   21.40    2.90
  -6  -4 -32   18.70    2.20
   6  -4  32   23.60    3.10
   6   4 -32   21.40    3.30
  -6   4 -32   15.10    3.80
   6  -4 -32   19.20    1.70
   8  -4  32   11.70    2.30
   8   4  32    7.20    2.10
   8  -4 -32   10.00    1.70
   0   6  32   -0.30    1.40
   0   6 -32    0.30    1.30
   0  -6 -32    0.60    1.30
   0  -6  32    0.20    0.50
   0  -6 -32    0.60    0.70
  -2  -6 -32   23.30    2.30
  -2   6  32   28.90    4.50
   2   6 -32   21.10    4.20
   2   6 -32   21.60    3.40
   2  -6  32   23.90    3.80
   2  -6  32   22.40    1.80
   2  -6 -32   22.20    3.50
  -2  -6  32   22.40    0.90
  -2  -6  32   21.70    0.80
  -2   6 -32   24.80    3.40
   2   6  32   27.40    4.00
   2  -6 -32   22.40    1.90
   4   6 -32   11.10    3.30
  -4  -6 -32    7.30    1.80
   4   6 -32   10.50    2.30
  -4  -6 -32   11.20    2.10
   4  -6  32   13.10    2.90
  -4   6  32    8.00    3.00
   4  -6  32   11.10    1.90
   4  -6 -32   11.80    2.90
  -4   6 -32   10.80    2.20
   4   6  32    9.10    2.60
   4  -6 -32    9.70    1.50
  -6  -6 -32   32.50    3.40
  -6  -6 -32   35.70    2.70
   6   6 -32   38.40    4.00
   6  -6 -32   44.10    2.70
  -8  -6 -32    1.10    1.90
   8  -6  32    0.60    1.40
   8  -6 -32   -2.80    1.00
   8   6  32    0.20    1.40
   0  -8  32    8.20    2.60
   0  -8 -32    6.20    1.40
   0   8 -32   10.30    2.30
   0  -8 -32    8.10    2.20
   0  -8  32    6.10    1.00
   0   8  32   10.20    2.80
   2   8 -32    7.30    2.50
  -2   8  32    6.70    2.90
  -2  -8 -32    5.80    1.60
   2  -8  32    6.90    1.60
   2  -8  32    4.40    2.20
   2  -8 -32    7.60    1.30
  -2   8 -32    7.00    2.10
   2   8  32    7.40    2.40
  -2  -8  32    6.40    0.80
   2  -8 -32    9.00    2.70
  -2  -8  32    7.00    0.80
  -4  -8 -32   11.40    2.30
  -4  -8 -32   11.20    2.40
   4   8 -32    7.40    2.10
   4  -8  32   10.20    1.90
   4   8  32   10.20    2.80
  -4   8 -32    6.90    2.10
   4  -8 -32    9.70    1.60
   4  -8 -32    6.80    2.40
  -6  -8 -32   16.10    2.30
  -6  -8 -32   10.20    2.40
   6  -8  32   12.50    2.30
   6  -8 -32   11.00    1.80
  -8  -8 -32   19.70    3.30
   8  -8  32   15.40    3.50
   8  -8 -32   14.90    2.20
   8   8  32   19.40    3.40
   0  10 -32    1.00    1.60
   0 -10  32    0.00    2.00
   0 -10 -32   -0.10    1.70
   0 -10 -32   -0.30    1.00
   0  10  32   -1.70    1.80
   0 -10  32    1.00    0.70
  -2 -10 -32    0.20    1.10
   2 -10  32   -1.50    1.70
   2  10 -32    1.80    0.70
   2 -10  32    1.10    0.90
   2  10 -32    0.20    1.50
  -2  10  32   -1.30    2.10
  -2 -10 -32   -0.30    1.60
  -2  10 -32   -0.30    1.60
   2  10  32    0.80    2.10
   2 -10 -32    1.30    1.00
   2 -10 -32   -0.70    1.80
  -2 -10  32    0.20    0.60
  -2 -10  32    0.10    2.10
  -2 -10  32    0.20    1.00
   4  10 -32   66.29    5.50
   4 -10  32   65.29    3.90
  -4 -10 -32   62.29    4.40
  -4  10  32   71.89    7.40
  -4 -10 -32   58.49    5.20
   4 -10 -32   63.79    3.90
   4  10  32   70.89    6.50
   6 -10  32    2.30    1.50
  -6 -10 -32    1.70    1.70
   6 -10 -32    0.10    1.10
   6  10  32    0.70    2.60
  -8 -10 -32    3.20    1.80
   8 -10  32   -0.60    1.50
   8 -10 -32    2.90    1.60
   0 -12 -32   17.90    3.70
   0 -12 -32   24.50    2.60
   0  12  32   17.00    4.10
   0 -12  32   16.50    3.90
   0 -12  32   24.40    2.20
   0  12 -32   21.40    3.90
  -2 -12 -32   -0.10    1.00
  -2 -12 -32    0.60    2.00
   2 -12  32    2.80    3.70
   2 -12  32    0.90    1.00
   2  12 -32   -1.50    1.70
  -2  12  32   -0.60    2.90
  -2  12 -32   -0.30    1.90
   2 -12 -32   -1.80    2.10
   2  12  32   -0.40    2.40
  -2 -12  32   -1.10    2.30
   2 -12 -32    0.20    1.00
  -2 -12  32    0.60    0.70
  -4 -12 -32    4.60    1.90
   4 -12  32    2.60    1.40
   4 -12 -32    3.10    1.40
   6 -12  32    2.80    1.50
  -6 -12 -32   -1.00    1.70
   6 -12 -32   -1.00    1.20
   0 -14 -32   -3.10    2.60
   0  14  32   -2.00    4.60
   0 -14 -32    1.90    1.30
   0  14 -32    1.90    2.60
   0 -14  32   -0.60    0.80
   0 -14  32    0.90    3.90
  -2  14  32    7.20    3.60
  -2 -14 -32    2.40    1.80
   2 -14  32    1.30    1.10
   2 -14  32    1.40    3.50
   2 -14 -32   -4.80    2.90
  -2  14 -32   -1.30    2.30
   2 -14 -32    0.60    1.40
  -2 -14  32    1.80    1.00
  -4 -14 -32    7.40    2.40
   4 -14  32   10.70    2.10
   4 -14 -32    8.30    2.00
  -6 -14 -32    6.40    2.60
   6 -14  32   -1.60    1.50
   6 -14 -32    1.20    2.70
   0 -16 -32    5.70    2.00
   0 -16  32    5.10    1.60
  -2 -16 -32    5.70    2.30
   2 -16  32    4.40    1.60
   2 -16 -32    4.10    1.70
  -2 -16  32    1.60    1.60
   4 -16  32    4.20    2.00
  -4 -16 -32    4.50    2.20
   4 -16 -32    6.70    2.00
   0 -18 -32    1.20    2.10
   0 -18  32   -2.40    1.80
   2 -18  32    6.40    2.20
  -2 -18 -32    7.30    2.60
   2 -18 -32    4.30    2.10
   1   1 -33   84.69    3.00
  -1  -1 -33   72.89    5.60
  -1   1  33   80.59    3.00
  -1  -1 -33   89.19    3.80
   1   1 -33   84.19    6.10
  -1   1  33   76.79    6.20
  -1  -1  33   83.19    6.40
   1  -1 -33   77.59    5.70
  -1  -1  33   85.69    2.90
  -1   1 -33   80.19    3.50
  -1   1 -33   80.49    5.10
   1   1  33   80.89    6.10
   1  -1 -33   82.89    3.20
  -1   1 -33   79.29    6.10
   3   1 -33   62.59    1.90
   3   1 -33   63.49    5.40
  -3   1  33   59.99    2.20
  -3  -1 -33   58.79    4.70
  -3  -1 -33   65.59    4.40
  -3  -1 -33   63.49    3.50
   3  -1  33   62.29    3.30
  -3   1  33   56.69    5.70
  -3   1 -33   64.59    4.40
  -3  -1  33   60.79    5.80
   3  -1 -33   64.99    2.50
  -3   1 -33   57.59    3.40
   3  -1 -33   62.09    5.20
  -3  -1  33   62.09    1.80
  -3   1 -33   73.09    5.50
  -5   1  33    0.10    1.90
  -5  -1 -33   -0.10    1.20
   5  -1  33    1.30    1.00
  -5  -1 -33    0.10    0.90
  -5  -1 -33   -1.20    0.90
   5   1 -33    2.10    1.80
  -5   1  33   -0.60    0.60
   5  -1 -33    1.70    0.90
   5  -1 -33    0.80    1.60
  -5   1 -33    1.20    1.00
  -5   1 -33    0.00    1.00
  -5   1 -33    1.70    1.70
   5   1  33    1.70    1.10
   5  -1 -33    0.30    0.60
  -7  -1 -33    0.30    1.00
   7  -1  33   -0.40    1.20
  -7  -1 -33   -0.50    1.00
   7   1 -33    1.10    2.20
  -7   1 -33    1.90    1.30
  -7   1 -33    1.70    1.70
   7   1  33    0.70    1.30
   7  -1 -33    1.60    0.70
  -1   3  33   22.10    3.70
  -1  -3 -33   23.10    3.50
   1   3 -33   20.40    1.20
   1   3 -33   17.60    3.60
  -1  -3 -33   18.10    1.80
   1   3 -33   27.80    3.60
   1  -3  33   20.80    1.60
  -1   3 -33   23.40    3.40
  -1   3 -33   24.50    3.90
  -1  -3  33   20.90    1.20
  -1  -3  33   20.20    1.20
   1   3  33   21.20    3.70
   1  -3 -33   20.90    3.50
   1  -3 -33   20.50    1.70
  -1   3 -33   20.20    1.60
   3  -3  33  124.09    5.00
   3   3 -33  126.09    8.10
  -3  -3 -33  122.99    6.10
  -3  -3 -33  121.89    6.60
  -3   3  33  141.69    8.70
   3   3 -33  114.09    6.70
  -3   3 -33  130.69    5.20
  -3   3 -33  121.49    6.50
   3   3  33  132.89    7.90
   3  -3 -33  134.39    4.40
   3  -3 -33  114.39    7.10
  -5  -3 -33  209.48    8.10
  -5   3  33  199.68   11.20
   5  -3  33  188.78    7.40
  -5  -3 -33  199.68    7.90
   5   3 -33  176.98    9.20
  -5   3 -33  193.28    7.60
   5  -3 -33  182.98    9.50
   5  -3 -33  194.38    5.90
  -5   3 -33  189.38   10.10
  -5   3 -33  191.98    8.20
   7   3 -33    6.30    2.20
  -7  -3 -33    3.00    1.70
   7  -3  33    1.90    1.40
   7  -3 -33    5.20    1.10
   7   3  33    5.50    1.60
  -7   3 -33    8.30    2.80
   9   3  33   17.40    4.70
  -1   5  33    8.40    2.70
   1   5 -33    7.40    2.70
   1   5 -33    5.30    1.70
  -1  -5 -33    6.70    1.40
   1  -5  33    5.70    1.10
  -1  -5 -33    7.50    2.10
  -1  -5  33    6.10    0.90
   1   5  33    5.50    2.10
   1  -5 -33    6.20    1.20
  -1  -5  33    8.20    0.80
  -1   5 -33    7.30    1.90
   1  -5 -33    9.20    2.30
  -3   5  33  199.08   10.80
   3  -5  33  184.48    7.40
  -3  -5 -33  201.78    7.50
  -3  -5 -33  190.98    8.50
   3   5 -33  183.38   10.50
   3   5 -33  184.48    8.80
  -3   5 -33  183.98    8.70
   3  -5 -33  195.08    6.30
   3  -5 -33  187.98    9.50
  -5  -5 -33   27.90    2.90
   5   5 -33   39.60    4.70
  -5   5  33   36.90    5.30
   5  -5  33   35.50    2.80
  -5  -5 -33   33.50    3.10
  -5   5 -33   26.50    4.80
   5  -5 -33   34.50    2.20
   7  -5  33   32.10    3.20
  -7  -5 -33   28.30    3.60
  -7   5 -33   28.60    5.40
   7   5  33   33.70    3.40
   7  -5 -33   30.90    2.30
   9  -5  33   -0.70    1.60
  -9  -5 -33    1.60    2.20
   9   5  33   -0.10    1.80
   1  -7  33    0.50    0.70
   1   7 -33   -0.50    1.00
  -1   7  33    0.10    1.60
  -1  -7 -33    1.00    1.50
  -1  -7 -33    0.40    0.70
   1  -7  33   -1.10    1.30
   1  -7 -33    1.60    1.60
   1   7  33    0.00    1.40
  -1  -7  33    0.30    0.60
   1  -7 -33    0.50    0.80
  -3  -7 -33   99.19    6.00
  -3  -7 -33  107.69    5.40
   3  -7  33  115.59    4.80
  -3   7  33  112.19    8.10
   3  -7  33  104.49    7.00
   3   7 -33   95.79    6.30
  -3   7 -33  110.49    6.70
   3  -7 -33   96.39    6.80
   3  -7 -33   97.79    4.50
  -5  -7 -33   24.30    3.20
   5  -7  33   27.90    2.50
  -5  -7 -33   25.70    4.20
   5   7 -33   24.60    3.90
   5   7  33   26.10    4.00
   5  -7 -33   22.70    2.20
   7  -7  33   38.90    3.30
  -7  -7 -33   33.70    4.20
   7  -7 -33   36.70    2.70
  -1   9  33   -1.00    1.90
  -1  -9 -33   -2.30    1.50
   1   9 -33    3.50    1.80
  -1  -9 -33    1.40    1.00
   1  -9  33    0.00    1.80
   1  -9  33   -0.40    0.50
   1  -9 -33    0.70    1.80
   1  -9 -33    1.90    1.00
   1   9  33   -1.40    1.70
  -1  -9  33    1.00    0.60
  -1  -9  33   -1.70    1.80
  -1   9 -33    1.10    1.60
   3  -9  33   57.69    5.70
  -3  -9 -33   61.49    4.10
  -3  -9 -33   57.69    4.70
   3  -9  33   59.09    3.40
   3   9 -33   57.69    5.10
  -3   9  33   58.79    6.40
   3   9 -33   53.99    7.60
   3   9  33   46.70    7.50
   3  -9 -33   62.59    3.60
   3  -9 -33   59.29    5.70
   5   9 -33   75.79    5.80
  -5  -9 -33   68.19    7.20
  -5  -9 -33   73.69    5.70
   5   9  33   66.09    6.20
   5  -9 -33   75.49    4.10
  -7  -9 -33    2.10    1.90
   7  -9  33    2.00    1.40
   7  -9 -33    1.00    1.30
  -1  11  33   22.00    5.10
  -1 -11 -33   18.30    3.60
   1  11 -33   19.00    3.40
  -1 -11 -33   23.20    2.90
   1 -11  33   21.60    1.90
   1 -11  33   27.80    4.70
  -1  11 -33   23.40    4.00
   1 -11 -33   22.90    2.90
  -1 -11  33   20.50    4.20
  -1 -11  33   23.30    1.70
  -3  11  33   32.00    5.90
   3 -11  33   37.30    2.80
   3  11 -33   36.00    4.80
  -3 -11 -33   41.00    3.70
  -3 -11 -33   33.50    4.30
   3 -11 -33   42.60    6.80
  -3 -11  33   34.30    1.70
  -3  11 -33   40.20    5.20
   3 -11 -33   32.20    2.90
   3  11  33   31.90    5.30
   5 -11  33    3.50    1.50
  -5 -11 -33    0.30    1.20
   5 -11 -33    2.20    1.10
  -7 -11 -33    3.90    2.20
   7 -11  33    1.50    1.40
   7 -11 -33    0.20    1.30
  -1  13  33   22.80    5.30
   1 -13  33    8.20    3.70
  -1 -13 -33   11.80    2.20
   1  13 -33    8.00    3.00
   1 -13  33   13.50    1.80
  -1 -13 -33    8.70    3.20
   1 -13 -33   14.20    2.50
  -1  13 -33    8.40    2.80
  -1 -13  33   16.20    4.40
   1  13  33    8.40    3.90
   1 -13 -33   14.30    3.90
  -1 -13  33   13.90    1.70
  -3 -13 -33    2.40    1.60
  -3  13  33    6.30    3.80
   3 -13 -33    5.30    3.60
  -3 -13  33    4.30    1.10
   5 -13  33    2.50    1.40
  -5 -13 -33    3.90    1.90
   5 -13 -33    3.60    1.70
   1 -15  33   11.00    4.60
   1 -15  33    9.70    1.90
  -1 -15 -33   10.90    2.50
   1 -15 -33   10.70    2.20
  -1 -15  33   10.60    1.70
  -3 -15 -33   22.60    3.60
   3 -15  33   28.00    2.90
   3 -15 -33   19.20    2.90
   5 -15  33   65.49    4.80
  -5 -15 -33   73.89    5.60
   5 -15 -33   61.79    4.80
   1 -17  33    1.90    1.80
  -1 -17  33    6.70    2.00
   3 -17  33   39.20    3.50
  -3 -17 -33   53.29    4.80
   3 -17 -33   43.70    4.20
   0   0 -34    0.50    0.50
   0   0  34    0.60    1.40
   0   0 -34    0.20    1.40
   2   0 -34    0.80    0.50
  -2   0 -34    1.00    1.10
  -2   0 -34   -0.10    0.50
  -2   0 -34   -0.30    1.20
   2   0 -34   -0.70    1.20
  -2   0  34    1.40    1.80
   4   0 -34   -0.10    1.50
  -4   0  34    1.30    2.30
  -4   0  34    0.30    0.40
  -4   0 -34   -1.00    0.80
  -4   0 -34   -2.20    1.10
   4   0 -34   -0.20    0.40
  -4   0 -34    1.30    1.10
   4   0  34    0.10    0.70
   6   0 -34  219.58    5.90
   6   0  34  229.58    8.90
  -6   0 -34  249.88    9.30
  -6   0 -34  224.28    9.30
   6   0 -34  237.28    7.30
   8   0  34   -0.70    1.20
  -8   0 -34    0.70    1.40
   0  -2 -34  180.18    6.00
   0  -2  34  172.38    5.40
   0   2 -34  175.08    8.20
   0   2 -34  177.48    5.50
   0   2 -34  183.18    9.80
   0   2  34  186.38    9.80
   0  -2 -34  177.38    8.90
   2   2 -34    3.00    0.50
   2   2 -34    3.30    1.70
  -2   2  34    0.50    1.60
  -2  -2 -34    1.50    0.90
   2  -2  34    2.20    0.80
   2   2 -34    3.90    1.80
  -2  -2  34    2.00    0.40
  -2   2 -34    3.70    1.30
  -2   2 -34   -0.70    1.20
   2   2  34    1.30    1.50
   2  -2 -34    1.40    0.70
  -2  -2  34    2.20    0.40
  -2   2 -34    3.10    0.90
   4  -2  34   74.19    4.00
  -4   2  34   70.49    6.50
  -4  -2 -34   72.69    4.10
   4   2 -34   77.59    5.60
  -4  -2 -34   68.99    4.50
   4   2 -34   74.59    6.20
  -4  -2 -34   65.99    4.90
   4  -2 -34   67.59    2.80
  -4   2 -34   79.59    6.20
  -4   2 -34   77.59    4.90
  -4   2 -34   70.39    4.00
   4  -2 -34   69.19    5.70
   6   2 -34    7.20    2.20
  -6  -2 -34   11.40    2.40
   6  -2  34   10.10    1.90
  -6  -2 -34    6.80    1.70
  -6   2 -34    2.70    2.30
   6   2  34    8.70    1.90
  -6   2 -34   10.20    2.30
   6  -2 -34    6.30    1.00
   8  -2  34    4.40    1.80
  -8  -2 -34    6.90    2.00
   8   2  34    4.10    1.60
   0   4 -34    3.60    1.60
   0  -4 -34    1.40    0.70
   0   4  34   -1.10    1.50
   0   4 -34   -0.80    1.60
   0  -4 -34   -1.20    1.10
   0  -4  34   -0.10    0.50
  -2   4  34   15.40    3.50
   2  -4  34   11.80    1.50
  -2  -4 -34   17.20    2.30
   2   4 -34   11.40    3.00
  -2   4 -34   13.70    4.20
   2  -4 -34   15.80    1.50
   2   4  34    8.40    2.50
  -2   4 -34   15.30    2.80
   2  -4 -34   11.90    2.60
  -4   4  34    8.30    2.60
   4  -4  34   13.30    2.00
   4   4 -34   13.50    2.80
  -4  -4 -34   10.70    2.30
   4   4 -34   12.80    3.30
  -4  -4 -34   14.80    2.30
   4  -4 -34   14.40    1.50
  -4   4 -34   16.40    3.80
   4  -4 -34   12.40    2.60
   4   4  34    8.90    2.70
   6  -4  34   14.20    2.40
   6   4 -34   14.60    2.80
  -6  -4 -34   10.60    1.80
  -6  -4 -34   13.90    2.30
  -6   4 -34    7.50    3.60
   6  -4 -34   15.30    1.50
  -8  -4 -34    3.10    1.50
   8  -4  34    4.40    1.80
   8   4  34   -0.50    1.50
   8  -4 -34    2.70    1.20
   0   6 -34   61.39    5.00
   0   6  34   70.79    6.00
   0  -6 -34   61.19    5.10
   0  -6 -34   64.29    3.50
   0  -6  34   66.49    2.70
  -2   6  34   -0.80    2.00
   2  -6  34   -1.20    1.50
  -2  -6 -34    0.70    0.80
   2   6 -34    0.70    2.20
   2   6 -34    0.10    1.20
   2  -6  34    1.20    0.70
   2  -6 -34   -0.90    1.30
   2   6  34    0.50    1.50
   2  -6 -34   -0.50    0.70
  -2   6 -34    1.20    1.30
  -4  -6 -34   50.09    4.00
  -4   6  34   41.40    6.20
   4   6 -34   44.20    4.30
   4   6 -34   46.30    6.10
  -4  -6 -34   47.60    3.70
   4  -6  34   49.70    3.20
   4  -6 -34   46.80    2.80
   4   6  34   49.60    5.10
  -4   6 -34   39.60    4.00
   6   6 -34    1.00    1.70
  -6  -6 -34   -1.40    1.10
  -6  -6 -34    1.00    1.50
   6  -6  34    2.20    1.10
   6  -6 -34    1.10    0.90
  -6   6 -34   -2.50    3.10
  -8  -6 -34    1.70    1.90
   8  -6  34    0.50    1.60
   8  -6 -34   -0.60    1.20
   8   6  34   -1.80    1.40
   0  -8  34    0.80    1.80
   0   8 -34    0.20    1.60
   0  -8 -34    0.90    1.00
   0  -8 -34    1.60    1.80
   0  -8  34    0.30    0.60
   0   8  34   -1.70    1.70
   2  -8  34   73.89    6.00
   2   8 -34   65.99    5.30
   2   8 -34   57.19    7.40
  -2  -8 -34   70.99    4.20
   2  -8  34   76.69    4.20
  -2   8  34   67.79    6.40
   2  -8 -34   68.89    3.70
  -2  -8  34   68.39    2.50
  -2  -8  34   73.39    2.30
   2  -8 -34   69.89    5.90
   2   8  34   74.19    6.30
  -2   8 -34   74.09    5.70
  -4  -8 -34    2.70    1.50
   4   8 -34    3.60    1.90
   4  -8  34    3.20    1.00
  -4   8  34    3.20    2.80
  -4  -8 -34    0.90    1.20
   4   8  34   -2.70    1.80
   4  -8 -34    1.10    1.00
   4  -8 -34    2.70    2.20
  -4   8 -34    3.40    1.70
   6  -8  34   15.90    2.50
  -6  -8 -34   17.30    2.40
  -6  -8 -34   13.60    2.50
   6  -8 -34   16.90    2.30
  -8  -8 -34    4.20    1.90
   8  -8  34    0.90    1.60
   8  -8 -34    2.90    1.40
   8   8  34    1.70    1.90
   0 -10 -34   66.39    4.10
   0  10 -34   71.99    5.90
   0  10  34   79.39    7.10
   0 -10  34   67.09    6.20
   0 -10  34   68.59    3.10
   0 -10 -34   69.19    5.80
   2  10 -34    1.40    0.70
   2 -10  34    4.70    2.60
  -2 -10 -34    2.20    1.80
  -2 -10 -34    2.30    1.40
   2 -10  34    1.40    0.90
  -2  10  34    1.30    2.90
   2  10 -34   -1.10    1.80
  -2 -10  34    2.10    0.80
   2 -10 -34    2.30    2.30
   2 -10 -34    2.10    1.10
   2  10  34   -1.40    2.10
  -2  10 -34    1.50    1.80
  -2 -10  34    2.20    0.70
  -4  10  34   34.60    6.00
   4 -10  34   42.60    3.20
   4  10 -34   45.30    4.90
  -4 -10 -34   35.10    4.30
  -4 -10 -34   46.80    4.50
   4  10  34   46.10    5.90
   4 -10 -34   47.40    3.30
   6 -10  34   11.40    2.40
  -6 -10 -34    6.90    2.10
   6 -10 -34    7.80    1.80
  -8 -10 -34    9.60    2.80
   8 -10 -34    5.90    1.70
   0 -12  34    1.10    2.60
   0  12 -34   -0.80    1.90
   0  12  34    5.20    3.30
   0 -12  34   -0.10    0.70
   0 -12 -34   -0.60    1.10
   0 -12 -34   -2.50    2.20
   2 -12  34    1.70    2.70
   2  12 -34   -2.90    1.70
  -2 -12 -34   -1.60    2.20
  -2  12  34    1.60    3.00
   2 -12  34    0.30    0.90
  -2 -12  34    2.20    3.00
   2 -12 -34   -0.60    0.90
  -2 -12  34   -0.60    0.70
   2 -12 -34   -4.40    2.40
   2  12  34    2.00    2.60
  -4 -12 -34    1.50    1.70
   4 -12  34    1.20    1.40
   4 -12 -34    2.30    1.40
  -6 -12 -34   91.39    6.30
   6 -12  34   99.69    5.60
   6 -12 -34   99.49    5.30
   0  14 -34   14.50    3.70
   0 -14  34   16.20    4.70
   0 -14  34   17.80    2.10
   0 -14 -34   17.20    6.70
   0 -14 -34   21.20    3.20
   2 -14  34    0.90    1.10
  -2  14  34    4.40    3.80
  -2 -14 -34    1.10    1.60
   2 -14 -34    1.40    1.40
  -2 -14  34    1.40    1.00
  -2  14 -34    3.00    2.90
   2 -14 -34    1.60    3.30
   4 -14  34   14.90    2.40
  -4 -14 -34   15.60    2.90
   4 -14 -34   10.30    2.50
   6 -14  34    4.90    1.80
  -6 -14 -34    4.80    2.60
   6 -14 -34    3.50    1.70
   0 -16  34   -0.60    1.30
   0 -16 -34    1.80    1.70
  -2 -16 -34   15.00    3.00
   2 -16  34    8.70    1.90
   2 -16 -34    5.80    1.90
   4 -16  34    1.10    2.30
  -4 -16 -34    3.60    2.40
   4 -16 -34    3.20    1.90
   0 -18 -34   15.80    3.30
   0 -18  34   14.00    2.80
  -1  -1 -35    2.20    1.90
   1   1 -35    0.60    1.30
  -1   1  35    1.50    1.70
  -1  -1 -35    1.70    0.80
   1   1 -35    0.10    0.40
  -1   1 -35    0.20    0.60
   1   1  35   -0.30    1.30
  -1   1 -35    0.60    1.20
   1  -1 -35    2.20    1.50
   1  -1 -35    1.10    0.70
  -1   1 -35    0.50    1.30
  -1  -1  35    0.10    0.40
  -3  -1 -35    2.40    1.30
  -3   1  35    0.60    0.50
  -3   1  35    0.20    1.70
   3   1 -35    0.80    1.70
   3  -1  35    2.40    0.80
   3   1 -35    1.50    0.40
  -3  -1 -35    3.20    1.70
  -3   1 -35    1.40    1.60
  -3  -1  35    2.50    2.20
  -3   1 -35    2.10    1.30
   3  -1 -35    2.30    1.60
  -3  -1  35    1.70    0.30
   3  -1 -35    2.70    0.70
  -3   1 -35    1.40    1.00
  -5   1  35   31.10    5.30
  -5  -1 -35   27.00    3.70
   5  -1  35   32.10    2.80
  -5  -1 -35   30.10    2.80
   5   1 -35   18.60    3.50
  -5   1  35   28.20    1.60
  -5  -1 -35   26.10    2.80
   5  -1 -35   34.10    4.40
  -5   1 -35   32.60    4.40
   5  -1 -35   27.60    1.60
  -5   1 -35   31.30    2.80
  -5   1 -35   28.30    2.90
   5   1  35   32.80    2.90
  -7  -1 -35   47.70    3.10
   7  -1  35   48.20    3.70
  -7  -1 -35   47.10    4.00
   7   1 -35   35.20    6.90
  -7   1 -35   50.19    4.40
   7  -1 -35   47.20    2.20
   7   1  35   52.39    4.10
  -7   1 -35   53.29    4.20
   9  -1  35   18.80    3.00
   9   1  35   29.60    4.00
   1   3 -35  154.98    9.30
   1   3 -35  151.88    4.40
   1   3 -35  139.79    7.50
  -1   3  35  146.89    8.90
  -1  -3 -35  152.38    5.70
  -1  -3 -35  146.19    7.90
   1  -3  35  145.59    5.00
   1   3  35  158.98    8.90
  -1  -3  35  154.38    4.30
   1  -3 -35  146.69    5.20
  -1   3 -35  141.59    7.30
  -1   3 -35  141.49    8.90
   1  -3 -35  137.19    8.00
  -1   3 -35  148.49    5.20
   3   3 -35   21.90    3.50
  -3   3  35   14.90    3.50
   3  -3  35   26.40    2.50
  -3  -3 -35   17.80    2.30
  -3  -3 -35   21.50    3.30
   3   3 -35   23.70    4.20
   3  -3 -35   21.10    3.50
   3  -3 -35   19.00    1.60
  -3   3 -35   21.90    3.20
   3   3  35   29.30    4.60
  -5  -3 -35  282.27    9.90
  -5   3  35  244.48   13.10
   5  -3  35  256.17    9.10
   5   3 -35  240.98   11.10
  -5  -3 -35  279.47   10.20
  -5  -3 -35  259.77   10.00
   5  -3 -35  254.87    7.50
  -5   3 -35  258.17   12.30
  -5   3 -35  269.87    9.40
  -5   3 -35  253.57   12.30
   7  -3  35    1.50    1.40
  -7  -3 -35    3.60    1.50
   7   3  35    4.30    1.60
   7  -3 -35    1.80    0.90
  -7   3 -35   -0.20    2.50
   9  -3  35   42.00    3.80
  -9  -3 -35   34.50    4.30
   9   3  35   40.50    4.10
   1  -5  35  159.28    5.30
  -1  -5 -35  157.88    6.20
   1   5 -35  159.88   10.10
  -1   5  35  140.19    9.00
   1   5 -35  151.98    8.00
  -1  -5 -35  152.88    8.00
   1   5  35  175.98    9.50
   1  -5 -35  156.78    5.70
   1  -5 -35  173.28    8.90
  -1   5 -35  170.38    9.40
  -1  -5  35  165.18    4.50
  -1  -5  35  156.18    5.40
  -1   5 -35  153.78   10.10
   3   5 -35  425.96   17.80
   3  -5  35  449.66   12.70
   3   5 -35  450.55   15.70
  -3   5  35  421.96   17.70
  -3  -5 -35  470.75   15.30
  -3  -5 -35  413.96   13.20
   3  -5 -35  453.85   16.60
   3   5  35  448.76   17.00
   3  -5 -35  431.16   12.00
  -3   5 -35  463.95   15.60
  -3   5 -35  427.56   18.10
   5  -5  35    7.40    1.60
   5   5 -35    2.50    1.90
  -5   5  35    7.80    3.80
  -5  -5 -35   10.50    2.10
  -5  -5 -35   10.10    2.30
  -5   5 -35    8.30    3.40
   5  -5 -35    7.60    1.40
  -7  -5 -35   49.99    4.10
   7  -5  35   39.90    3.50
   7  -5 -35   42.70    2.70
   7   5  35   40.30    3.70
  -9  -5 -35    3.00    2.30
   9  -5  35   -0.60    1.60
   9   5  35   -0.90    1.80
  -1   7  35  120.79    8.40
   1  -7  35  128.99    4.70
   1   7 -35  135.29    7.60
   1   7 -35  114.29    9.20
   1  -7  35  127.09    7.70
  -1  -7 -35  148.69    6.00
  -1   7 -35  127.99    7.50
  -1  -7  35  129.39    4.30
   1  -7 -35  126.49    5.30
   1   7  35  129.39    8.50
   1  -7 -35  124.79    7.70
   3   7 -35  417.86   18.20
   3   7 -35  427.36   15.60
   3  -7  35  419.36   12.30
  -3  -7 -35  423.46   13.40
   3  -7  35  422.26   18.30
  -3   7  35  433.06   18.10
  -3  -7 -35  428.36   14.80
  -3   7 -35  421.36   15.40
   3  -7 -35  419.06   12.00
   3   7  35  411.66   17.40
   3  -7 -35  410.36   16.10
  -5  -7 -35   18.80    2.80
  -5  -7 -35   19.40    3.30
   5   7 -35   28.40    4.30
   5  -7  35   23.60    2.40
   5  -7 -35   22.70    2.10
   5   7  35   19.20    3.90
   7  -7  35   52.39    4.10
  -7  -7 -35   60.79    4.70
   7  -7 -35   53.89    3.30
  -1  -9 -35   74.99    5.90
   1   9 -35   74.99    5.70
   1  -9  35   69.69    6.20
   1  -9  35   72.09    3.40
  -1  -9 -35   75.49    4.30
  -1   9  35   87.59    7.50
  -1   9 -35   71.89    5.90
   1  -9 -35   60.09    5.60
   1   9  35   75.99    6.80
  -1  -9  35   74.89    2.80
  -1  -9  35   68.09    6.20
   1  -9 -35   67.09    4.00
  -3   9  35    2.00    2.40
  -3  -9 -35    1.50    1.80
  -3  -9 -35   -0.10    0.90
   3  -9  35    0.30    0.90
   3  -9  35    2.80    2.00
   3   9 -35    5.40    2.20
   3  -9 -35   -0.40    2.20
  -3   9 -35   -0.30    1.80
   3   9  35    2.60    2.20
   3  -9 -35    0.00    1.00
   5  -9  35  113.49    5.60
  -5  -9 -35  101.09    6.80
  -5  -9 -35  111.69    6.20
   5   9  35   98.49    7.70
   5  -9 -35  108.99    5.00
  -7  -9 -35    0.20    1.50
   7  -9  35    0.90    1.50
   7  -9 -35   -0.60    1.30
   1 -11  35    0.10    2.40
  -1 -11 -35    2.40    1.60
   1  11 -35   -0.40    1.70
  -1 -11 -35    1.50    2.00
   1 -11  35    3.10    1.00
  -1  11  35    1.30    2.40
  -1 -11  35    2.70    0.80
  -1  11 -35   -1.80    1.60
   1 -11 -35    0.10    1.10
   1 -11 -35   -0.70    2.20
  -1 -11  35   -0.30    2.20
   1  11  35    6.20    2.60
  -3  11  35    4.40    3.20
  -3 -11 -35    6.60    2.60
   3  11 -35    3.60    2.20
   3 -11  35    4.40    1.30
   3 -11 -35    3.50    3.30
   3  11  35   -0.90    2.50
   3 -11 -35    2.70    1.40
  -3  11 -35    2.30    2.20
   5 -11  35    4.80    1.70
  -5 -11 -35    7.50    2.30
   5 -11 -35    4.80    1.70
   7 -11  35   20.80    3.00
   7 -11 -35   23.50    3.00
   1  13 -35   -4.20    2.10
  -1 -13 -35    0.00    1.20
   1 -13  35    4.60    3.40
  -1 -13 -35   -0.90    2.70
   1 -13  35    0.20    0.90
  -1  13  35    2.00    3.40
  -1  13 -35    2.30    2.40
   1 -13 -35    0.70    1.40
  -1 -13  35   -3.40    3.60
  -1 -13  35    0.90    0.90
   1 -13 -35   -2.10    2.60
  -3  13  35  -10.00    3.10
   3 -13  35   -0.40    1.20
  -3 -13 -35   -0.50    1.30
   3 -13 -35   -0.70    1.20
   3 -13 -35   -4.50    2.90
   5 -13  35   15.00    2.70
  -5 -13 -35   14.50    2.70
   5 -13 -35   13.40    2.30
   1 -15  35   19.70    5.50
   1 -15  35   26.60    2.60
  -1 -15 -35   31.10    3.90
   1 -15 -35   26.70    3.40
  -1 -15  35   22.90    2.30
   3 -15  35   13.00    2.60
  -3 -15 -35   12.30    2.50
   3 -15 -35   15.30    2.50
   5 -15  35  106.99    5.90
  -5 -15 -35  111.09    6.80
   5 -15 -35   89.59    5.70
  -1 -17 -35   28.30    3.90
   1 -17  35   27.40    3.20
  -1 -17  35   27.00    3.30
   1 -17 -35   30.20    3.90
  -3 -17 -35   67.79    5.50
   3 -17  35   73.79    4.70
   3 -17 -35   70.79    5.40
   0   0  36   49.20    5.30
   0   0 -36   54.29    2.70
   0   0 -36   53.29    5.10
   2   0 -36   -0.90    1.10
  -2   0 -36    0.20    1.20
   2   0 -36    0.30    0.50
  -2   0  36    3.20    2.00
  -2   0  36   -0.30    0.40
  -2   0 -36    0.80    1.30
  -2   0 -36   -0.70    0.50
  -4   0 -36   38.00    3.00
  -4   0 -36   35.20    3.80
   4   0 -36   34.60    1.50
   4   0 -36   36.20    4.80
  -4   0  36   43.20    6.00
   4   0  36   39.30    2.90
  -4   0 -36   39.50    5.40
  -4   0  36   37.30    1.50
  -6   0 -36    2.70    1.50
  -6   0 -36    1.40    1.50
   6   0  36   -0.60    0.90
   6   0 -36    0.80    0.50
  -8   0 -36   66.19    4.90
   8   0  36   65.49    4.70
   0  -2 -36   -0.50    0.50
   0   2  36   -0.50    1.50
   0  -2  36    0.40    0.50
   0  -2 -36    0.00    1.30
   0   2 -36   -0.50    1.20
   0   2 -36    0.00    0.50
   0   2 -36    1.00    1.60
   2  -2  36   36.70    2.40
   2   2 -36   36.70    1.50
  -2  -2 -36   39.80    2.70
   2   2 -36   37.60    5.20
  -2  -2 -36   38.40    4.70
  -2   2  36   47.20    6.10
   2   2 -36   36.90    3.70
  -2   2 -36   40.00    3.80
   2  -2 -36   36.60    2.10
  -2   2 -36   33.40    2.40
   2  -2 -36   37.80    4.80
   2   2  36   42.20    4.50
  -2   2 -36   33.60    4.90
  -2  -2  36   36.00    1.30
  -2  -2  36   35.90    1.40
  -4   2  36   12.70    3.40
   4   2 -36   13.60    2.90
  -4  -2 -36    9.80    2.30
   4  -2  36   13.20    2.00
  -4  -2 -36   12.60    2.70
  -4  -2 -36   16.60    2.50
   4  -2 -36   11.90    1.20
  -4   2 -36   16.90    2.40
  -4   2 -36   12.30    3.10
   4  -2 -36   16.80    3.40
   6  -2  36    6.70    1.60
   6   2 -36    4.30    2.10
  -6  -2 -36    2.80    1.50
  -6  -2 -36    2.90    1.40
  -6   2 -36   -0.60    2.10
  -6   2 -36    5.60    1.50
   6  -2 -36    6.50    1.00
   6   2  36    2.80    1.30
  -8  -2 -36   32.90    3.40
   8  -2  36   36.70    3.60
   8   2  36   38.90    3.70
   0  -4  36    1.40    0.60
   0  -4 -36    0.40    0.70
   0   4  36    2.10    1.80
   0   4 -36    1.00    1.50
   0  -4 -36    0.80    1.40
   0   4 -36    0.10    1.80
  -2   4  36    5.10    2.50
   2  -4  36    3.30    0.80
   2   4 -36    7.10    2.80
   2   4 -36    3.40    1.90
  -2   4 -36    4.90    1.20
   2  -4 -36    5.10    1.90
  -2   4 -36    4.00    1.60
   2  -4 -36    4.30    1.10
   2   4  36    6.20    2.30
  -2   4 -36    0.30    2.00
  -4  -4 -36   17.00    2.60
   4  -4  36   16.80    2.30
  -4  -4 -36   11.30    2.40
   4   4 -36   16.40    3.20
  -4   4  36   11.30    3.40
   4   4 -36   13.70    3.40
  -4   4 -36   15.60    3.80
   4   4  36    8.90    2.80
  -4   4 -36   16.20    2.90
   4  -4 -36   15.20    1.50
   4  -4 -36   13.70    3.30
   6  -4  36   46.80    6.10
   6   4 -36   43.00    4.60
  -6  -4 -36   48.10    4.40
  -6  -4 -36   45.60    3.50
   6  -4 -36   44.80    2.50
  -6   4 -36   38.40    5.60
   6   4  36   39.50    3.90
   8  -4  36    9.50    2.20
  -8  -4 -36   11.00    2.50
   8   4  36   16.50    2.90
   0   6  36   -0.40    1.40
   0  -6 -36    0.10    0.80
   0   6 -36    1.80    1.70
   0  -6  36   -0.10    0.50
   0  -6 -36   -1.50    1.20
   0   6 -36    2.10    2.40
  -2   6  36  139.19    9.30
   2   6 -36  136.89    9.70
  -2  -6 -36  146.79    6.30
   2  -6  36  149.49    5.50
   2   6 -36  154.58    8.20
   2  -6 -36  159.78    5.70
  -2   6 -36  148.39    8.00
   2   6  36  132.39    8.80
   2  -6 -36  158.48    8.80
  -4  -6 -36    0.60    1.70
   4  -6  36    3.30    1.30
   4   6 -36   -1.70    2.40
  -4  -6 -36    5.00    1.60
  -4   6  36    1.00    2.20
   4   6 -36   -0.10    1.40
   4  -6 -36    3.60    2.30
  -4   6 -36    1.70    1.50
   4   6  36   -0.10    1.90
  -6  -6 -36   17.90    2.90
  -6  -6 -36   12.80    2.10
   6   6 -36   14.90    3.10
   6  -6  36   13.50    2.20
   6  -6 -36   19.10    1.90
  -6   6 -36   17.10    5.40
   8  -6  36   -0.20    2.00
  -8  -6 -36    1.30    1.50
   8   6  36   -0.40    1.30
   8  -6 -36    0.50    1.30
   0   8 -36   58.09    5.20
   0  -8  36   55.19    5.50
   0  -8 -36   56.79    5.10
   0   8  36   59.49    6.30
   0  -8 -36   60.39    3.60
   0  -8  36   61.69    2.80
   2  -8  36    4.20    2.10
   2  -8  36    4.20    1.20
  -2   8  36    3.20    2.60
   2   8 -36    5.50    2.30
  -2  -8 -36    0.50    2.00
   2   8 -36    2.10    2.60
  -2  -8 -36    2.10    1.40
  -2  -8  36    3.40    0.60
  -2  -8  36    2.80    0.70
  -2   8 -36    2.10    1.70
   2   8  36    3.80    1.90
   2  -8 -36    2.90    2.10
   2  -8 -36    3.80    1.20
   4   8 -36    0.90    1.70
   4  -8  36    0.70    0.90
  -4  -8 -36    2.10    1.10
  -4   8  36    2.30    2.60
  -4  -8 -36   -1.00    1.30
   4   8  36    2.00    2.40
   4  -8 -36   -0.20    2.00
   4  -8 -36    2.90    1.20
   6  -8  36   32.40    3.00
  -6  -8 -36   34.00    3.60
  -6  -8 -36   32.50    4.10
   6  -8 -36   35.70    2.70
  -8  -8 -36   17.60    4.10
   8  -8  36   24.70    3.40
   8  -8 -36   18.80    2.60
   8   8  36   17.00    3.20
   0 -10  36   -0.10    0.60
   0 -10  36    0.50    2.40
   0  10  36    3.50    2.50
   0 -10 -36   -0.10    1.10
   0 -10 -36   -0.90    1.70
   2 -10  36   22.50    2.10
  -2  10  36   26.10    5.20
   2  10 -36   20.90    3.70
  -2 -10 -36   18.60    2.80
  -2 -10 -36   21.40    3.30
   2 -10  36   20.20    3.70
  -2 -10  36   20.60    1.50
   2 -10 -36   24.10    2.40
   2 -10 -36   20.00    4.00
  -2  10 -36   19.80    3.80
   2  10  36   18.50    4.10
   4  10 -36   14.40    3.50
  -4 -10 -36   18.90    2.90
   4 -10  36   19.30    2.50
  -4  10  36   12.00    4.40
  -4 -10 -36   17.20    3.20
   4  10  36   18.80    4.20
   4 -10 -36   23.60    2.50
   6 -10  36    6.20    1.80
  -6 -10 -36    5.30    2.20
   6 -10 -36    5.90    1.50
   0 -12  36   17.70    4.40
   0 -12  36   21.10    1.80
   0 -12 -36   17.50    3.90
   0 -12 -36   20.00    2.90
   0  12 -36   11.10    3.30
   0  12  36   14.30    4.50
   2 -12  36   -2.10    3.00
   2 -12  36    2.40    1.00
  -2 -12 -36    0.40    2.60
   2  12 -36    2.80    2.40
  -2 -12 -36   -0.80    1.20
  -2  12  36   -0.50    3.30
  -2 -12  36    5.00    3.20
   2 -12 -36    3.40    2.80
   2 -12 -36    1.20    1.80
  -2  12 -36   -0.50    2.30
   2  12  36   -0.10    2.60
  -2 -12  36    1.00    0.80
   4 -12  36   13.70    2.30
  -4 -12 -36   11.80    2.40
   4 -12 -36   12.10    2.20
  -6 -12 -36    2.30    1.70
   6 -12  36   -0.10    1.40
   6 -12 -36    0.40    1.40
   0 -14  36   -9.40    3.40
   0 -14  36   -0.90    1.00
   0 -14 -36   -0.20    1.40
   0  14 -36   -2.80    2.80
   2 -14  36    2.20    1.10
  -2  14  36   -8.20    4.70
  -2 -14 -36    3.30    1.50
   2 -14 -36    4.60    1.70
  -2 -14  36    6.40    1.30
  -4 -14 -36    2.00    1.60
   4 -14  36    2.10    1.50
   4 -14 -36    0.20    1.40
   0 -16 -36   27.20    4.00
   0 -16  36   25.70    2.70
   2 -16  36    1.80    1.50
  -2 -16 -36    6.60    2.40
   2 -16 -36    2.80    1.60
  -4 -16 -36   14.40    3.30
   4 -16 -36   14.70    2.60
   0 -18 -36    0.90    2.20
   0 -18  36   -1.90    1.90
  -1  -1 -37   14.00    3.10
  -1  -1 -37   16.00    2.00
   1   1 -37   13.20    1.20
   1   1 -37   18.50    3.40
  -1   1  37   19.70    4.10
  -1   1 -37   15.30    3.50
  -1   1 -37   13.80    1.70
   1   1  37   17.00    3.50
   1  -1 -37   14.50    1.40
   1  -1 -37   14.60    3.20
  -1  -1  37   11.20    1.10
   3   1 -37    3.40    0.50
  -3   1  37    1.70    0.50
   3  -1  37    1.90    1.20
  -3  -1 -37    1.60    0.90
  -3   1  37    1.70    1.90
  -3  -1 -37    2.90    1.70
  -3  -1 -37    5.90    2.00
   3   1 -37    0.10    1.80
  -3   1 -37   -1.00    1.60
   3  -1 -37    2.00    1.80
  -3   1 -37    2.70    1.10
  -3  -1  37    3.40    0.40
  -3   1 -37    0.50    1.30
  -3  -1  37    2.30    2.40
  -5   1  37   38.30    5.80
  -5   1  37   30.70    1.70
   5  -1  37   32.80    2.90
  -5  -1 -37   38.80    4.00
  -5  -1 -37   31.00    3.00
  -5   1 -37   35.30    3.00
  -5   1 -37   35.20    4.80
   5   1  37   36.80    2.90
   5  -1 -37   34.50    1.70
   5  -1 -37   31.90    2.30
  -7  -1 -37   70.39    4.90
  -7  -1 -37   76.79    4.70
   7  -1  37   74.99    4.80
   7   1  37   68.49    4.70
  -7   1 -37   74.29    5.50
  -7   1 -37   72.69    4.80
   9  -1  37   62.09    5.00
   9   1  37   60.99    4.70
   1  -3  37    3.20    0.90
   1   3 -37    3.10    1.60
  -1  -3 -37    2.50    0.90
  -1   3  37    5.90    2.60
   1   3 -37    2.80    2.20
   1   3 -37    4.20    0.70
  -1   3 -37    4.80    1.10
   1  -3 -37    4.40    1.00
  -1  -3  37    3.80    0.70
  -1  -3  37    4.20    0.70
   1  -3 -37    6.20    2.30
  -1   3 -37    0.20    1.80
   1   3  37    3.40    2.00
   3  -3  37  142.39    5.60
   3   3 -37  162.08    9.50
  -3   3  37  151.08    9.50
  -3  -3 -37  144.99    6.20
  -3  -3 -37  158.88    8.00
   3   3 -37  126.19    7.50
   3  -3 -37  141.79    4.90
   3   3  37  139.29    8.80
   3  -3 -37  150.88    8.70
  -3   3 -37  143.59    5.80
  -3   3 -37  151.68    7.60
  -3   3 -37  139.99    9.00
  -5  -3 -37   16.40    2.80
  -5  -3 -37   19.00    2.80
   5  -3  37   19.10    2.60
   5   3 -37   25.60    3.80
  -5   3  37   15.60    3.80
   5  -3 -37   23.20    1.70
  -5   3 -37   27.30    3.20
  -5   3 -37   18.90    3.90
  -7  -3 -37  162.48    7.70
   7  -3  37  146.99    7.10
   7   3  37  168.68    7.70
   7  -3 -37  155.18    5.30
  -7   3 -37  149.09    9.10
  -9  -3 -37   48.00    4.50
   9  -3  37   46.50    4.30
   9   3  37   47.90    4.60
   1   5 -37 1058.99   30.10
   1  -5  37 1094.29   25.50
  -1  -5 -37 1007.30   27.70
  -1   5  37  975.70   31.90
   1   5 -37 1096.89   33.80
  -1   5 -37 1030.40   33.30
  -1  -5  37 1091.79   24.60
  -1   5 -37 1034.30   29.70
   1   5  37 1077.99   32.30
  -1  -5  37 1054.89   24.30
   1  -5 -37 1062.99   26.00
   1  -5 -37 1059.39   30.70
  -3   5  37  274.07   13.80
   3   5 -37  265.87   11.60
   3  -5  37  277.27    9.00
  -3  -5 -37  288.27   11.40
   3   5 -37  295.37   14.20
  -3  -5 -37  283.77    9.80
   3   5  37  287.57   13.10
  -3   5 -37  269.17   14.10
   3  -5 -37  271.87    8.40
  -3   5 -37  288.67   11.60
   3  -5 -37  277.97   12.60
  -5  -5 -37  207.68    8.50
  -5  -5 -37  194.88    8.50
   5  -5  37  201.58    7.80
   5   5 -37  182.28    9.90
  -5   5 -37  208.98   12.20
   5  -5 -37  207.18    6.70
   7  -5  37    1.60    1.10
  -7  -5 -37    1.40    1.40
   7  -5 -37    0.30    1.00
   7   5  37   -0.20    1.20
  -1  -7 -37  816.62   24.40
  -1  -7 -37  765.62   20.80
   1   7 -37  778.12   28.00
   1  -7  37  790.72   19.40
   1   7 -37  770.42   24.00
  -1   7  37  784.82   26.60
  -1   7 -37  780.82   24.00
   1  -7 -37  763.72   24.50
  -1  -7  37  777.32   18.30
  -1  -7  37  761.52   18.70
   1  -7 -37  785.32   20.40
   1   7  37  762.62   25.90
  -3  -7 -37  165.98    8.40
   3  -7  37  161.68    6.30
   3   7 -37  167.48    8.90
   3   7 -37  141.69   10.40
  -3  -7 -37  163.18    7.10
   3  -7  37  159.28    9.00
  -3   7  37  161.88   10.60
  -3   7 -37  168.58    8.90
   3  -7 -37  164.58    9.30
   3   7  37  158.38    9.70
   3  -7 -37  171.58    6.20
   5  -7  37  181.68    7.30
  -5  -7 -37  167.08    8.40
   5   7 -37  159.98    9.30
  -5  -7 -37  181.08    8.20
   5  -7 -37  180.28    6.50
   5   7  37  176.38    9.80
  -7  -7 -37    0.50    1.40
   7  -7  37    0.40    1.40
   7  -7 -37    1.30    1.20
  -1   9  37    9.60    3.20
   1  -9  37    2.90    2.30
  -1  -9 -37    3.20    1.30
  -1  -9 -37    8.80    2.80
   1   9 -37    3.60    2.10
   1  -9  37    4.70    1.10
  -1   9 -37    1.90    2.00
   1   9  37    2.40    2.40
  -1  -9  37    5.10    0.80
   1  -9 -37    0.90    1.80
   1  -9 -37    6.30    1.50
   3  -9  37   41.50    3.00
  -3   9  37   37.60    6.10
   3   9 -37   49.30    4.90
  -3  -9 -37   48.60    3.80
   3  -9  37   42.90    5.60
  -3  -9 -37   41.80    4.40
  -3   9 -37   45.70    5.00
   3   9  37   46.60    6.10
   3  -9 -37   41.50    3.10
   3  -9 -37   39.20    5.40
   5  -9  37   15.70    2.50
  -5  -9 -37   14.30    3.50
  -5  -9 -37   16.00    2.90
   5   9  37    8.00    3.40
   5  -9 -37   20.00    2.70
  -7  -9 -37   65.09    5.00
   7  -9  37   56.89    4.30
   7  -9 -37   67.99    4.20
  -1 -11 -37   -1.70    2.10
   1 -11  37   -0.80    0.70
   1 -11  37    1.10    2.60
   1  11 -37   -1.10    1.80
  -1 -11 -37   -0.90    1.00
   1  11  37   -0.30    2.30
  -1 -11  37   -0.80    0.70
   1 -11 -37   -0.30    1.00
   1 -11 -37    1.70    2.30
  -1  11 -37   -0.50    1.80
  -1 -11  37   -1.70    2.30
   3  11 -37   -2.00    2.00
   3 -11  37    0.10    1.00
  -3 -11 -37    2.10    1.60
  -3 -11 -37    1.50    2.20
   3 -11 -37   -0.40    0.90
   3 -11 -37    1.10    2.80
   3  11  37    0.80    3.00
  -5 -11 -37   11.80    2.60
   5 -11  37   17.20    2.60
   5 -11 -37   15.00    2.30
   7 -11  37   25.90    3.30
  -7 -11 -37   24.90    3.90
   7 -11 -37   23.80    3.20
  -1 -13 -37    5.90    5.30
   1 -13  37   14.80    2.00
   1 -13  37    3.10    4.00
   1  13 -37   13.90    3.70
  -1  13  37   13.40    4.80
  -1 -13 -37   10.20    2.30
  -1 -13  37    7.60    4.70
   1 -13 -37    6.70    3.60
  -1  13 -37    9.30    3.10
   1 -13 -37   13.30    2.60
  -1 -13  37   10.70    1.60
  -3 -13 -37    3.40    1.70
  -3  13  37    3.60    4.50
   3 -13  37    1.20    1.40
   3 -13 -37    2.10    1.40
   5 -13  37   14.80    2.60
  -5 -13 -37   14.90    3.10
   5 -13 -37    7.20    2.00
  -1 -15 -37    1.40    1.50
   1 -15  37   -0.70    1.10
   1 -15 -37    0.40    1.30
  -1 -15  37    0.70    1.30
  -3 -15 -37   49.99    4.50
   3 -15  37   59.69    3.90
   3 -15 -37   51.39    4.30
   5 -15  37   11.40    2.70
  -5 -15 -37   10.20    2.70
   5 -15 -37    9.10    2.20
  -1 -17 -37  217.78   10.00
   1 -17  37  212.68    8.20
   1 -17 -37  214.58    9.80
   3 -17  37   95.59    6.70
  -3 -17 -37   71.29    5.70
   3 -17 -37   91.89    6.10
   0   0  38   -1.70    1.50
   0   0 -38    1.10    0.60
   0   0 -38   -0.20    1.40
   2   0 -38    4.80    2.00
   2   0 -38    5.20    0.90
  -2   0 -38    3.20    1.50
  -2   0 -38    3.80    1.10
  -2   0  38    3.60    2.30
  -2   0 -38    6.00    2.10
  -2   0  38    6.50    0.80
  -4   0 -38   -0.90    0.80
  -4   0  38   -0.40    2.00
   4   0  38    0.60    0.80
   4   0 -38   -0.10    0.40
  -4   0 -38    0.30    2.40
  -4   0  38    0.60    0.40
  -4   0 -38   -0.40    1.20
   6   0  38   10.30    2.10
  -6   0 -38    9.10    2.20
  -6   0 -38    8.10    2.40
  -8   0 -38    0.10    1.40
   8   0  38    0.60    1.40
   0   2 -38   13.10    2.70
   0  -2 -38   10.40    2.90
   0   2  38   14.40    3.30
   0   2 -38   10.50    3.20
   0  -2 -38   14.00    1.80
   0   2 -38   13.30    1.60
   0  -2  38   12.00    1.20
   2   2 -38   39.20    4.10
   2   2 -38   43.10    1.70
  -2  -2 -38   35.50    4.50
  -2  -2 -38   38.90    2.80
   2  -2  38   46.30    2.70
   2   2 -38   40.20    5.50
   2  -2 -38   40.60    5.20
  -2   2 -38   45.30    2.80
  -2  -2  38   40.70    1.60
  -2   2 -38   46.30    5.70
  -2   2 -38   39.10    3.90
   2  -2 -38   41.20    2.30
  -2  -2  38   39.80    1.50
   2   2  38   49.00    5.30
  -4  -2 -38    6.10    2.10
  -4  -2 -38    7.20    1.60
   4   2 -38    4.90    2.20
   4  -2  38    7.30    1.70
  -4   2  38    8.60    3.00
  -4  -2 -38    9.90    2.00
   4   2 -38    9.50    2.50
  -4   2 -38    7.30    1.70
  -4   2 -38    6.90    2.90
   4  -2 -38    6.90    1.00
   4  -2 -38    5.00    2.60
  -4   2 -38    5.90    1.80
   6  -2  38    2.50    1.90
  -6  -2 -38    1.20    1.50
  -6  -2 -38    1.50    1.30
   6   2 -38    0.20    1.90
   6  -2 -38    0.30    0.60
  -6   2 -38    2.70    2.30
  -6   2 -38    0.00    2.40
   6   2  38   -1.40    1.50
   8  -2  38    1.50    1.50
  -8  -2 -38    2.90    1.70
   8   2  38    4.60    1.80
   0  -4 -38   -1.50    0.60
   0   4 -38   -0.20    1.20
   0   4 -38   -1.60    2.00
   0   4  38    0.40    1.30
   0  -4 -38   -0.40    1.50
   0  -4  38    0.80    0.50
   2   4 -38   10.40    3.20
   2  -4  38    7.30    1.30
   2   4 -38    5.40    2.10
  -2  -4 -38    9.80    2.60
  -2  -4 -38    6.40    1.40
  -2   4  38    9.80    3.10
  -2   4 -38    3.90    2.70
  -2   4 -38    6.00    1.30
   2   4  38    6.10    2.50
  -2   4 -38    9.50    2.10
   2  -4 -38    6.80    1.30
   2  -4 -38    5.80    2.10
  -4  -4 -38   71.59    5.10
   4   4 -38   73.59    5.70
  -4  -4 -38   64.79    4.30
  -4   4  38   62.19    6.80
   4   4 -38   68.09    6.40
   4  -4  38   68.59    3.90
  -4   4 -38   70.29    5.20
  -4   4 -38   61.19    6.60
   4  -4 -38   72.59    3.30
   4  -4 -38   61.39    6.30
   6   4 -38    1.70    2.10
  -6  -4 -38    1.70    1.50
  -6  -4 -38    2.30    1.50
   6  -4  38    0.40    1.10
  -6   4 -38   -5.00    2.80
   6   4  38    2.30    1.30
   6  -4 -38    0.80    0.80
   8  -4  38  128.39    6.70
  -8  -4 -38   94.79    6.30
   8   4  38  107.89    6.40
   0   6 -38    3.80    2.60
   0  -6 -38    4.20    1.30
   0  -6  38    2.90    0.80
   0  -6 -38    2.30    1.90
   0   6  38    1.50    1.80
   0   6 -38    4.90    1.90
  -2  -6 -38    9.80    2.60
  -2  -6 -38   13.70    2.30
   2  -6  38   10.00    1.60
   2   6 -38   11.70    2.60
   2   6 -38    8.10    3.70
  -2   6  38   14.20    3.70
   2  -6 -38   11.80    1.70
   2   6  38    9.10    3.00
   2  -6 -38   11.30    3.00
  -2   6 -38    8.30    3.10
  -2   6 -38    8.30    2.40
  -4   6  38    2.70    3.20
   4  -6  38    2.80    1.20
   4   6 -38   -1.30    1.40
  -4  -6 -38    4.60    1.50
  -4  -6 -38    0.90    1.60
   4  -6 -38    3.70    1.10
   4  -6 -38   -3.10    1.80
  -4   6 -38    3.40    1.70
  -4   6 -38   -2.10    2.70
   4   6  38   -0.70    1.90
  -6  -6 -38    9.90    2.40
   6  -6  38   10.40    2.10
  -6  -6 -38    6.90    1.90
   6  -6 -38    7.00    1.60
  -6   6 -38    8.70    4.80
   8  -6  38    2.60    2.20
  -8  -6 -38    1.00    1.60
   8   6  38    0.80    1.80
   8  -6 -38    4.80    2.20
   0   8 -38   -2.40    1.30
   0  -8 -38    0.00    0.90
   0   8  38    1.20    2.10
   0  -8 -38    3.10    2.10
   0  -8  38    0.10    0.60
  -2  -8 -38   11.90    2.10
   2   8 -38   14.20    3.00
   2   8 -38   14.20    4.60
  -2   8  38   14.10    3.80
  -2  -8 -38   11.30    2.90
   2  -8  38   16.40    2.00
   2  -8  38   11.60    3.30
   2  -8 -38   12.70    3.30
  -2   8 -38   19.60    3.70
  -2  -8  38   12.60    0.80
  -2  -8  38   14.20    1.10
   2   8  38   20.70    4.20
   2  -8 -38   12.10    1.90
   4   8 -38   56.49    5.30
  -4  -8 -38   50.29    4.60
  -4  -8 -38   52.99    4.10
  -4   8  38   45.00    6.70
   4  -8  38   49.20    3.40
   4  -8 -38   47.40    3.20
   4  -8 -38   46.50    6.20
   4   8  38   60.49    6.20
  -6  -8 -38   -0.60    2.00
   6  -8  38    0.80    1.20
  -6  -8 -38    1.00    1.30
   6  -8 -38    0.40    1.20
   8  -8  38   84.79    5.60
  -8  -8 -38   86.99    6.00
   8  -8 -38   93.89    4.90
   8   8  38   88.19    6.00
   0 -10  38    6.80    3.10
   0 -10 -38    4.00    1.60
   0  10  38    7.80    3.50
   0  10 -38    2.20    2.20
   0 -10  38    5.20    1.10
   2  10 -38   48.90    7.50
  -2 -10 -38   54.89    5.20
  -2  10  38   69.29    8.60
   2 -10  38   56.59    3.30
  -2 -10 -38   61.09    4.20
   2  10 -38   51.89    5.20
   2 -10 -38   58.39    3.80
  -2 -10  38   55.59    2.30
  -2  10 -38   50.99    5.40
   2  10  38   61.09    6.50
  -2 -10  38   50.29    2.30
   2 -10 -38   42.70    5.90
   4 -10  38    2.00    1.20
  -4 -10 -38    4.90    2.00
  -4 -10 -38    0.30    2.10
   4  10  38    1.80    3.20
   4 -10 -38    4.40    1.60
  -6 -10 -38    3.80    2.10
   6 -10  38    3.30    1.60
   6 -10 -38    4.40    1.60
   0 -12  38    0.40    0.80
   0 -12  38   -1.80    2.80
   0  12 -38   -1.90    2.20
   0  12  38    6.20    3.20
   0 -12 -38   -2.50    2.40
   2 -12  38    0.70    1.00
  -2  12  38    6.30    3.90
  -2 -12 -38   -1.00    2.60
   2 -12  38   -0.20    3.00
  -2 -12 -38    1.20    1.30
   2  12 -38    0.30    2.30
  -2 -12  38    1.60    0.80
   2 -12 -38    0.00    1.40
   2 -12 -38    4.00    3.20
  -2  12 -38   -1.60    2.50
   4 -12  38    0.10    1.20
  -4 -12 -38   -0.80    1.40
   4 -12 -38   -0.80    1.10
   6 -12  38    5.40    2.90
   6 -12 -38    5.90    1.80
   0 -14 -38    1.10    1.40
   0 -14  38    2.90    1.30
   0 -14  38    2.50    4.10
  -2 -14 -38    4.30    2.10
   2 -14  38    1.60    1.90
   2 -14 -38    2.50    1.50
  -2 -14  38    4.50    1.30
   4 -14  38    0.30    1.50
  -4 -14 -38    2.10    1.90
   4 -14 -38    0.30    1.30
   0 -16  38    1.10    1.60
   0 -16 -38    0.20    1.50
   2 -16  38    4.60    1.70
  -4 -16 -38   14.30    2.80
   4 -16  38   14.10    2.60
   4 -16 -38   20.30    3.30
  -1  -1 -39    8.10    2.60
   1   1 -39    9.00    1.20
   1   1 -39    9.60    3.00
  -1  -1 -39    5.90    1.20
  -1   1  39    7.70    2.90
   1   1  39   11.00    3.30
  -1   1 -39    8.20    2.30
  -1   1 -39    6.30    2.10
  -1  -1  39    7.60    1.00
  -1   1 -39    6.60    1.30
   1  -1 -39    6.50    2.30
   1  -1 -39    7.00    1.20
  -3  -1 -39    7.00    1.60
   3  -1  39    5.00    1.30
  -3   1  39    9.30    2.90
   3   1 -39    7.90    2.80
  -3  -1 -39    6.20    1.90
  -3   1  39    6.20    0.90
  -3  -1 -39    5.30    2.20
   3   1 -39    5.40    0.60
  -3   1 -39    2.90    1.50
  -3   1 -39    8.40    1.50
   3  -1 -39    5.80    1.00
  -3  -1  39    4.10    0.50
  -3  -1  39    5.60    2.70
   3  -1 -39    7.70    2.60
  -5  -1 -39   46.50    3.60
  -5   1  39   46.40    9.30
   5  -1  39   54.39    3.70
  -5   1  39   49.80    2.10
  -5  -1 -39   50.09    4.80
   5   1  39   55.69    3.80
  -5   1 -39   52.19    6.00
  -5   1 -39   41.80    3.30
   5  -1 -39   47.70    2.10
   5  -1 -39   43.90    2.10
  -7  -1 -39   73.19    5.10
   7  -1  39   69.99    4.80
  -7  -1 -39   63.99    4.90
  -7   1 -39   59.59    4.50
  -7   1 -39   70.99    5.80
   7   1  39   66.09    4.60
   9  -1  39   71.39    5.20
   9   1  39   69.89    5.30
  -1  -3 -39   16.40    2.20
  -1   3  39    7.40    2.80
   1   3 -39   14.60    2.90
  -1  -3 -39   13.50    2.90
   1   3 -39    6.60    3.70
   1   3 -39   14.70    1.30
   1  -3  39   12.00    1.50
   1  -3 -39   12.30    2.80
  -1  -3  39   14.10    1.10
  -1   3 -39   14.80    1.50
  -1   3 -39   14.10    3.40
  -1  -3  39   10.40    1.10
  -1   3 -39   12.40    2.50
   1   3  39   13.60    3.30
   1  -3 -39   15.90    1.60
  -3   3  39  139.39    9.60
   3   3 -39  127.59    8.70
   3   3 -39  134.79    7.80
  -3  -3 -39  133.39    7.60
   3  -3  39  130.59    5.40
  -3  -3 -39  135.59    6.00
   3  -3 -39  144.59    8.60
  -3   3 -39  137.09    7.40
   3   3  39  125.49    8.60
  -3   3 -39  129.69    5.50
   3  -3 -39  135.79    4.70
  -3   3 -39  120.19    8.50
   5  -3  39   42.40    3.20
  -5  -3 -39   48.80    3.80
  -5  -3 -39   52.29    4.40
   5   3 -39   52.39    5.10
  -5   3 -39   50.59    6.30
  -5   3 -39   49.60    3.70
   5  -3 -39   50.59    2.60
  -7  -3 -39  168.28    8.10
   7  -3  39  179.98    8.00
   7  -3 -39  177.48    5.70
   7   3  39  174.58    8.10
  -7   3 -39  165.88   13.40
   9  -3  39   51.59    4.40
  -9  -3 -39   45.00    4.50
   9   3  39   57.69    4.90
   1   5 -39 1120.19   32.20
  -1  -5 -39 1161.98   32.70
   1   5 -39 1099.69   35.60
  -1   5  39 1138.79   35.10
  -1  -5 -39 1198.48   28.90
   1  -5  39 1167.78   27.50
  -1   5 -39 1136.09   32.10
   1   5  39 1175.68   34.90
  -1   5 -39 1078.19   35.50
   1  -5 -39 1164.08   28.20
  -1  -5  39 1152.38   26.40
   1  -5 -39 1134.29   33.10
  -1  -5  39 1142.89   26.70
   3   5 -39  384.26   17.40
  -3  -5 -39  396.96   14.30
   3  -5  39  385.56   11.40
   3   5 -39  376.36   14.50
  -3  -5 -39  383.96   12.30
  -3   5  39  346.67   16.40
   3  -5 -39  375.86   15.30
   3   5  39  375.76   16.00
  -3   5 -39  361.56   17.00
  -3   5 -39  373.56   14.20
   3  -5 -39  383.06   10.80
   5   5 -39  184.58    9.60
  -5  -5 -39  203.68    8.50
   5  -5  39  195.18    7.70
  -5  -5 -39  196.88    8.70
   5  -5 -39  189.58    6.50
  -5   5 -39  194.98   12.10
  -7  -5 -39    1.20    1.60
   7  -5  39    1.30    1.30
   7  -5 -39    1.20    1.20
   7   5  39    1.30    1.30
  -1  -7 -39  812.02   24.80
   1   7 -39  796.82   28.70
   1  -7  39  798.92   19.70
  -1   7  39  793.92   27.20
   1   7 -39  814.02   24.90
  -1  -7 -39  798.52   21.30
  -1  -7  39  774.92   18.90
   1   7  39  780.92   26.60
   1  -7 -39  772.22   20.60
  -1   7 -39  776.62   24.40
  -1  -7  39  781.52   18.60
   1  -7 -39  763.42   25.10
  -3  -7 -39  231.18    9.20
  -3  -7 -39  246.68   10.80
   3  -7  39  244.08    8.30
   3   7 -39  241.08   13.60
  -3   7  39  249.97   13.60
   3   7 -39  253.57   11.40
   3  -7 -39  244.98    8.20
   3  -7 -39  248.48   11.90
   3   7  39  249.88   12.50
  -3   7 -39  238.28   11.30
   5   7 -39  154.68    8.80
  -5  -7 -39  138.89    7.10
   5  -7  39  145.49    7.10
  -5  -7 -39  135.69    7.30
   5   7  39  140.39    9.10
  -5   7 -39  138.29   11.30
   5  -7 -39  147.89    5.80
   7  -7  39    2.40    1.70
  -7  -7 -39    3.10    1.70
   7  -7 -39    2.90    1.50
   1  -9  39    7.20    1.40
  -1  -9 -39    5.10    1.60
   1  -9  39    4.30    2.90
  -1  -9 -39    6.50    2.20
   1   9 -39   11.40    3.00
  -1   9  39    5.60    2.70
   1   9  39   10.10    3.80
  -1   9 -39    3.30    2.00
  -1  -9  39    7.50    1.00
   1  -9 -39    4.10    1.30
   3  -9  39   56.69    3.40
   3   9 -39   65.49    5.90
  -3  -9 -39   57.79    5.20
  -3  -9 -39   55.69    4.10
  -3   9  39   55.29    7.50
   3   9  39   60.29    7.60
   3  -9 -39   55.79    3.60
  -3   9 -39   53.99    5.40
   3  -9 -39   58.69    5.80
   5  -9  39   12.10    2.40
  -5  -9 -39   14.00    5.00
  -5  -9 -39   18.30    3.00
   5  -9 -39   18.30    2.60
   7  -9  39   87.09    7.30
  -7  -9 -39   76.49    5.60
   7  -9 -39   78.89    4.70
  -1 -11 -39    2.50    1.60
   1 -11  39    2.40    1.00
   1  11 -39    0.80    1.90
  -1  11  39    1.70    3.10
   1 -11  39    3.00    3.10
  -1 -11 -39    0.00    2.20
  -1 -11  39    2.20    2.50
  -1 -11  39    2.10    0.90
   1  11  39   -1.50    2.60
   1 -11 -39    1.30    1.20
  -1  11 -39    3.80    2.80
   1 -11 -39   -4.20    2.30
  -3 -11 -39    8.50    2.20
   3 -11  39    7.30    1.60
  -3  11  39    2.20    3.60
  -3 -11 -39    3.40    2.50
   3 -11 -39    9.20    3.50
   3 -11 -39    5.40    1.60
  -5 -11 -39   20.50    2.90
   5 -11  39   15.20    2.40
   5 -11 -39   20.40    2.80
   7 -11  39   21.30    3.20
  -7 -11 -39   20.40    3.50
   7 -11 -39   21.20    2.90
   1 -13  39   -2.50    3.70
  -1  13  39    1.00    3.50
  -1 -13 -39    8.40    2.20
   1 -13  39    7.50    1.60
  -1 -13  39    7.70    1.30
   1 -13 -39   13.30    2.50
  -1 -13  39   -2.00    3.90
  -1  13 -39    2.40    3.10
   1 -13 -39    3.00    3.50
   3 -13  39    2.40    1.40
  -3  13  39    0.60    4.70
  -3 -13 -39    2.10    1.80
   3 -13 -39    1.90    1.30
  -5 -13 -39   27.50    3.90
   5 -13  39   24.10    3.40
   5 -13 -39   23.30    3.20
  -1 -15 -39    6.20    2.30
   1 -15  39    7.60    1.70
  -1 -15  39    5.20    1.60
   1 -15 -39    6.70    2.00
  -3 -15 -39   50.19    4.60
   3 -15  39   50.69    3.80
   3 -15 -39   54.19    4.30
   1 -17  39  246.18    9.00
  -1 -17 -39  251.77   11.10
   1 -17 -39  240.18   10.50
   0   0 -40    0.00    1.50
   0   0  40   -0.50    1.90
   0   0 -40    1.40    0.80
  -2   0 -40   -0.40    1.30
   2   0 -40    0.20    1.60
  -2   0 -40   -0.10    0.70
  -2   0  40   -2.20    1.80
  -2   0 -40    0.70    1.40
   2   0 -40    0.40    0.50
  -2   0  40   -0.30    0.50
  -4   0 -40   42.10    3.20
  -4   0  40   34.80    5.90
   4   0 -40   40.80    1.60
   4   0 -40   46.50    5.60
   4   0  40   35.10    2.90
  -4   0 -40   45.60    4.00
  -4   0 -40   37.80    5.00
  -4   0  40   38.30    1.50
   6   0  40    0.20    1.00
  -6   0 -40   -1.50    1.30
  -6   0 -40   -0.30    2.20
  -8   0 -40   46.50    4.20
   8   0  40   51.49    4.30
   0   2  40    3.10    2.00
   0  -2  40   -0.10    0.50
   0  -2 -40   -1.00    1.40
   0   2 -40    1.70    1.70
   0   2 -40   -1.00    1.60
   0  -2 -40   -0.20    0.70
   0   2 -40   -0.70    0.50
   2   2 -40   53.69    6.60
  -2  -2 -40   49.40    4.90
  -2   2  40   46.10    6.50
   2  -2  40   49.70    2.90
   2   2 -40   47.60    1.90
   2   2 -40   48.20    4.70
   2  -2 -40   55.09    2.70
   2   2  40   46.40    6.20
  -2   2 -40   54.39    5.60
   2  -2 -40   52.29    5.30
  -2  -2  40   46.30    1.70
  -2   2 -40   51.29    4.40
  -2  -2  40   47.00    1.80
  -2   2 -40   50.49    3.00
  -4  -2 -40   18.00    2.80
  -4  -2 -40   20.10    2.70
   4   2 -40   20.50    3.80
   4  -2  40   21.80    2.70
  -4   2  40   27.30    5.30
   4   2 -40   23.30    4.20
  -4  -2 -40   22.30    3.40
   4  -2 -40   21.70    1.60
  -4   2 -40   15.20    3.90
  -4   2 -40   19.70    3.10
   4  -2 -40   20.90    3.90
  -4   2 -40   22.70    2.80
  -6  -2 -40    8.00    1.90
   6   2 -40    6.70    2.60
  -6  -2 -40    5.30    2.10
   6  -2  40    5.50    1.40
   6  -2 -40    7.00    1.10
   6   2  40    7.70    2.10
  -6   2 -40    8.80    2.10
  -6   2 -40    8.70    3.50
   8  -2  40   33.70    4.10
  -8  -2 -40   35.80    3.80
   8   2  40   38.60    3.80
   0   4 -40    2.80    1.70
   0  -4 -40    3.00    1.10
   0  -4 -40    2.30    1.80
   0   4 -40    6.50    2.90
   0  -4  40    2.50    0.80
   0   4  40    2.50    2.00
  -2   4  40   10.00    3.00
  -2  -4 -40    6.90    2.30
   2  -4  40    8.00    1.40
   2   4 -40    1.20    2.00
  -2  -4 -40    8.00    1.50
   2   4 -40    7.70    2.30
   2  -4 -40    8.10    2.70
  -2   4 -40    8.00    1.60
   2  -4 -40    7.20    1.40
  -2  -4  40    6.50    0.50
  -2  -4  40    6.30    0.50
   2   4  40    8.70    3.50
  -2   4 -40    3.30    2.30
  -2   4 -40    8.50    2.40
   4  -4  40    3.80    1.30
  -4  -4 -40    7.00    2.00
   4   4 -40    6.50    2.60
  -4  -4 -40    4.40    1.80
   4   4 -40    2.40    1.90
  -4   4 -40    4.40    2.00
   4  -4 -40    4.20    2.20
   4  -4 -40    5.60    1.20
  -4   4 -40    4.90    2.70
  -6  -4 -40   59.39    4.60
   6  -4  40   48.50    3.80
  -6  -4 -40   57.99    4.40
   6   4  40   57.39    4.10
   6  -4 -40   62.09    3.00
  -6   4 -40   50.69    7.00
   8  -4  40    5.20    2.40
  -8  -4 -40    9.20    2.30
   8   4  40    7.20    2.10
   0   6 -40   -1.30    1.50
   0   6 -40    3.00    2.60
   0  -6  40    0.70    0.60
   0  -6 -40    0.00    1.60
   0  -6 -40    0.00    0.70
   0   6  40   -1.60    1.80
   2   6 -40   87.69    8.10
   2   6 -40   84.29    6.30
  -2   6  40   75.59    7.20
  -2  -6 -40   75.89    4.40
  -2  -6 -40   74.79    5.80
  -2   6 -40   88.69    8.20
   2   6  40   78.49    7.00
   2  -6 -40   78.59    6.30
  -2   6 -40   85.29    6.10
  -4  -6 -40    8.40    2.10
  -4   6  40   15.60    4.30
  -4  -6 -40   10.30    2.30
   4   6 -40   11.30    2.70
   4  -6  40    8.80    1.60
  -4   6 -40    3.90    3.20
   4  -6 -40    7.90    1.50
   4  -6 -40    8.20    2.90
   4   6  40   11.60    3.40
   6  -6  40    8.10    1.70
  -6  -6 -40    8.40    2.30
  -6  -6 -40    6.60    2.00
   6  -6 -40   13.70    1.80
  -8  -6 -40   -2.40    1.80
   8  -6  40    3.10    1.70
   8   6  40    1.60    2.20
   0   8 -40   28.40    5.90
   0  -8 -40   38.00    5.30
   0  -8  40   34.80    2.10
   0   8  40   40.80    6.00
   0  -8 -40   38.20    3.00
   2   8 -40   -0.90    3.70
  -2  -8 -40    4.90    1.60
  -2   8  40    1.80    3.10
  -2  -8 -40    4.80    2.20
   2   8 -40    4.00    1.90
   2  -8  40    3.40    1.10
   2  -8 -40    3.00    1.20
   2  -8 -40    1.30    2.00
  -2  -8  40    3.50    0.50
   2   8  40    0.80    2.30
  -2   8 -40    4.70    2.20
  -2  -8  40    4.40    0.70
  -4   8  40   -2.20    2.90
  -4  -8 -40    0.50    1.20
  -4  -8 -40    0.10    2.00
   4  -8  40    0.80    1.00
   4   8 -40   -1.30    1.90
   4  -8 -40   -4.90    3.10
   4   8  40    3.90    3.00
   4  -8 -40    2.90    1.20
  -6  -8 -40   39.30    4.40
   6  -8  40   34.90    3.30
  -6  -8 -40   42.50    4.00
   6  -8 -40   41.60    3.10
   8  -8  40   10.70    2.60
  -8  -8 -40    9.10    2.70
   8  -8 -40   15.70    3.60
   8   8  40   13.00    3.10
   0 -10  40    0.50    2.60
   0  10 -40   -3.70    1.50
   0  10  40    2.00    2.70
   0 -10 -40   -0.60    2.20
   0 -10 -40    0.90    0.90
   0 -10  40   -0.10    0.60
  -2  10  40   29.20    5.80
   2 -10  40   26.10    4.60
  -2 -10 -40   26.50    4.00
  -2 -10 -40   32.40    3.20
   2 -10  40   29.70    2.40
   2  10 -40   27.70    4.30
  -2 -10  40   27.50    1.50
   2 -10 -40   27.10    4.50
   2 -10 -40   27.60    2.70
   2  10  40   27.80    4.90
  -4 -10 -40   42.10    3.90
  -4 -10 -40   37.20    5.50
   4 -10 -40   33.10    3.00
  -6 -10 -40    3.90    1.90
   6 -10  40    4.30    1.90
   6 -10 -40    4.70    1.80
   0 -12  40    2.90    1.10
   0  12  40   -1.10    3.20
   0 -12 -40    2.50    1.40
   0 -12 -40    0.90    2.80
   0 -12  40    3.40    3.30
   0  12 -40    1.90    2.60
  -2 -12 -40    0.70    1.30
  -2  12  40    5.60    4.00
   2 -12  40    0.90    1.00
  -2  12 -40   -3.80    2.30
   2 -12 -40   -3.80    2.80
   2 -12 -40   -1.00    1.10
  -2 -12  40    0.80    0.90
   4 -12  40   17.60    2.80
  -4 -12 -40   14.30    2.80
   4 -12 -40   13.70    2.30
   6 -12  40    0.70    1.40
  -6 -12 -40   -1.50    1.80
   6 -12 -40   -1.40    1.50
   0 -14 -40   -0.40    1.30
   0 -14  40   -0.10    1.10
   2 -14  40    3.90    2.40
  -2 -14 -40    7.60    2.30
   2 -14 -40    9.50    2.10
  -4 -14 -40   -1.20    1.70
   4 -14  40   -1.70    1.30
   4 -14 -40    1.20    1.50
   0 -16  40    8.30    2.00
   2 -16  40    0.70    1.50
  -2 -16 -40    0.70    1.70
   2 -16 -40    0.60    1.80
  -1  -1 -41   58.89    5.70
  -1  -1 -41   60.19    3.30
   1   1 -41   59.29    2.70
  -1   1  41   65.89    6.40
   1   1 -41   65.49    6.00
  -1   1 -41   54.79    4.80
  -1   1 -41   53.09    5.60
   1  -1 -41   67.39    6.00
   1  -1 -41   60.79    2.90
   1   1  41   62.09    6.50
  -1   1 -41   61.09    3.20
  -3   1  41   16.40    3.90
  -3  -1 -41   13.20    2.70
  -3  -1 -41    8.90    1.70
  -3   1  41   11.80    1.10
  -3  -1 -41   17.10    3.00
   3   1 -41   13.60    0.90
   3   1 -41    9.60    3.10
   3  -1  41   13.40    1.90
  -3   1 -41   14.90    2.20
   3  -1 -41   10.70    2.90
   3  -1 -41   13.80    1.30
  -3  -1  41   11.10    0.70
  -3   1 -41   18.20    3.20
  -5  -1 -41    2.40    1.30
   5  -1  41    1.40    1.10
  -5   1  41    2.10    0.90
  -5  -1 -41    3.00    2.00
  -5   1 -41    3.00    1.30
   5   1  41    1.80    1.30
   5  -1 -41    3.10    0.70
  -5   1 -41    0.80    2.10
   7  -1  41   22.10    3.20
  -7  -1 -41   18.70    4.70
  -7  -1 -41   19.20    3.30
  -7   1 -41   17.60    3.00
  -7   1 -41   19.30    3.80
   7   1  41   19.30    2.90
   9  -1  41    9.00    2.90
   9   1  41    6.70    2.20
   1   3 -41    9.00    0.90
   1  -3  41    6.10    1.20
  -1  -3 -41   11.20    2.90
  -1  -3 -41    9.40    1.80
   1   3 -41    6.80    2.70
   1   3 -41    7.90    2.60
  -1   3  41    9.00    3.10
   1  -3 -41    8.00    1.50
  -1  -3  41    8.60    1.10
  -1   3 -41   11.10    2.90
   1  -3 -41    7.70    2.90
  -1   3 -41    8.50    1.40
  -1   3 -41   10.40    3.30
   1   3  41    7.20    3.20
  -3   3  41   47.70    6.60
   3  -3  41   67.19    3.70
  -3  -3 -41   61.39    3.90
  -3  -3 -41   63.29    5.40
   3   3 -41   56.19    5.20
   3   3 -41   71.59    6.80
   3  -3 -41   63.69    3.00
  -3   3 -41   69.49    5.30
   3   3  41   64.59    6.40
  -3   3 -41   58.29    6.30
  -3   3 -41   60.09    3.60
   3  -3 -41   66.59    5.80
  -5  -3 -41  135.39    6.70
   5  -3  41  147.29    6.40
   5   3 -41  140.79    8.40
  -5  -3 -41  130.49    7.20
  -5   3 -41  148.59    6.60
   5  -3 -41  137.69    4.80
  -5   3 -41  136.59    9.50
   7  -3  41    9.20    2.10
  -7  -3 -41    6.90    2.00
   7   3  41   13.40    2.70
  -1   5  41   77.69    7.10
  -1  -5 -41   77.39    4.20
  -1  -5 -41   67.59    5.70
   1   5 -41   92.09    7.90
   1   5 -41   79.09    5.90
   1  -5  41   75.89    3.50
  -1   5 -41   65.29    5.40
  -1  -5  41   77.99    3.00
  -1  -5  41   74.19    3.60
   1  -5 -41   78.79    3.90
   1  -5 -41   73.89    6.00
   1   5  41   68.99    6.70
  -1   5 -41   83.49    7.80
   3   5 -41  268.87   12.00
  -3  -5 -41  285.17   10.00
  -3  -5 -41  257.27   11.40
  -3   5  41  287.27   14.60
   3  -5  41  267.67    8.90
   3   5 -41  264.47   14.30
   3   5  41  265.67   13.30
  -3   5 -41  269.37   14.40
   3  -5 -41  274.17    8.40
   3  -5 -41  255.97   12.40
  -5  -5 -41   25.80    3.60
  -5  -5 -41   32.20    3.30
   5  -5  41   31.00    2.80
   5   5 -41   39.00    5.00
  -5   5 -41   23.00    5.70
   5  -5 -41   28.90    2.50
  -7  -5 -41    5.40    2.00
   7  -5  41    8.00    2.20
   7  -5 -41    8.30    1.70
   7   5  41    8.40    2.50
  -1  -7 -41   50.19    5.00
   1  -7  41   50.19    2.70
   1   7 -41   48.70    7.20
   1   7 -41   55.29    5.10
  -1  -7 -41   46.10    3.40
  -1   7  41   46.80    6.50
  -1   7 -41   55.49    5.20
  -1  -7  41   51.29    2.10
  -1  -7  41   45.50    2.60
   1  -7 -41   51.99    3.30
   1  -7 -41   55.99    5.50
  -1   7 -41   50.59    7.70
   3   7 -41  217.58   13.10
   3   7 -41  205.08   10.50
   3  -7  41  222.78    7.80
  -3  -7 -41  226.68    8.90
  -3  -7 -41  215.58   10.20
  -3   7  41  230.38   12.90
   3   7  41  238.68   12.40
   3  -7 -41  213.08   11.40
   3  -7 -41  212.18    7.50
  -3   7 -41  205.38   10.40
  -3   7 -41  213.18   13.30
  -5  -7 -41   49.00    4.20
   5  -7  41   49.99    4.10
  -5  -7 -41   49.80    4.70
   5   7  41   47.30    6.50
  -5   7 -41   43.40    6.90
   5  -7 -41   59.19    3.40
   7  -7  41   19.90    3.10
  -7  -7 -41   12.00    2.50
   7  -7 -41   18.50    2.50
  -1  -9 -41    6.30    1.60
   1   9 -41   10.90    4.70
   1   9 -41    8.20    2.70
  -1   9  41    3.50    3.00
  -1  -9 -41    6.30    2.50
  -1  -9  41    9.30    1.10
   1  -9 -41    5.90    1.70
   1   9  41   12.10    3.80
  -1   9 -41    8.40    2.40
   1  -9 -41    7.30    2.80
  -3  -9 -41   25.30    3.30
  -3  -9 -41   24.60    4.30
   3  -9  41   29.70    2.60
  -3   9  41   32.20    6.00
   3  -9 -41   30.60    2.70
   3   9  41   26.10    5.00
  -3   9 -41   28.60    4.30
  -5  -9 -41   55.79    4.50
   5  -9  41   49.00    3.70
   5  -9 -41   45.90    3.50
   7  -9  41    6.00    2.20
   7  -9 -41    6.10    1.90
  -1 -11 -41   15.80    3.60
  -1  11  41   12.30    4.50
   1 -11  41   15.30    4.40
   1 -11  41   13.00    1.80
   1  11 -41   11.50    3.40
  -1 -11  41   12.60    1.30
   1 -11 -41   10.80    3.60
  -1  11 -41   16.50    3.50
   1 -11 -41   12.90    2.30
   1  11  41   10.30    3.70
  -3  11  41    3.00    3.50
   3 -11  41   -0.50    0.90
  -3 -11 -41    0.80    1.50
   3 -11 -41   -1.50    2.80
  -5 -11 -41    1.70    1.80
   5 -11  41   -0.40    1.10
   5 -11 -41    1.40    1.30
  -7 -11 -41    8.10    2.70
   7 -11 -41    1.30    1.90
  -1 -13 -41   21.30    3.20
   1 -13  41   21.00    2.10
   1 -13  41   16.80    5.20
   1 -13 -41   18.90    5.10
  -1 -13  41   19.20    2.00
  -1  13 -41    9.80    4.40
   1 -13 -41   17.80    2.80
   3 -13  41    9.30    1.90
  -3 -13 -41    9.00    2.50
   3 -13 -41   13.50    2.40
  -5 -13 -41    1.00    1.70
   5 -13  41    3.40    1.60
   5 -13 -41    3.20    1.90
  -1 -15 -41    4.30    2.10
   1 -15  41    5.40    1.60
  -1 -15  41    3.60    1.50
   1 -15 -41    6.10    2.00
  -3 -15 -41   19.50    3.90
   3 -15  41   26.10    3.10
   3 -15 -41   30.80    3.90
   1 -17  41   23.90    3.10
  -1 -17 -41   24.00    4.10
   1 -17 -41   19.40    3.20
   0   0 -42   -2.50    1.70
   0   0  42    3.20    2.30
   0   0 -42   -0.60    0.50
   2   0 -42   31.10    5.00
  -2   0 -42   30.10    2.80
  -2   0  42   22.80    4.50
  -2   0 -42   33.30    4.20
  -2   0 -42   30.90    4.60
   2   0 -42   31.50    1.80
  -2   0  42   30.20    1.60
   4   0 -42    0.40    0.40
  -4   0 -42   -0.50    0.90
  -4   0 -42   -0.60    1.30
   4   0  42   -0.20    0.90
  -4   0  42   -1.30    0.40
  -4   0 -42   -0.80    1.80
   4   0 -42    1.40    2.00
  -4   0  42   -0.80    2.30
   6   0  42   68.09    4.60
  -6   0 -42   86.69    8.50
  -6   0 -42   81.19    5.00
   8   0  42    1.90    1.60
  -8   0 -42    1.40    1.70
   0  -2 -42    1.80    1.70
   0  -2 -42    2.30    1.00
   0   2 -42    1.50    2.30
   0   2 -42    1.80    0.80
   0   2 -42    2.50    1.40
   0   2  42    0.00    2.20
   0  -2  42    2.70    0.70
   2   2 -42   -1.00    1.70
   2  -2  42    0.80    0.80
   2   2 -42    0.20    1.40
  -2  -2 -42    1.40    1.10
  -2  -2 -42   -2.70    1.40
   2   2 -42    0.50    0.40
  -2   2  42    2.00    2.30
  -2   2 -42    0.00    0.70
   2   2  42   -3.40    1.80
   2  -2 -42    0.40    1.70
  -2  -2  42    0.40    0.40
  -2   2 -42    0.80    1.40
  -2  -2  42    0.90    0.50
  -2   2 -42   -0.80    2.00
   2  -2 -42    1.40    0.70
  -4  -2 -42    3.20    2.00
   4  -2  42    7.20    1.70
  -4  -2 -42    5.40    1.70
   4   2 -42    1.30    2.10
  -4  -2 -42    2.00    1.60
   4   2 -42   -0.90    1.80
  -4   2  42    4.70    3.40
   4  -2 -42    5.50    2.50
  -4   2 -42    0.40    2.70
   4  -2 -42    4.90    1.00
  -4   2 -42    4.00    1.30
  -4   2 -42    3.60    2.00
   6  -2  42    3.80    1.30
  -6  -2 -42    5.30    1.80
  -6  -2 -42    2.90    1.90
   6  -2 -42    1.90    0.80
  -6   2 -42    2.30    2.90
  -6   2 -42    3.50    1.40
   6   2  42    2.00    1.10
   8  -2  42    2.30    1.80
  -8  -2 -42    2.20    1.90
   8   2  42    2.70    1.60
   0   4 -42    2.10    1.90
   0   4 -42   -2.60    1.80
   0  -4 -42    0.40    0.90
   0  -4  42    0.00    0.60
   0   4  42    0.30    2.00
   0  -4 -42    0.90    1.70
   2  -4  42   20.60    1.90
   2   4 -42   14.70    4.00
  -2  -4 -42   27.40    4.10
  -2   4  42   27.10    5.00
  -2  -4 -42   24.60    2.40
   2   4 -42   24.30    3.80
   2  -4 -42   25.20    4.30
  -2   4 -42   24.10    2.90
  -2  -4  42   19.50    0.90
   2  -4 -42   18.50    1.80
  -2  -4  42   21.90    0.90
  -2   4 -42   20.10    4.30
  -2   4 -42   20.70    3.50
   2   4  42   24.10    4.50
  -4   4  42    3.80    2.80
  -4  -4 -42    0.30    1.70
  -4  -4 -42    3.90    1.30
   4   4 -42    1.20    1.90
   4  -4  42    2.50    1.10
   4  -4 -42    1.90    2.10
  -4   4 -42    2.10    1.70
   4  -4 -42    5.40    1.20
  -4   4 -42    4.50    2.80
  -6  -4 -42   65.59    4.70
   6  -4  42   62.39    4.30
  -6  -4 -42   64.89    4.90
  -6   4 -42   57.69    7.60
   6  -4 -42   57.19    3.10
   6   4  42   63.89    4.50
   8  -4  42    4.90    2.20
   0  -6  42  254.57    7.20
   0   6 -42  258.57   14.30
   0  -6 -42  245.98    8.60
   0   6  42  229.18   12.80
   0  -6 -42  234.18   11.50
   2  -6  42    1.40    0.80
  -2   6  42   -1.90    2.10
  -2  -6 -42    1.80    1.90
  -2  -6 -42    0.80    1.10
   2   6 -42   -0.40    1.70
   2   6 -42   -2.80    2.50
   2   6  42   -0.50    2.30
   2  -6 -42    1.50    1.00
  -2   6 -42   -3.60    2.60
   2  -6 -42   -0.90    1.80
  -2   6 -42    1.10    1.70
  -4   6  42  130.99   10.20
  -4  -6 -42  135.39    6.70
   4   6 -42  140.59    8.50
  -4  -6 -42  125.99    7.50
   4  -6  42  130.39    5.90
   4  -6 -42  140.09    5.40
  -4   6 -42  127.39   10.20
   4   6  42  137.69    9.50
   4  -6 -42  125.19    8.60
  -6  -6 -42   -2.20    2.00
  -6  -6 -42    0.60    1.40
   6  -6  42    0.40    1.00
   6  -6 -42    2.80    1.10
   8  -6  42    6.40    2.10
  -8  -6 -42    7.00    2.70
   8   6  42    9.70    2.40
   0   8  42   -0.30    2.50
   0   8 -42    1.00    1.90
   0  -8 -42    1.60    1.10
   0   8 -42   -1.80    3.10
   0  -8 -42   -1.20    2.00
   0  -8  42    1.00    0.60
   2   8 -42    6.50    3.40
   2  -8  42    3.70    1.10
   2   8 -42    3.20    2.00
  -2  -8 -42    6.90    1.80
  -2  -8 -42    6.00    2.50
  -2   8  42    6.80    3.30
   2   8  42    6.00    3.20
   2  -8 -42   -0.50    2.10
   2  -8 -42    7.60    1.70
  -2  -8  42    4.90    0.70
  -2   8 -42    0.80    2.10
  -2  -8  42    6.00    0.60
   4  -8  42    3.30    1.40
  -4   8  42    5.30    3.30
  -4  -8 -42    2.00    1.30
  -4  -8 -42    1.40    2.10
   4   8 -42    1.90    2.20
   4   8  42    5.70    3.30
   4  -8 -42    3.50    1.20
  -6  -8 -42   59.69    4.90
   6  -8  42   50.49    3.90
   6  -8 -42   63.49    3.90
   0  10 -42    0.80    1.90
   0 -10 -42    4.10    1.40
   0  10  42   -1.10    2.60
   0 -10  42    4.20    1.00
   0 -10 -42    2.60    2.60
   2 -10  42    0.40    2.30
  -2 -10 -42    0.70    2.40
   2  10 -42    0.30    1.90
  -2 -10 -42    2.10    1.40
   2 -10  42    2.70    1.10
  -2  10  42    1.90    3.30
   2 -10 -42    4.60    1.40
   2 -10 -42    2.20    2.60
   2  10  42   -2.50    2.50
  -2  10 -42    0.40    2.00
  -2 -10  42    0.70    0.60
  -4 -10 -42    3.70    1.80
   4 -10  42    4.10    1.40
   4 -10 -42    2.60    1.40
  -6 -10 -42   -0.60    1.60
   6 -10  42    3.90    1.50
   6 -10 -42    6.20    1.70
   0  12  42    0.90    3.50
   0 -12 -42    0.30    3.00
   0  12 -42    5.10    2.80
   0 -12 -42    1.90    1.50
   0 -12  42   -0.70    3.40
   0 -12  42   -0.40    0.90
  -2  12  42   24.90    5.60
   2 -12  42   19.40    2.40
  -2 -12 -42   15.30    2.60
  -2  12 -42   16.50    6.00
   2 -12 -42   16.40    2.40
   2 -12 -42   17.60    4.60
  -2 -12  42   15.70    1.50
  -4 -12 -42    0.20    1.60
   4 -12  42    0.30    1.20
   4 -12 -42   -2.20    1.10
   6 -12  42   32.20    3.40
  -6 -12 -42   29.80    4.30
   6 -12 -42   40.90    3.70
   0 -14 -42    2.20    1.70
   0 -14  42    2.60    1.30
  -2 -14 -42    0.30    1.50
   2 -14  42   -2.90    1.20
   2 -14 -42   -2.30    1.40
  -4 -14 -42   -1.80    1.70
   4 -14  42   -1.50    1.40
   4 -14 -42   -1.40    1.50
   0 -16 -42    2.90    1.90
   0 -16  42    0.10    1.70
  -2 -16 -42   34.30    4.60
   2 -16  42   29.10    3.40
   2 -16 -42   41.10    4.70
  -1  -1 -43   14.20    3.50
   1   1 -43   13.00    1.30
  -1  -1 -43    9.80    1.70
  -1   1  43   13.40    3.80
   1  -1  43   14.20    1.80
   1   1 -43    4.10    2.90
  -1   1 -43    9.60    2.50
  -1   1 -43   13.00    3.40
  -1   1 -43   12.50    1.70
   1   1  43   13.90    3.60
   1  -1 -43    9.40    3.10
   1  -1 -43   11.60    1.60
   3   1 -43   10.00    0.80
  -3  -1 -43    6.10    2.70
  -3  -1 -43   11.30    1.90
   3   1 -43    8.50    3.10
  -3   1  43   13.60    4.20
   3  -1  43   11.50    1.90
  -3   1 -43   10.50    1.80
   3  -1 -43   13.40    3.50
   3  -1 -43    9.60    1.30
  -3   1 -43   12.50    3.20
  -3  -1  43   10.10    0.70
  -5  -1 -43    1.90    2.20
   5  -1  43    1.90    1.10
  -5  -1 -43    2.80    1.40
  -5   1 -43    2.00    1.30
   5   1  43    2.40    1.20
   5  -1 -43    1.50    0.60
  -5   1 -43    3.90    2.70
  -7  -1 -43   -1.90    3.10
   7  -1  43   -0.80    1.00
  -7  -1 -43    0.30    1.50
   7   1  43   -1.80    1.10
  -7   1 -43    0.40    1.40
   1   3 -43    2.10    2.20
   1  -3  43    4.30    1.10
  -1   3  43    1.30    2.30
  -1  -3 -43    3.40    2.10
   1   3 -43    3.10    1.80
   1   3 -43    3.70    0.70
  -1  -3  43    5.30    0.80
  -1   3 -43    2.60    1.00
  -1  -3  43    5.40    0.90
   1  -3 -43    3.40    1.10
   1   3  43    2.10    2.70
   1  -3 -43    3.80    2.10
  -1   3 -43    5.80    2.40
  -1   3 -43    5.80    3.10
   3  -3  43  105.79    4.90
  -3  -3 -43  101.49    5.30
   3   3 -43  104.19    7.30
  -3  -3 -43  100.19    6.90
   3   3 -43   93.99    7.80
  -3   3  43  107.99    8.80
   3  -3 -43  113.49    4.30
   3  -3 -43   96.69    7.40
  -3   3 -43  113.69    8.50
  -3   3 -43  111.19    5.10
   3   3  43   97.99    8.00
   5   3 -43  114.79    7.60
   5  -3  43  108.39    5.50
  -5  -3 -43  110.59    5.90
  -5  -3 -43  113.49    6.90
  -5   3 -43   99.49    8.30
  -5   3 -43  112.69    5.70
   5  -3 -43  107.69    4.10
   7  -3  43   10.90    2.20
  -7  -3 -43   16.40    3.00
   7   3  43   13.60    2.70
   1   5 -43    4.30    3.20
   1  -5  43    4.40    1.10
  -1  -5 -43    5.80    1.40
  -1   5  43    6.40    2.70
   1   5 -43    7.80    2.70
  -1  -5 -43    4.60    2.30
   1   5  43    3.20    2.40
   1  -5 -43    5.90    2.40
  -1  -5  43    5.10    0.90
   1  -5 -43    5.50    1.50
  -1  -5  43    5.60    0.90
  -1   5 -43   12.70    4.00
  -1   5 -43    5.60    2.10
  -3  -5 -43  108.09    7.10
  -3   5  43  106.19    8.80
   3   5 -43  104.39    8.70
   3   5 -43  109.59    7.60
   3  -5  43  105.69    4.90
  -3  -5 -43   95.09    5.30
  -3   5 -43  104.19    6.80
   3  -5 -43  106.39    4.50
  -3   5 -43  122.99   10.60
   3  -5 -43   99.39    7.60
   3   5  43  107.99    8.50
   5   5 -43   32.90    4.60
   5  -5  43   33.30    3.00
  -5  -5 -43   32.10    4.30
  -5  -5 -43   30.10    3.20
  -5   5 -43   30.70    5.50
  -7  -5 -43   20.80    3.20
   7  -5  43   18.60    3.20
   7   5  43   22.20    3.40
   7  -5 -43   24.20    2.20
  -1  -7 -43    7.90    1.90
  -1  -7 -43   12.60    3.20
   1  -7  43   10.80    1.60
  -1   7  43   11.90    3.70
   1   7 -43    6.70    4.00
   1   7 -43    9.20    2.60
   1  -7 -43    8.30    1.60
  -1   7 -43    9.50    2.60
  -1   7 -43    7.90    4.00
   1   7  43   11.20    3.40
  -1  -7  43   10.30    1.10
  -3   7  43   70.89    7.40
   3  -7  43   71.49    4.00
  -3  -7 -43   73.89    6.00
   3   7 -43   78.49    6.10
  -3  -7 -43   68.49    4.50
   3  -7 -43   66.29    3.80
   3  -7 -43   69.49    6.50
   3   7  43   78.69    7.30
  -3   7 -43   65.39    5.90
  -3   7 -43   62.39    8.30
   5  -7  43   38.70    3.30
  -5  -7 -43   38.50    3.70
  -5  -7 -43   36.80    4.60
   5  -7 -43   33.60    2.70
   5   7  43   33.90    7.40
  -7  -7 -43   41.50    4.20
   7  -7  43   33.00    4.00
   7  -7 -43   30.80    2.90
   1   9 -43   -1.00    2.00
  -1  -9 -43   -1.60    2.00
  -1  -9 -43    0.20    1.00
   1  -9  43    0.40    0.70
   1   9 -43    2.70    3.40
   1  -9 -43    0.40    1.30
   1   9  43    2.60    2.60
   1  -9 -43   -1.60    1.90
  -1   9 -43   -1.20    1.90
  -1  -9  43    0.80    0.70
  -3  -9 -43   62.99    8.20
  -3   9  43   72.49   12.90
   3   9 -43   54.29    5.50
  -3  -9 -43   54.99    5.70
   3  -9  43   58.69    3.60
   3  -9 -43   57.29    3.60
   3   9  43   62.49    7.90
   3  -9 -43   52.49    6.80
  -5  -9 -43   45.60    4.20
   5  -9  43   38.60    3.40
   5  -9 -43   44.40    3.30
  -7  -9 -43    0.70    2.20
   7  -9  43    4.10    1.60
   7  -9 -43    7.70    2.00
  -1 -11 -43    6.90    2.00
   1 -11  43    3.90    1.20
   1 -11  43    5.70    3.70
   1  11 -43    0.70    4.10
  -1  11  43   11.70    4.60
  -1 -11 -43    3.20    3.00
  -1 -11  43    5.40    1.10
   1 -11 -43    5.40    3.30
  -1  11 -43    2.10    2.70
   1 -11 -43    3.30    1.80
   1  11  43   14.70    4.50
  -3 -11 -43   11.30    2.80
  -3  11  43   16.30    5.20
   3 -11  43   15.20    2.20
   3 -11 -43   17.60    2.70
   5 -11  43    2.30    1.40
  -5 -11 -43    6.70    2.10
   5 -11 -43    3.40    1.70
   1 -13  43    7.00    1.60
   1 -13  43    7.20    4.50
  -1 -13 -43    6.90    2.10
   1 -13 -43    8.90    2.30
  -1 -13  43    5.20    1.40
  -1  13 -43   -1.70    2.60
  -3 -13 -43   -0.50    1.50
   3 -13  43    1.60    1.30
   3 -13 -43    1.30    1.60
   5 -13  43   -1.30    1.60
  -5 -13 -43    2.50    1.90
   5 -13 -43    1.40    1.50
  -1 -15 -43    6.20    2.30
   1 -15  43    6.90    1.70
   1 -15 -43    8.40    2.20
  -3 -15 -43   33.30    4.50
   3 -15  43   41.10    3.30
   3 -15 -43   34.80    6.40
   0   0 -44   27.50    4.80
   0   0 -44   39.30    2.50
   2   0 -44    0.60    0.60
   2   0 -44   -0.80    1.80
  -2   0  44   -0.50    2.20
  -2   0 -44    0.10    1.70
  -2   0 -44   -0.40    0.60
  -2   0 -44   -1.80    1.20
  -4   0 -44    7.40    1.90
   4   0 -44   14.90    3.20
  -4   0  44   13.00    4.20
   4   0  44    8.80    1.80
   4   0 -44    8.00    0.80
  -4   0 -44   11.30    3.20
  -4   0  44    8.10    0.80
   6   0  44    1.10    1.20
  -6   0 -44   -0.80    1.20
  -6   0 -44   -6.90    4.30
   8   0  44   40.50    6.70
   0   2 -44   -1.20    1.50
   0   2 -44   -1.10    1.80
   0  -2 -44   -1.30    0.50
   0  -2  44    0.50    0.50
   0   2  44   -2.60    1.80
   0   2 -44    0.80    0.70
  -2   2  44    0.60    2.00
   2   2 -44    1.00    0.60
   2   2 -44   -1.30    2.00
  -2  -2 -44   -1.10    1.70
   2   2 -44    1.00    1.90
  -2  -2 -44    0.60    1.00
  -2  -2  44    1.10    0.50
   2   2  44    1.70    2.60
   2  -2 -44    5.30    2.40
  -2   2 -44    1.60    2.20
  -2   2 -44   -1.90    1.20
  -2   2 -44    1.00    1.00
   2  -2 -44    1.00    0.80
  -4  -2 -44   29.50    2.90
   4   2 -44   18.20    4.00
   4   2 -44   29.70    4.50
  -4  -2 -44   25.40    4.70
   4  -2  44   31.90    2.70
  -4   2  44   25.40    5.30
  -4   2 -44   30.50    2.80
   4  -2 -44   27.40    4.70
  -4   2 -44   29.10    4.90
   4  -2 -44   31.60    2.00
  -6  -2 -44    3.70    2.60
   6  -2  44    4.20    1.50
  -6  -2 -44    3.70    1.50
   6  -2 -44    3.00    0.80
  -6   2 -44    4.70    3.50
  -6   2 -44    4.40    1.70
   6   2  44    3.60    1.80
  -8  -2 -44   -0.10    2.00
   8  -2  44    1.00    1.80
[truncated: 2,150,147 more chars]
