# Supplementary material for: Syntheses and crystal structures of 2-(p-tol­yl)-1H-perimidine hemihydrate and 1-methyl-2-(p-tol­yl)-1H-perimidine
Source: Acta Crystallogr E Crystallogr Commun. 2022 Jan 14;78(Pt 2):169–72. doi: 10.1107/S2056989022000287 (PMC8819453; doi:10.1107/S2056989022000287)
Supplement: Supplementary file 2 [file e-78-00169-1sup6.hkl]

data_1                                                                          
_shelx_title ' kp15_phase_a.res in Fddd'                                        
_shelx_refln_list_code          4                                               
_shelx_F_calc_maximum      851.62                                               
_exptl_crystal_F_000      2256.00                                               
_reflns_d_resolution_high  0.6901                                               
                                                                                
loop_                                                                           
 _space_group_symop_operation_xyz                                               
 'x, y, z'                                                                      
 '-x+3/4, -y+3/4, z'                                                            
 '-x+3/4, y, -z+3/4'                                                            
 'x, -y+3/4, -z+3/4'                                                            
 'x, y+1/2, z+1/2'                                                              
 '-x+3/4, -y+5/4, z+1/2'                                                        
 '-x+3/4, y+1/2, -z+5/4'                                                        
 'x, -y+5/4, -z+5/4'                                                            
 'x+1/2, y, z+1/2'                                                              
 '-x+5/4, -y+3/4, z+1/2'                                                        
 '-x+5/4, y, -z+5/4'                                                            
 'x+1/2, -y+3/4, -z+5/4'                                                        
 'x+1/2, y+1/2, z'                                                              
 '-x+5/4, -y+5/4, z'                                                            
 '-x+5/4, y+1/2, -z+3/4'                                                        
 'x+1/2, -y+5/4, -z+3/4'                                                        
 '-x, -y, -z'                                                                   
 'x-3/4, y-3/4, -z'                                                             
 'x-3/4, -y, z-3/4'                                                             
 '-x, y-3/4, z-3/4'                                                             
 '-x, -y+1/2, -z+1/2'                                                           
 'x-3/4, y-1/4, -z+1/2'                                                         
 'x-3/4, -y+1/2, z-1/4'                                                         
 '-x, y-1/4, z-1/4'                                                             
 '-x+1/2, -y, -z+1/2'                                                           
 'x-1/4, y-3/4, -z+1/2'                                                         
 'x-1/4, -y, z-1/4'                                                             
 '-x+1/2, y-3/4, z-1/4'                                                         
 '-x+1/2, -y+1/2, -z'                                                           
 'x-1/4, y-1/4, -z'                                                             
 'x-1/4, -y+1/2, z-3/4'                                                         
 '-x+1/2, y-1/4, z-3/4'                                                         
                                                                                
_cell_length_a     7.2131                                                       
_cell_length_b    13.8648                                                       
_cell_length_c    53.4532                                                       
_cell_angle_alpha  90.000                                                       
_cell_angle_beta   90.000                                                       
_cell_angle_gamma  90.000                                                       
                                                                                
_shelx_F_squared_multiplier     1.000                                           
                                                                                
loop_                                                                           
 _refln_index_h                                                                 
 _refln_index_k                                                                 
 _refln_index_l                                                                 
 _refln_F_squared_calc                                                          
 _refln_F_squared_meas                                                          
 _refln_F_squared_sigma                                                         
 _refln_observed_status                                                         
   4   0   0     190973.33     199607.28      2585.33 o                         
   8   0   0          2.48        106.08        70.72 o                         
   2   2   0     366255.53     367602.97      4181.16 o                         
   6   2   0      30617.55      31718.94       393.16 o                         
  10   2   0       5780.45       5387.01       225.02 o                         
   0   4   0        110.15        192.33        22.30 o                         
   4   4   0      19524.76      20754.34       241.77 o                         
   8   4   0      21532.31      22221.37      1085.52 o                         
   2   6   0        458.91        540.46        33.20 o                         
   6   6   0      14245.15      14458.86       267.43 o                         
   0   8   0        424.31        529.42        65.31 o                         
   4   8   0      10221.31       9930.70       171.32 o                         
   8   8   0      26680.37      26196.98       584.76 o                         
   2  10   0      72754.67      68604.52       926.45 o                         
   6  10   0      17721.05      17154.24       348.16 o                         
   0  12   0     192652.77     177212.56      3029.29 o                         
   4  12   0      41535.52      39897.59       511.10 o                         
   8  12   0          2.07         55.50        73.78 o                         
   2  14   0      14950.19      14421.25       266.47 o                         
   6  14   0       5545.08       5348.72       235.02 o                         
   0  16   0        712.32        879.03       147.18 o                         
   4  16   0       1838.34       1703.43       155.02 o                         
   2  18   0        247.95        141.91        99.01 o                         
   0  20   0        511.32        841.55       268.73 o                         
   1   1   1       1062.17       1011.05        12.57 o                         
   3   1   1      19351.51      19178.29       123.42 o                         
   5   1   1       5636.94       5467.73        72.87 o                         
   7   1   1       4644.30       4870.06       127.29 o                         
   9   1   1       1993.41       2116.22       144.94 o                         
   1   3   1      42036.75      41179.78       247.32 o                         
   3   3   1       1031.19       1034.95        24.29 o                         
   5   3   1        120.00        139.82        17.72 o                         
   7   3   1       3229.19       3091.06        81.91 o                         
   9   3   1       7181.94       6268.88       165.96 o                         
   1   5   1         81.97         64.27        10.21 o                         
   3   5   1      13004.05      13654.10       117.59 o                         
   5   5   1         10.29          8.10        14.04 o                         
   7   5   1       1398.66       1564.69        66.23 o                         
   9   5   1       2620.47       2688.27       107.63 o                         
   1   7   1        191.43        221.74        19.58 o                         
   3   7   1       6196.32       6110.26        93.77 o                         
   5   7   1        298.14        273.68        27.80 o                         
   7   7   1        298.99        339.14        37.74 o                         
   9   7   1       2479.92       2304.96       107.45 o                         
   1   9   1        891.08        942.51        38.96 o                         
   3   9   1       1201.48       1271.10        46.94 o                         
   5   9   1        831.45        885.52        44.89 o                         
   7   9   1       3135.16       2967.75        98.28 o                         
   9   9   1       4826.83       4702.08       143.24 o                         
   1  11   1        768.56        782.47        43.53 o                         
   3  11   1        825.29        819.23        44.49 o                         
   5  11   1         64.20        104.13        36.90 o                         
   7  11   1        555.93        480.03        64.36 o                         
   1  13   1        891.91        972.80        53.86 o                         
   3  13   1       3179.81       3058.72        82.34 o                         
   5  13   1       3023.31       2854.80       101.23 o                         
   7  13   1       2901.02       2852.70       160.25 o                         
   1  15   1       2649.46       2527.78        93.25 o                         
   3  15   1          3.91          2.00        37.92 o                         
   5  15   1        164.00        183.87        55.24 o                         
   1  17   1        134.92         86.32        48.19 o                         
   3  17   1       1766.80       1696.18       123.51 o                         
   5  17   1         46.68        155.66        65.94 o                         
   1  19   1          1.69         19.29        57.62 o                         
   3  19   1        351.84        548.03        80.29 o                         
   2   0   2     725260.50     705638.00     11125.13 o                         
   6   0   2       1122.84       1441.82        87.40 o                         
  10   0   2        238.26        347.06        85.01 o                         
   0   2   2     230123.80     208091.48      2803.18 o                         
   2   2   2      88927.97      88120.96       503.93 o                         
   4   2   2      31288.93      33301.09       261.64 o                         
   6   2   2      19274.39      20161.66       205.77 o                         
   8   2   2       2743.03       2686.48        99.47 o                         
  10   2   2        143.97        134.57        51.92 o                         
   2   4   2       1332.22       1358.47        24.44 o                         
   4   4   2       1553.25       1605.41        30.71 o                         
   6   4   2       8263.02       8808.98       126.09 o                         
   8   4   2        541.34        611.31        55.91 o                         
  10   4   2       5261.31       4625.89       149.25 o                         
   0   6   2      15780.20      15743.18       184.20 o                         
   2   6   2        227.91        319.19        20.51 o                         
   4   6   2        373.70        564.04        29.05 o                         
   6   6   2        116.37         94.13        24.50 o                         
   8   6   2       6370.70       6023.66       152.33 o                         
   2   8   2       1659.90       1671.28        47.62 o                         
   4   8   2       2240.10       2205.20        53.86 o                         
   6   8   2       9427.02       9351.78       142.87 o                         
   8   8   2        830.81        990.51        61.57 o                         
   0  10   2      30181.39      28503.76       367.92 o                         
   2  10   2      10263.07       8971.55       142.32 o                         
   4  10   2      12695.76      12114.86       150.43 o                         
   6  10   2       9453.85       9327.39       189.23 o                         
   8  10   2       1782.77       1803.31        88.30 o                         
   2  12   2      54236.97      51194.32       455.94 o                         
   4  12   2        518.11        662.23        43.42 o                         
   6  12   2        566.37        548.60        51.71 o                         
   8  12   2        470.04        366.82        94.43 o                         
   0  14   2       8380.18       7922.04       184.03 o                         
   2  14   2       3203.31       3281.70        85.88 o                         
   4  14   2       2815.26       2772.65        97.01 o                         
   6  14   2       4322.92       4280.39       149.25 o                         
   2  16   2         34.01          3.33        54.46 o                         
   4  16   2         24.00         -9.47        53.11 o                         
   6  16   2        787.64        693.96        90.98 o                         
   0  18   2        538.16        578.90       120.22 o                         
   2  18   2        303.98        444.02        90.84 o                         
   4  18   2        120.23         78.99        58.63 o                         
   1   1   3      37468.31      37134.84       215.53 o                         
   3   1   3      18941.11      19828.60       128.27 o                         
   5   1   3      12112.30      12673.68       124.82 o                         
   7   1   3        321.34        350.75        33.11 o                         
   9   1   3        866.05        820.36        79.45 o                         
   1   3   3      23512.73      23547.06       150.54 o                         
   3   3   3       7862.50       8082.43        75.91 o                         
   5   3   3         96.99        136.78        17.68 o                         
   7   3   3       5489.91       5387.13       106.45 o                         
   9   3   3          2.04         69.10        46.16 o                         
   1   5   3       1514.83       1510.10        27.25 o                         
   3   5   3          1.16         20.34        11.00 o                         
   5   5   3       5672.71       5894.17        84.13 o                         
   7   5   3       4046.24       4325.78        98.28 o                         
   9   5   3         77.13         70.35        44.48 o                         
   1   7   3          6.66         13.67        13.71 o                         
   3   7   3          0.99         21.51        14.13 o                         
   5   7   3       1859.49       1929.57        54.18 o                         
   7   7   3       3045.76       2893.52        93.26 o                         
   9   7   3          0.56         50.28        42.18 o                         
   1   9   3        263.62        302.66        23.70 o                         
   3   9   3          6.55         80.41        18.93 o                         
   5   9   3        115.95        106.49        29.06 o                         
   7   9   3       3072.88       3183.80       100.19 o                         
   9   9   3        113.94          6.76        60.97 o                         
   1  11   3       9313.73       8567.87       123.45 o                         
   3  11   3       6708.82       6660.97       108.45 o                         
   5  11   3       2558.49       2518.80        88.55 o                         
   7  11   3         71.57         56.76        49.31 o                         
   1  13   3        515.70        501.61        41.81 o                         
   3  13   3        201.55        247.62        32.13 o                         
   5  13   3       2873.31       2951.95        96.22 o                         
   7  13   3        302.85        372.48        67.61 o                         
   1  15   3       2699.12       2505.65        81.32 o                         
   3  15   3       1461.26       1301.93       106.88 o                         
   5  15   3         88.67        122.85        47.95 o                         
   1  17   3        128.12         71.88        46.49 o                         
   3  17   3        139.83        251.56        57.08 o                         
   5  17   3        901.78        746.15        88.29 o                         
   1  19   3         17.75         17.25        68.39 o                         
   3  19   3         13.73        148.21        66.35 o                         
   4   0   4       2477.07       2671.56        45.83 o                         
   8   0   4         44.20         35.36        45.00 o                         
   2   2   4      28233.30      28228.00       181.79 o                         
   4   2   4     100054.68     105194.70       706.40 o                         
   6   2   4         72.09        103.38        19.76 o                         
   8   2   4       4798.07       4542.66       129.14 o                         
  10   2   4         14.15        -53.08        53.08 o                         
   0   4   4        197.96        168.17        13.67 o                         
   2   4   4       4258.47       4666.38        48.43 o                         
   4   4   4       2127.74       2252.65        38.87 o                         
   6   4   4       2736.81       2703.62        63.71 o                         
   8   4   4        829.13        937.90        71.16 o                         
  10   4   4        242.41        147.57        88.56 o                         
   2   6   4       3910.01       4071.78        57.48 o                         
   4   6   4       1071.82       1192.52        35.32 o                         
   6   6   4       2554.41       2771.05        78.01 o                         
   8   6   4          0.74         10.40        34.08 o                         
   0   8   4          9.28          0.47        17.81 o                         
   2   8   4       3376.29       3232.17        60.41 o                         
   4   8   4        353.41        337.39        26.28 o                         
   6   8   4       3031.72       3097.12        90.03 o                         
   8   8   4        771.59        731.28        65.36 o                         
   2  10   4       2352.20       2119.60        67.01 o                         
   4  10   4      32482.40      31540.46       289.05 o                         
   6  10   4         96.33        112.47        32.26 o                         
   8  10   4       2092.71       2030.32        87.04 o                         
   0  12   4       4228.23       4465.54       124.46 o                         
   2  12   4         40.52        129.70        30.27 o                         
   4  12   4        799.66        744.17        50.63 o                         
   6  12   4        710.78        682.03        55.22 o                         
   8  12   4         19.95        109.90        68.11 o                         
   2  14   4       3457.50       3398.75        89.60 o                         
   4  14   4      11042.63      11003.73       200.29 o                         
   6  14   4          4.37          4.03        48.56 o                         
   0  16   4         57.10         37.54        63.44 o                         
   2  16   4        249.47        132.09        47.98 o                         
   4  16   4        145.39         70.76        53.08 o                         
   6  16   4        252.87        245.39        74.12 o                         
   2  18   4        461.93        517.41        83.70 o                         
   4  18   4       1050.82       1008.43       100.17 o                         
   0  20   4         40.09        169.72       155.58 o                         
   1   1   5       6157.05       5858.67        43.89 o                         
   3   1   5         43.71         65.88         8.48 o                         
   5   1   5       9888.46      10622.23       105.51 o                         
   7   1   5        254.69        252.82        34.52 o                         
   9   1   5         84.30         84.01        75.78 o                         
   1   3   5      25238.45      25925.27       174.99 o                         
   3   3   5       7750.02       7721.41        69.93 o                         
   5   3   5         35.17         40.01         9.48 o                         
   7   3   5        535.00        596.58        45.43 o                         
   9   3   5        763.96        808.90        74.51 o                         
   1   5   5        846.10        762.21        21.44 o                         
   3   5   5          0.27         22.94        10.52 o                         
   5   5   5      10097.46      10216.08       122.30 o                         
   7   5   5       1963.47       1903.37        93.30 o                         
   9   5   5       1329.71       1485.33        93.54 o                         
   1   7   5        241.19        145.56        16.44 o                         
   3   7   5         57.40        106.79        16.55 o                         
   5   7   5       6870.31       7137.34       106.30 o                         
   7   7   5       1470.56       1453.08        70.10 o                         
   9   7   5        752.72        739.09        72.39 o                         
   1   9   5       1699.92       1776.05        48.67 o                         
   3   9   5         96.74        117.93        18.63 o                         
   5   9   5         77.93         29.98        26.28 o                         
   7   9   5        178.76        267.34        46.56 o                         
   9   9   5        242.48        265.57        82.04 o                         
   1  11   5       2688.01       2551.38        71.02 o                         
   3  11   5        558.87        577.57        46.68 o                         
   5  11   5       1696.96       1723.02        66.41 o                         
   7  11   5        187.77        261.85        56.03 o                         
   1  13   5          6.96         81.15        28.97 o                         
   3  13   5        477.64        484.72        41.37 o                         
   5  13   5       3134.89       3250.74       117.77 o                         
   7  13   5        151.72        158.38        80.67 o                         
   1  15   5       2555.03       2336.46       114.79 o                         
   3  15   5       1250.41       1092.93        74.53 o                         
   5  15   5        210.40        290.67        63.50 o                         
   1  17   5         63.78         19.46        40.95 o                         
   3  17   5          8.01        106.27        52.18 o                         
   5  17   5       1400.32       1464.09       114.89 o                         
   1  19   5         13.69         82.10        73.49 o                         
   3  19   5          7.06         28.32        62.70 o                         
   2   0   6     155582.50     155068.89      1562.59 o                         
   6   0   6        490.00       1710.84       229.83 o                         
  10   0   6          0.00        -51.48        62.36 o                         
   0   2   6       5650.40       5938.28        67.16 o                         
   2   2   6      74174.12      74612.26       420.52 o                         
   4   2   6       5302.50       5500.89        65.04 o                         
   6   2   6      12264.89      12986.49       150.47 o                         
   8   2   6       3456.55       3519.97       113.19 o                         
  10   2   6         75.28         33.69        83.70 o                         
   2   4   6       4983.80       5013.24        51.58 o                         
   4   4   6      13170.01      14163.12       120.92 o                         
   6   4   6       2595.52       2827.48        68.21 o                         
   8   4   6        540.45        476.80        48.94 o                         
  10   4   6        954.07        711.16       122.41 o                         
   0   6   6      48521.50      52354.24       502.68 o                         
   2   6   6        184.25        255.07        18.30 o                         
   4   6   6       6273.27       5982.39        75.47 o                         
   6   6   6        306.91        393.24        29.54 o                         
   8   6   6         25.93        -28.53        31.85 o                         
   2   8   6        426.92        551.64        31.25 o                         
   4   8   6       6622.11       6337.37        92.87 o                         
   6   8   6       3859.02       3715.50       100.23 o                         
   8   8   6        425.87        586.78        51.63 o                         
   0  10   6       4262.36       3865.31       103.42 o                         
   2  10   6       9951.27      10075.21       146.04 o                         
   4  10   6       3534.23       3235.60        79.78 o                         
   6  10   6       7976.99       7663.51       163.42 o                         
   8  10   6       1247.75       1281.38        75.14 o                         
   2  12   6      11214.99      10595.17       144.86 o                         
   4  12   6         25.65          3.81        25.87 o                         
   6  12   6        217.87        238.82        44.08 o                         
   8  12   6         64.55        176.60        89.59 o                         
   0  14   6        219.29        168.96        43.94 o                         
   2  14   6       2949.63       2766.91        90.18 o                         
   4  14   6        296.67        266.28        61.67 o                         
   6  14   6       2879.00       2714.30       137.42 o                         
   2  16   6        533.28        598.55        83.28 o                         
   4  16   6       2073.15       2086.53       119.07 o                         
   6  16   6        316.70        179.07        73.46 o                         
   0  18   6       3050.64       3107.80       494.67 o                         
   2  18   6        431.71        401.53        63.50 o                         
   4  18   6        730.18        656.56        86.84 o                         
   1   1   7        251.97        318.36        11.47 o                         
   3   1   7      14003.01      13949.07       102.59 o                         
   5   1   7        128.41        113.47        13.33 o                         
   7   1   7       4775.35       4916.95       110.82 o                         
   9   1   7        156.75        137.48        48.97 o                         
   1   3   7        953.35        924.88        16.96 o                         
   3   3   7      12347.30      12090.09       100.69 o                         
   5   3   7        224.88        302.59        20.50 o                         
   7   3   7        559.03        609.60        44.72 o                         
   9   3   7        441.63        493.44        63.98 o                         
   1   5   7      15372.24      15808.82       121.49 o                         
   3   5   7       3110.13       3542.56        54.55 o                         
   5   5   7       1960.20       2022.95        50.76 o                         
   7   5   7       1735.12       1674.55        72.68 o                         
   9   5   7         50.73         91.03        48.65 o                         
   1   7   7       7671.78       7921.72        90.16 o                         
   3   7   7       2248.97       2323.10        46.53 o                         
   5   7   7       1433.20       1471.42        47.33 o                         
   7   7   7       1794.80       1876.84        68.16 o                         
   9   7   7         94.42         52.72        48.13 o                         
   1   9   7        630.03        679.01        34.85 o                         
   3   9   7       1006.81       1129.22        46.78 o                         
   5   9   7         42.52         52.45        23.50 o                         
   7   9   7          0.64         17.74        37.13 o                         
   9   9   7        142.61        124.84        85.59 o                         
   1  11   7         41.92        100.97        24.24 o                         
   3  11   7        817.77        865.65        48.20 o                         
   5  11   7        558.70        600.38        47.45 o                         
   7  11   7        960.82       1041.28       109.61 o                         
   1  13   7        253.29        330.83        37.27 o                         
   3  13   7       3039.16       2817.05        78.93 o                         
   5  13   7         28.36         23.75        39.42 o                         
   7  13   7       2744.96       2591.75       130.65 o                         
   1  15   7         74.65        131.42        31.32 o                         
   3  15   7       1486.44       1630.62        92.97 o                         
   5  15   7        123.06         89.51        65.33 o                         
   1  17   7        464.03        467.54        78.36 o                         
   3  17   7        518.03        530.48        68.24 o                         
   5  17   7        185.37        164.55        73.50 o                         
   1  19   7        444.12        257.54        63.45 o                         
   3  19   7        314.26        399.32        91.87 o                         
   0   0   8     111368.59     108459.41      3645.17 o                         
   4   0   8        368.74        307.57        32.41 o                         
   8   0   8       4781.72       4806.53       346.52 o                         
   2   2   8       6986.59       6619.24        55.00 o                         
   4   2   8       6388.41       6808.37        78.08 o                         
   6   2   8         30.46         58.80        13.71 o                         
   8   2   8         87.27         74.95        35.40 o                         
  10   2   8        119.60         42.43        51.18 o                         
   0   4   8      13199.90      13214.73       139.86 o                         
   2   4   8      23021.69      24208.34       170.63 o                         
   4   4   8          0.01         22.78         8.59 o                         
   6   4   8       8202.84       8305.70       127.41 o                         
   8   4   8        668.06        724.21        60.91 o                         
  10   4   8         34.26          7.93        80.21 o                         
   2   6   8       1657.90       2003.49        43.47 o                         
   4   6   8          4.51         18.90        12.87 o                         
   6   6   8        122.86         92.78        20.43 o                         
   8   6   8          3.00        -23.02        37.69 o                         
   0   8   8      12240.05      12650.70       193.85 o                         
   2   8   8       5920.55       6143.40        90.78 o                         
   4   8   8         83.29        114.09        21.86 o                         
   6   8   8       3818.24       3858.19       101.76 o                         
   8   8   8       1891.24       1795.57        86.27 o                         
   2  10   8         45.48         87.74        24.55 o                         
   4  10   8       2394.98       2461.29        68.05 o                         
   6  10   8          5.71         23.22        33.13 o                         
   8  10   8         88.05         27.96        56.87 o                         
   0  12   8       7842.10       7496.70       166.46 o                         
   2  12   8        371.30        391.21        36.06 o                         
   4  12   8          0.36         15.69        27.10 o                         
   6  12   8        309.20        308.28        48.08 o                         
   8  12   8       1781.21       1693.66       162.00 o                         
   2  14   8        424.66        433.73        41.40 o                         
   4  14   8        893.19       1031.29        74.69 o                         
   6  14   8          2.23        -13.68        49.52 o                         
   0  16   8          0.88        -73.79        73.79 o                         
   2  16   8       2376.88       2439.06        97.89 o                         
   4  16   8          7.55         88.71        50.12 o                         
   6  16   8       2249.08       2193.69       174.68 o                         
   2  18   8         78.99        103.72        71.45 o                         
   4  18   8         26.51        120.93        71.45 o                         
   1   1   9       8469.50       8902.75        72.43 o                         
   3   1   9        308.24        392.61        15.89 o                         
   5   1   9        111.04        181.21        16.61 o                         
   7   1   9         51.76         80.32        25.80 o                         
   9   1   9         20.88        -27.62        36.49 o                         
   1   3   9      14920.88      14478.10       109.44 o                         
   3   3   9       9883.76      10130.23        85.12 o                         
   5   3   9       1326.40       1435.46        33.77 o                         
   7   3   9       2309.60       2199.21        70.41 o                         
   9   3   9       1376.72       1431.88        89.95 o                         
   1   5   9      22985.40      24689.86       175.58 o                         
   3   5   9        165.51        116.79        13.50 o                         
   5   5   9       8257.22       8260.20        97.76 o                         
   7   5   9          2.14          0.45        25.44 o                         
   9   5   9         35.33        155.90        43.16 o                         
   1   7   9       8752.60       9438.80       101.77 o                         
   3   7   9         25.49         23.21        14.22 o                         
   5   7   9       6773.17       6633.86        92.69 o                         
   7   7   9         41.48         96.20        27.29 o                         
   9   7   9         35.49        151.49        54.38 o                         
   1   9   9       1424.77       1592.63        47.78 o                         
   3   9   9       1515.14       1370.49        46.66 o                         
   5   9   9         65.94         82.86        24.44 o                         
   7   9   9       1183.41       1089.08        96.89 o                         
   9   9   9       1140.08       1131.25       100.28 o                         
   1  11   9       1853.29       1800.85        62.43 o                         
   3  11   9         53.30         71.20        23.03 o                         
   5  11   9         59.39         48.70        30.56 o                         
   7  11   9        115.09        174.81        46.56 o                         
   1  13   9         34.29         40.98        24.97 o                         
   3  13   9        282.78        197.32        33.65 o                         
   5  13   9        291.04        315.92        51.29 o                         
   7  13   9         24.07         10.74        62.74 o                         
   1  15   9        530.70        498.86        47.23 o                         
   3  15   9       1152.35       1403.67       100.84 o                         
   5  15   9        316.62        227.08        58.00 o                         
   1  17   9       2201.16       2498.24       135.82 o                         
   3  17   9         35.03         73.60        49.31 o                         
   5  17   9       1246.97       1442.67       114.39 o                         
   1  19   9        241.79        396.85        70.67 o                         
   3  19   9          0.45         33.99        88.80 o                         
   2   0  10         19.88          6.52         7.34 o                         
   6   0  10       9156.31       9702.81       223.57 o                         
  10   0  10       1449.56       1208.05       148.51 o                         
   0   2  10       2728.03       2338.83        35.40 o                         
   2   2  10        223.78        199.15         8.70 o                         
   4   2  10       2218.73       2421.16        44.36 o                         
   6   2  10        386.57        406.19        25.40 o                         
   8   2  10       1508.32       1707.61        88.25 o                         
  10   2  10        420.19        506.74        74.78 o                         
   2   4  10       3487.99       3798.02        46.08 o                         
   4   4  10      24150.08      24885.75       186.17 o                         
   6   4  10         19.71         18.24        20.55 o                         
   8   4  10       2247.76       2366.67       103.09 o                         
  10   4  10         10.22          8.01        73.56 o                         
   0   6  10       9019.66       9330.04       147.78 o                         
   2   6  10        267.85        263.45        19.50 o                         
   4   6  10          0.24         23.32        14.93 o                         
   6   6  10        108.51        123.44        20.71 o                         
   8   6  10        299.80        283.37        48.75 o                         
   2   8  10       4458.45       5021.51        81.41 o                         
   4   8  10       9220.24       9518.83       120.03 o                         
   6   8  10        192.66        155.28        28.44 o                         
   8   8  10       1440.20       1403.35        78.43 o                         
   0  10  10        431.17        568.50        54.70 o                         
   2  10  10         20.16         27.03        22.14 o                         
   4  10  10        739.47        892.96        46.19 o                         
   6  10  10         31.12         66.67        35.63 o                         
   8  10  10        533.19        509.48        70.50 o                         
   2  12  10        202.87        282.40        32.57 o                         
   4  12  10        453.63        399.38        37.60 o                         
   6  12  10       2810.71       2846.60       100.99 o                         
   8  12  10         38.96         71.67        88.40 o                         
   0  14  10        133.51         79.19        72.53 o                         
   2  14  10         34.33         53.57        31.96 o                         
   4  14  10        204.49        241.73        51.32 o                         
   6  14  10        232.09        307.28        63.77 o                         
   2  16  10         52.74         40.32        63.15 o                         
   4  16  10       3671.18       3733.18       139.05 o                         
   6  16  10          1.74         52.25        72.05 o                         
   0  18  10        868.74       1034.24       134.36 o                         
   2  18  10        134.40        148.88        57.94 o                         
   4  18  10         17.75        155.23        68.99 o                         
   1   1  11      11744.04      11045.72       137.32 o                         
   3   1  11          0.01          9.66         8.35 o                         
   5   1  11       3048.73       3252.15        54.84 o                         
   7   1  11         11.87         35.98        16.20 o                         
   9   1  11         92.08         70.56        41.83 o                         
   1   3  11        316.99        308.47        11.43 o                         
   3   3  11       8445.05       8618.94        76.74 o                         
   5   3  11       3267.34       3362.78        55.32 o                         
   7   3  11        767.16        781.97        50.69 o                         
   9   3  11        140.02        138.84        46.95 o                         
   1   5  11      28920.69      30241.61       227.05 o                         
   3   5  11      14777.39      16212.01       143.86 o                         
   5   5  11        411.79        435.37        34.29 o                         
   7   5  11          1.89         22.32        26.00 o                         
   9   5  11         12.64         77.41        56.25 o                         
   1   7  11       9385.36      10598.78       111.88 o                         
   3   7  11       5527.12       5849.59        77.43 o                         
   5   7  11        574.84        680.60        40.60 o                         
   7   7  11         17.74         48.05        26.07 o                         
   9   7  11         41.16         -5.34        94.93 o                         
   1   9  11        512.72        581.43        34.15 o                         
   3   9  11       3098.78       3159.53        66.71 o                         
   5   9  11       1423.08       1361.45        55.72 o                         
   7   9  11        299.24        249.49        40.84 o                         
   9   9  11         70.42         50.88        75.53 o                         
   1  11  11        406.12        498.69        37.31 o                         
   3  11  11        176.53        223.66        29.41 o                         
   5  11  11       1178.83       1137.22        65.63 o                         
   7  11  11         18.26        136.50        49.01 o                         
   1  13  11        793.33        851.51        51.63 o                         
   3  13  11         43.46         38.20        28.22 o                         
   5  13  11        193.78        233.05        53.15 o                         
   7  13  11         38.22         26.61        62.92 o                         
   1  15  11          8.00          8.20        30.45 o                         
   3  15  11        291.09        232.68        44.53 o                         
   5  15  11        657.84        769.21        82.36 o                         
   1  17  11       1888.01       2146.65       115.53 o                         
   3  17  11       2232.40       2294.21       117.41 o                         
   5  17  11         42.37        111.90        72.62 o                         
   1  19  11        281.33        252.25        72.58 o                         
   3  19  11        134.86        177.42        71.45 o                         
   0   0  12      16752.09      16336.98       272.83 o                         
   4   0  12      12549.94      13545.25       144.34 o                         
   8   0  12       5411.79       5821.36       203.89 o                         
   2   2  12       7240.72       7482.65        70.95 o                         
   4   2  12        321.92        276.85        13.81 o                         
   6   2  12       8976.59       9748.86       118.28 o                         
   8   2  12       1752.39       1721.04        79.83 o                         
  10   2  12       2953.09       2791.72       166.30 o                         
   0   4  12      60004.39      61147.73       527.46 o                         
   2   4  12       6288.89       6741.83        69.63 o                         
   4   4  12      13305.61      14234.41       121.26 o                         
   6   4  12       5709.94       5881.88        88.45 o                         
   8   4  12       1696.13       1780.86        79.28 o                         
  10   4  12        699.16        666.33        96.09 o                         
   2   6  12      69966.40      76240.66       543.71 o                         
   4   6  12        488.38        627.42        33.31 o                         
   6   6  12        967.81       1140.59        44.20 o                         
   8   6  12         36.20         15.59        33.72 o                         
   0   8  12      20372.82      22738.96       320.02 o                         
   2   8  12       2463.50       2441.84        50.12 o                         
   4   8  12       5749.76       5956.20        83.89 o                         
   6   8  12       3610.52       3638.61        87.72 o                         
   8   8  12       1093.48       1494.54       142.24 o                         
   2  10  12       2447.51       2501.66        72.78 o                         
   4  10  12        127.36        121.17        25.12 o                         
   6  10  12       3239.11       3275.71        92.21 o                         
   8  10  12        637.79        511.43        70.29 o                         
   0  12  12        637.04        545.29        58.54 o                         
   2  12  12         16.49         22.43        23.06 o                         
   4  12  12       2631.61       2536.10        76.32 o                         
   6  12  12          1.92        -49.73        73.33 o                         
   8  12  12       2226.05       3024.24       200.26 o                         
   2  14  12        136.27         89.63        29.76 o                         
   4  14  12        118.68        135.94        44.44 o                         
   6  14  12       2946.82       3071.86       135.82 o                         
   0  16  12       3982.12       4267.10       201.83 o                         
   2  16  12        428.25        522.89        60.99 o                         
   4  16  12       1928.58       2017.68       116.48 o                         
   6  16  12        949.10       1054.30       114.18 o                         
   2  18  12       5256.35       5686.78       177.99 o                         
   4  18  12        422.53        541.89       140.10 o                         
   1   1  13        579.55        625.31        13.25 o                         
   3   1  13       2860.45       2871.89        37.76 o                         
   5   1  13       1242.44       1329.39        34.11 o                         
   7   1  13        628.06        697.76        38.48 o                         
   9   1  13        119.49        254.47        46.44 o                         
   1   3  13       4023.07       4063.93        47.35 o                         
   3   3  13       3344.89       3476.15        42.25 o                         
   5   3  13       3033.77       3016.79        64.10 o                         
   7   3  13         97.44        104.55        20.07 o                         
   9   3  13       3175.67       2922.38       107.23 o                         
   1   5  13      40968.33      43962.01       314.86 o                         
   3   5  13      20460.14      21106.02       187.84 o                         
   5   5  13        741.26        713.88        28.98 o                         
   7   5  13       1116.70       1112.24        62.26 o                         
   9   5  13        123.99         33.19        55.12 o                         
   1   7  13      17390.49      18986.65       180.46 o                         
   3   7  13      15427.36      16212.01       154.07 o                         
   5   7  13         54.43         69.76        17.64 o                         
   7   7  13       1552.60       1565.64        79.40 o                         
   9   7  13        158.90        111.77        56.68 o                         
   1   9  13        150.32        232.49        22.48 o                         
   3   9  13       1500.75       1574.24        51.27 o                         
   5   9  13        537.47        465.64        36.34 o                         
   7   9  13         69.30         58.00        34.96 o                         
   9   9  13       1574.45       1544.64       183.73 o                         
   1  11  13          0.09         16.60        24.81 o                         
   3  11  13        561.02        614.86        40.96 o                         
   5  11  13        572.56        618.62        49.60 o                         
   7  11  13         73.51        238.08        74.51 o                         
   1  13  13         70.24         49.99        35.59 o                         
   3  13  13        171.12        168.78        31.56 o                         
   5  13  13        398.30        450.54        90.13 o                         
   7  13  13        585.30        828.71       114.17 o                         
   1  15  13        272.16        391.27        46.62 o                         
   3  15  13        231.29        184.71        60.09 o                         
   5  15  13       1384.43       1500.60       103.93 o                         
   1  17  13       2621.10       2902.12       121.58 o                         
   3  17  13       1181.91       1318.29       113.30 o                         
   5  17  13        408.60        664.36        94.47 o                         
   1  19  13        617.07        672.34        87.77 o                         
   2   0  14      14798.68      14071.71       153.34 o                         
   6   0  14          8.34         -3.11        21.03 o                         
  10   0  14        412.64        162.65       120.22 o                         
   0   2  14      27318.99      27003.30       245.10 o                         
   2   2  14         76.52         65.14        10.19 o                         
   4   2  14        100.54         72.18         9.86 o                         
   6   2  14        475.21        549.30        30.79 o                         
   8   2  14       1460.97       1415.42        88.50 o                         
  10   2  14        830.42        873.44       202.54 o                         
   2   4  14      10781.87      12008.01       105.29 o                         
   4   4  14         31.91         28.00        11.62 o                         
   6   4  14       1805.77       2055.55        54.14 o                         
   8   4  14        517.75        569.88        60.52 o                         
  10   4  14        208.90        170.34        72.86 o                         
   0   6  14      84729.80      95068.46      1035.63 o                         
   2   6  14        174.62        188.58        16.86 o                         
   4   6  14       9129.50      10571.97       112.57 o                         
   6   6  14          2.77         13.43        18.11 o                         
   8   6  14         80.99         75.65        34.78 o                         
   2   8  14       1587.34       1949.95        45.33 o                         
   4   8  14         14.18         18.39        17.59 o                         
   6   8  14        780.79        827.67        48.42 o                         
   8   8  14        319.86        399.73        62.70 o                         
   0  10  14       2275.10       2274.43        99.03 o                         
   2  10  14        146.24        223.31        27.75 o                         
   4  10  14        152.08         94.41        29.26 o                         
   6  10  14         76.34         81.62        31.92 o                         
   8  10  14        373.37        343.01        61.75 o                         
   2  12  14        877.05        915.31        51.45 o                         
   4  12  14         51.49         67.11        28.94 o                         
   6  12  14          0.31        -41.19        41.19 o                         
   8  12  14          2.09         34.94        81.11 o                         
   0  14  14        976.17       1024.16        96.27 o                         
   2  14  14          6.74        -27.57        27.57 o                         
   4  14  14         19.34         -6.83        54.10 o                         
   6  14  14        128.10         51.89        67.78 o                         
   2  16  14       2454.51       2762.20       151.29 o                         
   4  16  14          3.88         39.95        48.74 o                         
   6  16  14        439.32        549.31        97.45 o                         
   0  18  14       4895.31       6151.04       263.76 o                         
   2  18  14         30.55        158.38        64.09 o                         
   4  18  14       1072.41       1007.21       113.86 o                         
   1   1  15      11030.09      10889.52        87.94 o                         
   3   1  15       1765.00       1690.78        29.93 o                         
   5   1  15         66.05        131.87        11.94 o                         
   7   1  15         17.55         33.88        22.27 o                         
   9   1  15       1046.24        827.53        70.06 o                         
   1   3  15        787.64        735.81        23.53 o                         
   3   3  15       1168.74       1436.00        25.92 o                         
   5   3  15       1483.11       1420.48        51.09 o                         
   7   3  15       1421.71       1405.60        58.78 o                         
   9   3  15       1201.27       1046.93        93.43 o                         
   1   5  15       1077.45       1460.76        34.17 o                         
   3   5  15        902.37        944.26        27.08 o                         
   5   5  15        258.61        379.54        19.10 o                         
   7   5  15       1184.92       1233.80        82.36 o                         
   9   5  15         12.53        -36.64        47.24 o                         
   1   7  15       2542.11       3206.53        54.19 o                         
   3   7  15       1210.59       1169.77        35.55 o                         
   5   7  15        731.80        783.32        28.77 o                         
   7   7  15       1882.95       1920.67        77.37 o                         
   9   7  15         69.42         64.72        53.11 o                         
   1   9  15        213.94        338.05        27.61 o                         
   3   9  15        383.36        497.39        38.44 o                         
   5   9  15        499.16        546.09        37.77 o                         
   7   9  15        426.60        478.68        46.69 o                         
   9   9  15        799.44        932.68        92.16 o                         
   1  11  15       1008.47       1100.26        51.80 o                         
   3  11  15         32.40         33.80        22.17 o                         
   5  11  15          3.12         21.47        28.82 o                         
   7  11  15         64.36        111.06        60.50 o                         
   1  13  15        601.73        656.46        46.46 o                         
   3  13  15        110.00         85.86        45.43 o                         
   5  13  15         69.62        174.37        44.05 o                         
   7  13  15          2.62         24.25        84.86 o                         
   1  15  15        189.29        134.07        35.70 o                         
   3  15  15        156.31        121.24        55.45 o                         
   5  15  15        431.96        322.35        62.31 o                         
   1  17  15          0.40         64.66        47.82 o                         
   3  17  15         35.40         31.57        77.58 o                         
   5  17  15         10.46         27.78        69.64 o                         
   1  19  15        268.66        378.37        91.87 o                         
   0   0  16       8437.07       8400.39       286.89 o                         
   4   0  16       1361.78       1419.46        53.94 o                         
   8   0  16         19.39         77.79        55.01 o                         
   2   2  16        121.48        114.23        14.97 o                         
   4   2  16        280.68        342.66        16.87 o                         
   6   2  16        223.98        267.11        29.58 o                         
   8   2  16         34.88         42.08        56.14 o                         
  10   2  16        427.67        616.12       107.42 o                         
   0   4  16      14524.48      14656.95       156.15 o                         
   2   4  16       2663.58       3000.89        49.57 o                         
   4   4  16       5570.31       5700.32        72.78 o                         
   6   4  16        915.62       1114.95        39.16 o                         
   8   4  16        496.53        553.00        50.27 o                         
  10   4  16          1.93        -30.74        63.64 o                         
   2   6  16      24090.73      26329.70       222.59 o                         
   4   6  16         18.79         35.40        15.10 o                         
   6   6  16       1199.17       1321.14        56.81 o                         
   8   6  16        129.09        116.41        64.24 o                         
   0   8  16       2560.55       2735.49        83.44 o                         
   2   8  16       1564.83       1951.48        49.67 o                         
   4   8  16       1735.06       1678.23        58.56 o                         
   6   8  16       1022.94       1065.53        48.00 o                         
   8   8  16        493.20        507.83        82.05 o                         
   2  10  16        239.36        274.28        38.38 o                         
   4  10  16         54.81        114.41        26.55 o                         
   6  10  16         42.94         36.01        26.82 o                         
   8  10  16          0.76         47.09        61.10 o                         
   0  12  16        584.73        461.70        64.80 o                         
   2  12  16          7.67        -11.88        24.12 o                         
   4  12  16        199.66        254.38        42.70 o                         
   6  12  16          4.88         -2.75        40.92 o                         
   8  12  16         16.14        -73.41        73.41 o                         
   2  14  16          7.15         25.06        36.39 o                         
   4  14  16        265.36        226.05        72.38 o                         
   6  14  16        255.93        308.26        73.82 o                         
   0  16  16       2445.68       2554.65       147.61 o                         
   2  16  16        144.37        287.28        54.46 o                         
   4  16  16       1083.64       1289.60       102.07 o                         
   2  18  16       1765.08       2127.37       161.28 o                         
   4  18  16        136.70        142.56        93.08 o                         
   1   1  17       1521.56       1640.31        25.85 o                         
   3   1  17       2397.53       2783.57        35.55 o                         
   5   1  17        704.74        728.70        24.35 o                         
   7   1  17       1717.65       1764.15        61.35 o                         
   9   1  17         70.94         83.32        41.80 o                         
   1   3  17        871.65       1005.65        20.80 o                         
   3   3  17          0.20          5.81        12.57 o                         
   5   3  17       1269.51       1315.50        38.14 o                         
   7   3  17        254.34        233.95        28.71 o                         
   9   3  17        149.73        158.83        56.79 o                         
   1   5  17       1098.86       1073.33        30.76 o                         
   3   5  17         33.53         46.88         9.39 o                         
   5   5  17        837.32        967.03        30.72 o                         
   7   5  17         21.77         34.04        24.85 o                         
   9   5  17          0.11         -0.45        44.22 o                         
   1   7  17          2.16         38.34        12.85 o                         
   3   7  17         67.44         60.43        14.58 o                         
   5   7  17        450.25        538.86        24.56 o                         
   7   7  17          3.14         21.65        30.06 o                         
   9   7  17         40.29        -41.71        52.55 o                         
   1   9  17       3081.91       3431.76        69.51 o                         
   3   9  17        288.07        188.47        21.59 o                         
   5   9  17        830.09        806.14        41.94 o                         
   7   9  17         70.58         84.29        52.06 o                         
   9   9  17         89.75         46.12        76.55 o                         
   1  11  17        318.70        248.04        32.54 o                         
   3  11  17       1229.41       1084.13        61.48 o                         
   5  11  17        612.01        599.15        49.49 o                         
   7  11  17        811.36        830.74       157.56 o                         
   1  13  17        163.17        144.80        31.18 o                         
   3  13  17        262.07        239.76        35.73 o                         
   5  13  17        189.94         89.49       105.14 o                         
   7  13  17        474.08        602.43       175.33 o                         
   1  15  17          7.18        -13.53        55.76 o                         
   3  15  17        177.97        177.57        48.91 o                         
   5  15  17         77.96          5.64        53.81 o                         
   1  17  17        260.54        408.80        61.50 o                         
   3  17  17         63.92         65.67        61.20 o                         
   5  17  17        117.02        262.35        80.35 o                         
   1  19  17         51.75         57.35        93.91 o                         
   2   0  18       1371.48       1295.72        35.30 o                         
   6   0  18        493.88        631.73        45.78 o                         
  10   0  18          0.85        -70.72       106.08 o                         
   0   2  18       1242.29       1262.56        31.89 o                         
   2   2  18         16.43         15.26        13.95 o                         
   4   2  18        633.90        623.48        26.01 o                         
   6   2  18       1047.26       1097.79        49.11 o                         
   8   2  18         34.10         20.98        30.27 o                         
  10   2  18        424.39        565.75       155.58 o                         
   2   4  18       1105.62       1313.85        51.48 o                         
   4   4  18        864.75       1036.72        29.28 o                         
   6   4  18        200.95        220.36        22.72 o                         
   8   4  18        447.87        525.25        50.16 o                         
   0   6  18       1716.34       1824.18        54.66 o                         
   2   6  18         49.53         80.40        12.78 o                         
   4   6  18        485.62        500.84        20.42 o                         
   6   6  18        287.95        318.31        34.26 o                         
   8   6  18        175.33        207.28        50.81 o                         
   2   8  18        290.26        272.10        26.76 o                         
   4   8  18       1671.31       2110.41        50.11 o                         
   6   8  18         36.79         57.22        22.51 o                         
   8   8  18        762.11        649.96        74.13 o                         
   0  10  18        226.73        278.02        39.03 o                         
   2  10  18         58.33         45.64        20.33 o                         
   4  10  18        107.97        127.88        29.32 o                         
   6  10  18        127.99        123.23        29.17 o                         
   8  10  18         12.77         66.20        57.18 o                         
   2  12  18        246.58        287.96        33.43 o                         
   4  12  18         52.92         27.89        34.14 o                         
   6  12  18        148.10        131.28        53.17 o                         
   8  12  18         96.58         17.89        86.16 o                         
   0  14  18        267.98        310.19        83.95 o                         
   2  14  18        258.09        270.49        41.58 o                         
   4  14  18        136.66        210.99        49.31 o                         
   6  14  18        481.18        746.48       154.28 o                         
   2  16  18        175.55        144.18        48.00 o                         
   4  16  18         79.65         98.86        84.72 o                         
   0  18  18         43.50        239.43       155.58 o                         
   2  18  18        122.34        225.98        68.48 o                         
   1   1  19        309.84        234.38        13.24 o                         
   3   1  19        311.26        408.48        15.00 o                         
   5   1  19         29.24         39.09        13.33 o                         
   7   1  19        140.27        158.61        34.34 o                         
   9   1  19          7.01        -10.83        44.55 o                         
   1   3  19       1417.58       1323.09        29.46 o                         
   3   3  19        693.62        682.24        32.02 o                         
   5   3  19         13.12          0.11        11.30 o                         
   7   3  19        607.07        613.13        41.28 o                         
   9   3  19        131.24         -4.76        48.99 o                         
   1   5  19       1402.39       1301.39        33.76 o                         
   3   5  19       1102.63       1178.30        44.69 o                         
   5   5  19        673.61        726.08        34.05 o                         
   7   5  19         59.29         36.22        30.97 o                         
   9   5  19        141.84        293.61       120.88 o                         
   1   7  19        947.67       1134.62        36.85 o                         
   3   7  19        188.33        234.30        18.17 o                         
   5   7  19        682.47        709.73        25.50 o                         
   7   7  19          5.13          8.23        38.30 o                         
   9   7  19        240.53        203.52        74.35 o                         
   1   9  19          1.46          4.57        16.28 o                         
   3   9  19          1.20         -9.30        18.90 o                         
   5   9  19         29.63         21.62        24.03 o                         
   7   9  19        201.85        170.23        75.13 o                         
   1  11  19         26.42         14.45        25.19 o                         
   3  11  19         44.36          0.65        26.08 o                         
   5  11  19        169.97        272.69        42.43 o                         
   7  11  19         20.16         23.63        54.34 o                         
   1  13  19         11.83        -21.69        26.66 o                         
   3  13  19        102.91         33.19        29.08 o                         
   5  13  19        169.20         85.91        46.41 o                         
   7  13  19        166.33        232.76        70.44 o                         
   1  15  19        215.85        192.08        60.71 o                         
   3  15  19        437.80        242.08        78.58 o                         
   5  15  19         20.82         28.59        57.18 o                         
   1  17  19        223.01        179.73        54.10 o                         
   3  17  19        344.45        328.64        78.60 o                         
   1  19  19         14.70          1.44        64.31 o                         
   0   0  20      26944.92      26528.43       413.29 o                         
   4   0  20       4552.45       4900.08        73.17 o                         
   8   0  20        164.08        319.65       102.54 o                         
   2   2  20       1924.89       1823.85        46.57 o                         
   4   2  20        146.04        126.83        11.78 o                         
   6   2  20        815.70        796.07        38.80 o                         
   8   2  20         50.20         30.11        29.79 o                         
  10   2  20         31.80        111.29        94.62 o                         
   0   4  20        915.35        782.37        42.94 o                         
   2   4  20        132.27        127.72        23.37 o                         
   4   4  20        514.67        642.32        35.99 o                         
   6   4  20         79.95         61.49        17.03 o                         
   8   4  20          1.46        -25.55        40.04 o                         
   2   6  20        359.31        607.91        25.46 o                         
   4   6  20          5.94         -3.22        18.38 o                         
   6   6  20        355.29        377.00        25.46 o                         
   8   6  20         13.48        102.04        58.33 o                         
   0   8  20        260.70        422.69        47.15 o                         
   2   8  20          0.04         47.63        14.21 o                         
   4   8  20        145.63        156.62        26.78 o                         
   6   8  20          0.13         14.56        22.00 o                         
   8   8  20          3.79         35.99        45.14 o                         
   2  10  20       2005.13       1876.04        60.20 o                         
   4  10  20         60.34         38.47        20.01 o                         
   6  10  20        616.32        623.03        47.15 o                         
   8  10  20         18.21         59.54        74.53 o                         
   0  12  20       2499.66       1849.23       113.21 o                         
   2  12  20         36.20         13.43        27.02 o                         
   4  12  20        904.55        835.79        54.41 o                         
   6  12  20         18.70         21.45        45.71 o                         
   2  14  20         11.49         27.24        33.03 o                         
   4  14  20          5.16         35.95        38.25 o                         
   6  14  20         50.04         79.94        59.53 o                         
   0  16  20        701.61        857.47       127.93 o                         
   2  16  20         16.09         24.99        44.94 o                         
   4  16  20        260.03        395.41        63.17 o                         
   2  18  20         42.52        165.77       123.76 o                         
   1   1  21        952.77        940.05        23.20 o                         
   3   1  21       3301.41       3674.61        62.41 o                         
   5   1  21        483.71        512.58        35.08 o                         
   7   1  21        137.58        173.73        24.10 o                         
   9   1  21        257.13        249.82        66.13 o                         
   1   3  21       1213.51       1307.82        31.67 o                         
   3   3  21       1434.78       1491.69        43.43 o                         
   5   3  21        178.23        292.07        20.80 o                         
   7   3  21        574.75        588.24        43.92 o                         
   9   3  21        263.38        152.44        50.54 o                         
   1   5  21       3880.33       3951.91        61.53 o                         
   3   5  21       2404.84       2299.43        59.02 o                         
   5   5  21       1008.92        941.18        46.79 o                         
   7   5  21         90.08        146.89        32.51 o                         
   9   5  21         33.79          7.40        59.79 o                         
   1   7  21       2822.50       2940.05        53.41 o                         
   3   7  21        505.05        500.00        25.15 o                         
   5   7  21       1090.48        923.81        47.82 o                         
   7   7  21          8.82         49.70        44.85 o                         
   9   7  21        159.55        134.51        65.33 o                         
   1   9  21         54.84         81.62        22.21 o                         
   3   9  21        363.02        263.98        24.23 o                         
   5   9  21        235.04        204.15        20.51 o                         
   7   9  21        452.28        462.88        79.25 o                         
   1  11  21         55.77         71.32        28.42 o                         
   3  11  21        166.66         74.74        28.30 o                         
   5  11  21         32.92         53.06        40.97 o                         
   7  11  21         11.44         26.83        55.99 o                         
   1  13  21          6.23         29.97        29.83 o                         
   3  13  21        431.24        413.08        42.37 o                         
   5  13  21        563.17        551.60        74.51 o                         
   7  13  21        368.78        301.37        75.65 o                         
   1  15  21         85.73         85.67        49.79 o                         
   3  15  21        342.46        366.79        74.35 o                         
   5  15  21        104.66        102.00        57.89 o                         
   1  17  21        243.68        341.32        60.49 o                         
   3  17  21        257.02        357.36        78.60 o                         
   1  19  21        134.27        265.62        70.59 o                         
   2   0  22       1436.51       1293.64        40.03 o                         
   6   0  22         25.87         -1.18        19.21 o                         
  10   0  22        165.49        -77.79       113.15 o                         
   0   2  22      24001.34      25827.09       263.13 o                         
   2   2  22       3193.46       3404.50        57.72 o                         
   4   2  22       1274.08       1197.41        37.03 o                         
   6   2  22       2200.38       2101.53        55.34 o                         
   8   2  22          4.75         15.68        27.57 o                         
   2   4  22       4175.54       4445.67        82.80 o                         
   4   4  22        665.90        710.54        38.37 o                         
   6   4  22       1977.50       1773.64        41.56 o                         
   8   4  22        787.96        810.75        71.15 o                         
   0   6  22        557.57        872.10        35.75 o                         
   2   6  22          4.43          9.64        10.42 o                         
   4   6  22       1567.40       1436.33        53.46 o                         
   6   6  22         21.91          4.15        55.69 o                         
   8   6  22       2177.26       2130.91       135.10 o                         
   2   8  22        746.81        541.21        28.58 o                         
   4   8  22        598.99        599.60        26.46 o                         
   6   8  22       1063.06        942.29        77.13 o                         
   8   8  22        877.53        785.33        82.01 o                         
   0  10  22        263.38        289.24        42.21 o                         
   2  10  22        436.28        317.32        31.83 o                         
   4  10  22        135.14        112.58        30.59 o                         
   6  10  22        782.66        704.70        68.23 o                         
   8  10  22         57.60        160.10        76.46 o                         
   2  12  22         92.01        186.04        37.14 o                         
   4  12  22         47.29         48.05        39.23 o                         
   6  12  22          7.36        -30.03        82.68 o                         
   0  14  22       3423.89       3071.26       124.19 o                         
   2  14  22        269.17        336.75        43.14 o                         
   4  14  22        631.26        789.62        71.13 o                         
   6  14  22        662.16        492.07       117.38 o                         
   2  16  22       1496.27       1555.34        96.41 o                         
   4  16  22          6.02        -55.99        55.99 o                         
   0  18  22         46.22        278.67        92.41 o                         
   2  18  22          0.03         -2.08        58.87 o                         
   1   1  23      45829.47      49283.00       323.01 o                         
   3   1  23       6932.56       7439.85        70.01 o                         
   5   1  23       5025.12       5325.64        64.32 o                         
   7   1  23        481.11        489.85        36.79 o                         
   9   1  23         86.90         98.53        74.51 o                         
   1   3  23          1.49         -2.97         9.58 o                         
   3   3  23       1744.90       1703.47        48.18 o                         
   5   3  23       1240.77       1293.37        49.39 o                         
   7   3  23        895.95        933.65        47.02 o                         
   9   3  23       1054.65       1179.17        93.08 o                         
   1   5  23        361.42        456.98        20.06 o                         
   3   5  23         31.55         16.81        18.49 o                         
   5   5  23          0.10         15.18        22.66 o                         
   7   5  23        232.41        317.03        45.80 o                         
   9   5  23         65.51         47.97        53.11 o                         
   1   7  23         67.69         35.66        14.16 o                         
   3   7  23          1.70         14.20        12.40 o                         
   5   7  23          1.63         -0.26        24.74 o                         
   7   7  23        376.40        458.93        62.69 o                         
   9   7  23        215.38        105.63        59.43 o                         
   1   9  23       1129.14       1216.98        47.39 o                         
   3   9  23       1441.92       1020.20        45.65 o                         
   5   9  23        586.09        550.34        52.29 o                         
   7   9  23        893.37        789.99        98.83 o                         
   1  11  23       7949.73       5841.09       106.22 o                         
   3  11  23       3492.29       3042.36        82.17 o                         
   5  11  23       2215.80       1905.64        71.12 o                         
   7  11  23        361.75        394.39        71.84 o                         
   1  13  23       3326.06       2795.41        82.60 o                         
   3  13  23       1310.31       1013.83        57.55 o                         
   5  13  23       1590.70       1364.81       110.92 o                         
   7  13  23         31.46         55.34        63.88 o                         
   1  15  23         40.11         -6.77        33.60 o                         
   3  15  23         63.50         64.23        45.49 o                         
   5  15  23         72.15         78.43        66.13 o                         
   1  17  23          4.69         67.36        60.27 o                         
   3  17  23         32.78         37.53        63.29 o                         
   1  19  23          2.07        -53.38        63.86 o                         
   0   0  24      51136.05      55603.62       722.92 o                         
   4   0  24       2078.00       2001.52        44.12 o                         
   8   0  24          1.69         60.96        69.38 o                         
   2   2  24       9871.26      10321.04       141.81 o                         
   4   2  24       4280.02       4294.96        69.53 o                         
   6   2  24        229.96        252.92        19.20 o                         
   8   2  24       2122.28       2048.49        91.40 o                         
   0   4  24       2100.56       2022.40        56.53 o                         
   2   4  24        824.98        822.80        42.52 o                         
   4   4  24        174.58        238.26        31.50 o                         
   6   4  24         26.74         59.31        29.87 o                         
   8   4  24        486.60        446.22        81.26 o                         
   2   6  24       4444.28       4204.29        72.77 o                         
   4   6  24          7.64         46.15        22.12 o                         
   6   6  24        432.25        342.25        33.81 o                         
   8   6  24         40.36         40.59        42.32 o                         
   0   8  24        451.99        655.69        52.22 o                         
   2   8  24          6.07         26.11        17.83 o                         
   4   8  24         31.19        -23.11        23.11 o                         
   6   8  24        334.07        353.26        52.35 o                         
   8   8  24        760.96        657.18        73.05 o                         
   2  10  24       1445.59       1193.07        52.10 o                         
   4  10  24       1187.53       1006.94        50.50 o                         
   6  10  24        344.83        274.47        55.82 o                         
   8  10  24        931.38        859.73        97.31 o                         
   0  12  24       4199.11       3912.54       165.98 o                         
   2  12  24        171.73        199.14        31.93 o                         
   4  12  24        796.98        732.10        70.71 o                         
   6  12  24        348.22        401.57        75.94 o                         
   2  14  24       1464.20       1329.32        76.43 o                         
   4  14  24        983.76        869.80        75.54 o                         
   6  14  24         26.53        112.68        73.03 o                         
   0  16  24          8.02        -15.43        54.33 o                         
   2  16  24        257.86        209.32        74.68 o                         
   4  16  24         25.67         38.24        59.20 o                         
   2  18  24        132.30         96.74        70.44 o                         
   1   1  25      40851.35      45826.56       332.75 o                         
   3   1  25       6993.37       7899.79        88.54 o                         
   5   1  25       4215.62       4443.88        70.30 o                         
   7   1  25         19.34         53.15        25.77 o                         
   9   1  25        306.21        400.13        86.55 o                         
   1   3  25         14.30         21.89        11.43 o                         
   3   3  25       1208.50       1355.36        45.88 o                         
   5   3  25        228.72        270.98        27.71 o                         
   7   3  25       4927.83       4829.82        94.89 o                         
   9   3  25         30.37         65.36        51.03 o                         
   1   5  25         18.06          4.46        14.51 o                         
   3   5  25        197.53        245.21        27.34 o                         
   5   5  25        449.02        476.77        43.03 o                         
   7   5  25        255.29        257.40        42.89 o                         
   9   5  25       1523.04       1532.34       133.72 o                         
   1   7  25         58.63         46.27        12.00 o                         
   3   7  25          8.57         30.34        23.93 o                         
   5   7  25        921.23        934.61        58.11 o                         
   7   7  25        341.02        306.29        89.82 o                         
   9   7  25       1884.69       1766.41       118.98 o                         
   1   9  25        108.16         48.84        24.52 o                         
   3   9  25        991.66        848.55        35.40 o                         
   5   9  25        238.54        275.80        42.07 o                         
   7   9  25       3580.79       3238.95       234.87 o                         
   1  11  25       7545.03       5815.81       104.06 o                         
   3  11  25       3910.23       3125.61        80.57 o                         
   5  11  25       1680.22       1284.73        88.11 o                         
   7  11  25          1.45        -45.92        79.16 o                         
   1  13  25       4573.32       3437.86        93.33 o                         
   3  13  25        724.25        635.73        52.68 o                         
   5  13  25       1424.10       1387.88       118.00 o                         
   7  13  25         16.11         79.95        85.55 o                         
   1  15  25          0.00        -34.99        44.19 o                         
   3  15  25         37.54        -72.62        72.62 o                         
   5  15  25         30.57         -7.49        63.72 o                         
   1  17  25          0.85        -29.20        63.29 o                         
   3  17  25        178.30        249.75        94.62 o                         
   2   0  26      85065.40      89836.05       899.44 o                         
   6   0  26       1746.76       1782.99        55.26 o                         
   0   2  26      22498.57      23667.37       350.38 o                         
   2   2  26        115.63        131.79        17.61 o                         
   4   2  26       8903.33       8935.90       111.94 o                         
   6   2  26        548.28        531.57        29.08 o                         
   8   2  26       1515.48       1528.57       123.24 o                         
   2   4  26         60.70         67.09        18.17 o                         
   4   4  26       4316.52       4349.89        85.62 o                         
   6   4  26       1580.20       1540.26        47.97 o                         
   8   4  26         50.60         96.38        38.16 o                         
   0   6  26        148.53        181.89        21.75 o                         
   2   6  26        109.92        116.36        14.64 o                         
   4   6  26         71.71         70.55        23.34 o                         
   6   6  26         19.28         25.81        26.23 o                         
   8   6  26        483.22        504.64        62.53 o                         
   2   8  26         14.06         25.83        25.70 o                         
   4   8  26       1029.81        927.49        52.20 o                         
   6   8  26       2149.47       1881.16        92.65 o                         
   8   8  26        131.68         95.89        53.93 o                         
   0  10  26       7663.51       6454.96       151.16 o                         
   2  10  26          9.86          3.28        23.27 o                         
   4  10  26       4769.43       3838.27        83.95 o                         
   6  10  26        172.93        330.35        67.94 o                         
   8  10  26        985.21        828.64        95.21 o                         
   2  12  26      14444.06      12131.20       165.80 o                         
   4  12  26        428.02        445.50        60.47 o                         
   6  12  26        714.67        695.94        86.84 o                         
   0  14  26       1802.92       1422.10       115.96 o                         
   2  14  26          9.49         68.11        50.04 o                         
   4  14  26       1175.10       1277.17       109.63 o                         
   6  14  26        130.17        153.94        95.40 o                         
   2  16  26         40.63         -9.92        47.24 o                         
   4  16  26       1117.67       1160.35       115.48 o                         
   0  18  26         55.13        -64.47        97.34 o                         
   2  18  26          6.36        -18.88        84.72 o                         
   1   1  27      23695.39      25425.03       245.72 o                         
   3   1  27      25662.21      26791.18       204.90 o                         
   5   1  27        408.59        464.94        20.32 o                         
   7   1  27       2039.29       2002.99        60.35 o                         
   9   1  27         49.19        -10.61        75.01 o                         
   1   3  27       6374.37       6640.05        79.48 o                         
   3   3  27       1825.80       1807.61        52.31 o                         
   5   3  27       7984.01       8017.03       122.64 o                         
   7   3  27         25.47        109.77        63.28 o                         
   9   3  27       3391.10       3154.50       176.57 o                         
   1   5  27       3602.61       3459.33        58.76 o                         
   3   5  27       2654.29       2750.21        69.17 o                         
   5   5  27       5151.03       5179.05       129.97 o                         
   7   5  27       3511.13       3580.73       135.70 o                         
   9   5  27        692.85        812.09       135.76 o                         
   1   7  27       1507.66       1538.17        38.53 o                         
   3   7  27       1066.28       1035.03        65.13 o                         
   5   7  27       4200.94       4084.68       182.64 o                         
   7   7  27       3733.91       3521.51       133.75 o                         
   9   7  27        804.85        858.10       104.44 o                         
   1   9  27       2296.52       1925.95        57.16 o                         
   3   9  27         58.95         71.91        17.82 o                         
   5   9  27       5668.99       5261.33       135.44 o                         
   7   9  27         24.92         46.71        55.43 o                         
   1  11  27       4006.12       3318.55        81.07 o                         
   3  11  27       6216.15       4887.91        91.46 o                         
   5  11  27          9.74         32.35        43.59 o                         
   7  11  27        664.27        500.14        85.12 o                         
   1  13  27       2531.55       2090.05        73.30 o                         
   3  13  27       5999.68       5134.66       118.10 o                         
   5  13  27        281.25        230.53        58.03 o                         
   7  13  27        862.52        948.58       307.62 o                         
   1  15  27       1157.48       1041.95        72.78 o                         
   3  15  27        447.92        539.15        66.91 o                         
   5  15  27        874.57        826.97       107.69 o                         
   1  17  27        452.12        516.92        73.49 o                         
   3  17  27        227.17        203.40        71.75 o                         
   0   0  28      42163.47      49742.87       839.74 o                         
   4   0  28       4760.68       5284.94       121.84 o                         
   8   0  28        379.05        397.93        87.40 o                         
   2   2  28        165.31        101.11        16.32 o                         
   4   2  28       4888.41       5158.57        87.35 o                         
   6   2  28       1040.78       1098.30        51.59 o                         
   8   2  28          3.10         84.14        39.95 o                         
   0   4  28       5170.63       5878.84       116.06 o                         
   2   4  28       2997.79       3004.05        74.79 o                         
   4   4  28        580.71        527.98        38.16 o                         
   6   4  28        999.21       1118.21        60.68 o                         
   8   4  28        285.55        244.06        53.24 o                         
   2   6  28          2.22         22.64        12.19 o                         
   4   6  28         96.33        146.33        33.94 o                         
   6   6  28        841.79        758.99        55.12 o                         
   8   6  28          1.38         30.22        44.32 o                         
   0   8  28       4250.98       3852.69       114.22 o                         
   2   8  28        770.02        769.88        36.65 o                         
   4   8  28        290.75        268.76        35.78 o                         
   6   8  28        424.03        318.62        47.15 o                         
   8   8  28        559.09        481.11        72.23 o                         
   2  10  28        391.10        241.61        29.66 o                         
   4  10  28       2549.27       2333.63        85.89 o                         
   6  10  28        413.61        288.81        74.74 o                         
   8  10  28         26.45        -53.59        62.24 o                         
   0  12  28       7868.60       5710.76       196.01 o                         
   2  12  28        125.44        139.74        30.91 o                         
   4  12  28       1388.44       1131.39        80.59 o                         
   6  12  28         25.35         50.54        51.92 o                         
   2  14  28        152.69        230.92        44.91 o                         
   4  14  28        714.87       1003.24       105.06 o                         
   6  14  28        404.42        473.22        81.02 o                         
   0  16  28        104.58         43.44       120.22 o                         
   2  16  28        424.23        346.64        58.56 o                         
   4  16  28         18.40        109.93        84.10 o                         
   2  18  28         40.62         92.14        76.99 o                         
   1   1  29       2342.36       2321.59        49.87 o                         
   3   1  29       7946.91       8051.18        88.17 o                         
   5   1  29       1039.42       1162.03        32.93 o                         
   7   1  29       3031.77       3003.51        77.27 o                         
   9   1  29         21.85         -2.44        91.93 o                         
   1   3  29          1.36          6.37        11.54 o                         
   3   3  29       3763.74       4110.70        79.56 o                         
   5   3  29       2522.63       2461.90        67.05 o                         
   7   3  29         95.50        127.46        45.98 o                         
   9   3  29        651.17        922.27       103.07 o                         
   1   5  29       3060.16       2850.01        53.11 o                         
   3   5  29        192.17        168.64        25.16 o                         
   5   5  29        473.55        576.41        44.87 o                         
   7   5  29        719.69        747.71        69.58 o                         
   9   5  29        465.66        408.52        74.40 o                         
   1   7  29       2032.95       1917.97        44.00 o                         
   3   7  29          1.61         -4.36        23.26 o                         
   5   7  29          9.71        -15.79        33.27 o                         
   7   7  29       1026.38        888.63        94.68 o                         
   1   9  29        130.53        125.96        24.10 o                         
   3   9  29       1943.96       1514.33        49.80 o                         
   5   9  29       2615.00       2652.53       100.39 o                         
   7   9  29        436.41        324.35       113.57 o                         
   1  11  29         75.17         50.54        26.36 o                         
   3  11  29       2088.58       1918.61        76.95 o                         
   5  11  29        464.06        393.10        88.80 o                         
   7  11  29       1059.90       1312.65       173.26 o                         
   1  13  29        692.24        552.70        47.03 o                         
   3  13  29       1031.49       1001.28        94.61 o                         
   5  13  29        313.43        401.52        71.84 o                         
   1  15  29        239.73         92.11        57.75 o                         
   3  15  29        338.88        290.02        54.99 o                         
   5  15  29        563.96        563.33       144.45 o                         
   1  17  29        445.40        547.90        72.16 o                         
   3  17  29        276.41        459.10       102.42 o                         
   2   0  30       7026.70       7704.74       132.05 o                         
   6   0  30       1371.80       1373.38       122.49 o                         
   0   2  30        385.39        291.06        35.60 o                         
   2   2  30       9934.27      10178.57       106.69 o                         
   4   2  30        905.09        957.96        42.88 o                         
   6   2  30       3508.80       3335.88        75.93 o                         
   8   2  30       1116.12       1146.22       110.24 o                         
   2   4  30         53.78         32.10        20.13 o                         
   4   4  30          0.76         10.15        30.17 o                         
   6   4  30         10.15         66.51        27.41 o                         
   8   4  30        161.97        283.70        50.90 o                         
   0   6  30       5712.56       5137.21       119.80 o                         
   2   6  30        207.48        202.02        17.19 o                         
   4   6  30         19.72         17.43        25.14 o                         
   6   6  30        205.53        257.56        39.99 o                         
   8   6  30        593.58        700.83        73.92 o                         
   2   8  30         13.23         31.95        16.57 o                         
   4   8  30          2.30         64.08        28.46 o                         
   6   8  30          0.26          2.76        41.45 o                         
   8   8  30        124.58        126.83        59.33 o                         
   0  10  30        217.85        209.21        39.53 o                         
   2  10  30       4358.07       3864.72        86.02 o                         
   4  10  30        411.31        348.73        58.80 o                         
   6  10  30       2674.67       2182.56       153.11 o                         
   8  10  30        207.31        350.87        96.65 o                         
   2  12  30       1369.32       1084.63        55.46 o                         
   4  12  30          0.02        115.28        49.69 o                         
   6  12  30        713.98        724.02        90.46 o                         
   0  14  30        364.37        323.82        64.07 o                         
   2  14  30       1001.96        906.60        66.28 o                         
   4  14  30        245.56        264.73        66.60 o                         
   6  14  30        478.32        643.54       162.65 o                         
   2  16  30         84.59        220.62        99.63 o                         
   4  16  30         10.77        -70.99        70.99 o                         
   0  18  30        615.87        742.35       132.44 o                         
   2  18  30        373.75        386.46        85.20 o                         
   1   1  31       4253.33       5064.22        70.58 o                         
   3   1  31        326.54        313.63        19.20 o                         
   5   1  31       3705.86       3599.14        60.26 o                         
   7   1  31         18.71         46.70        26.22 o                         
   9   1  31         77.40        153.79       272.26 o                         
   1   3  31       6890.58       7049.40        86.16 o                         
   3   3  31       3939.01       3967.15        83.19 o                         
   5   3  31       1658.58       1672.57        62.92 o                         
   7   3  31       4921.25       4875.58       131.78 o                         
   9   3  31        969.99        922.39       124.71 o                         
   1   5  31      10192.32       9157.94       119.37 o                         
   3   5  31         63.12         61.08        24.34 o                         
   5   5  31       1406.33       1336.46        64.41 o                         
   7   5  31        643.01        655.91        58.55 o                         
   9   5  31         67.66          7.07       106.08 o                         
   1   7  31       3512.69       3249.56        71.75 o                         
   3   7  31         46.41         22.11        33.67 o                         
   5   7  31        450.15        451.37        56.22 o                         
   7   7  31        170.67        176.45        58.10 o                         
   1   9  31       3134.84       2834.68        71.69 o                         
   3   9  31       2173.81       2041.38        91.62 o                         
   5   9  31       1733.08       1659.66        90.26 o                         
   7   9  31       3057.47       2792.79       145.43 o                         
   1  11  31       2158.97       1705.00        62.19 o                         
   3  11  31        116.12        145.24        30.14 o                         
   5  11  31       1913.30       1665.92       115.20 o                         
   7  11  31        225.56        293.70        88.35 o                         
   1  13  31         81.12         48.99        35.03 o                         
   3  13  31         17.45         57.09        45.94 o                         
   5  13  31        902.96        794.64        98.59 o                         
   1  15  31        928.18        707.32       109.64 o                         
   3  15  31        929.55       1032.93       113.45 o                         
   5  15  31        128.38         28.29       212.15 o                         
   1  17  31       2817.40       2987.40       136.21 o                         
   3  17  31          9.00         44.58        81.17 o                         
   0   0  32       7201.33       7124.90       209.91 o                         
   4   0  32        846.69        803.18        36.70 o                         
   8   0  32       2474.28       2397.35       240.44 o                         
   2   2  32         46.83         86.07        10.01 o                         
   4   2  32       6705.55       6776.93       105.46 o                         
   6   2  32        356.95        432.49        39.27 o                         
   8   2  32         56.45        -45.33        69.32 o                         
   0   4  32          0.92        -18.15        22.51 o                         
   2   4  32        996.68        969.60        48.00 o                         
   4   4  32       1342.46       1368.45        59.02 o                         
   6   4  32       1245.88       1413.19        73.07 o                         
   8   4  32        665.45        699.33        81.02 o                         
   2   6  32       1539.99       1585.87        35.08 o                         
   4   6  32        656.43        729.26        47.24 o                         
   6   6  32       2853.84       2736.03       151.87 o                         
   8   6  32         82.85        -39.48        59.37 o                         
   0   8  32        451.55        521.96        51.33 o                         
   2   8  32        501.69        482.40        30.10 o                         
   4   8  32        685.64        672.16        52.93 o                         
   6   8  32        794.46        895.96        78.99 o                         
   8   8  32       1237.49       1206.15       103.53 o                         
   2  10  32         24.37         25.02        20.91 o                         
   4  10  32       4958.83       4578.58       130.18 o                         
   6  10  32         46.87         80.29        53.23 o                         
   0  12  32       1735.23       1576.43       109.02 o                         
   2  12  32         32.71          1.46        27.33 o                         
   4  12  32        330.49        234.87        62.09 o                         
   6  12  32         28.78         15.07        83.56 o                         
   2  14  32         71.17         76.99        58.21 o                         
   4  14  32        653.25        644.00        87.69 o                         
   6  14  32        216.30         91.49       134.91 o                         
   0  16  32        270.44        378.89        88.35 o                         
   2  16  32        238.49        268.81        61.64 o                         
   4  16  32        315.07        368.64        84.13 o                         
   1   1  33       5481.64       5843.18        78.01 o                         
   3   1  33       4455.36       4411.77        57.25 o                         
   5   1  33         23.23         35.34        18.20 o                         
   7   1  33         49.80         54.28        27.80 o                         
   1   3  33       1551.21       1466.41        34.78 o                         
   3   3  33       8886.82       8958.23       151.77 o                         
   5   3  33      13544.87      13685.61       181.92 o                         
   7   3  33        237.79        337.39        57.23 o                         
   9   3  33       1432.41       1230.50       332.38 o                         
   1   5  33        504.59        495.16        28.02 o                         
   3   5  33      14102.81      13504.14       196.19 o                         
   5   5  33       2104.19       2384.49       102.62 o                         
   7   5  33       1968.71       2203.94       101.58 o                         
   9   5  33         22.91         10.13        74.30 o                         
   1   7  33         40.53         19.42        20.63 o                         
   3   7  33       7541.36       7417.01       158.88 o                         
   5   7  33       1926.32       1779.56        87.77 o                         
   7   7  33       2794.75       2609.66       132.31 o                         
   1   9  33         46.57         23.08        29.14 o                         
   3   9  33       4573.86       4182.43       108.10 o                         
   5   9  33       5811.16       5167.27       173.94 o                         
   7   9  33        122.16        116.22        60.22 o                         
   1  11  33       1661.55       1585.05        63.83 o                         
   3  11  33       2705.32       2513.97        78.26 o                         
   5  11  33        124.77        134.54        58.30 o                         
   7  11  33         11.27        109.39        62.46 o                         
   1  13  33        948.77        908.07        73.56 o                         
   3  13  33        280.50        292.55        60.56 o                         
   5  13  33        225.00        230.31        66.43 o                         
   1  15  33        647.02        740.50        69.45 o                         
   3  15  33       1658.22       1696.45       169.83 o                         
   5  15  33       4503.90       4719.90       222.56 o                         
   1  17  33        245.13        304.51       169.72 o                         
   3  17  33       2977.05       3159.25       251.09 o                         
   2   0  34         61.88         22.35        22.67 o                         
   6   0  34      16509.96      16295.00       312.16 o                         
   0   2  34      13198.57      12565.04       186.72 o                         
   2   2  34        113.96        156.42        20.78 o                         
   4   2  34       5468.63       5066.91        92.61 o                         
   6   2  34        545.67        555.07        58.14 o                         
   8   2  34        363.75        361.51        72.58 o                         
   2   4  34       1050.90        993.18        57.07 o                         
   4   4  34        742.42        928.47        52.80 o                         
   6   4  34        869.71        964.90        66.47 o                         
   8   4  34        120.75        166.98        61.01 o                         
   0   6  34       4970.46       4608.12       124.04 o                         
   2   6  34         48.55         13.23        23.75 o                         
   4   6  34       3234.75       3315.00        93.78 o                         
   6   6  34         69.18         37.63        42.88 o                         
   8   6  34          1.57        -15.16        51.68 o                         
   2   8  34       5362.26       5026.33        82.98 o                         
   4   8  34        245.84        138.29        37.87 o                         
   6   8  34       1301.46       1139.93        85.59 o                         
   8   8  34         64.64        169.68        58.63 o                         
   0  10  34       5031.89       4903.86       136.64 o                         
   2  10  34        148.08        118.08        22.56 o                         
   4  10  34       2845.08       3089.62       122.13 o                         
   6  10  34        480.29        619.54        91.02 o                         
   2  12  34          4.95        -30.22        42.20 o                         
   4  12  34        110.59        118.60        60.50 o                         
   6  12  34       6370.97       6894.56       232.29 o                         
   0  14  34       1151.36       1276.59       103.71 o                         
   2  14  34          6.35        111.92        40.78 o                         
   4  14  34        901.11        980.75       105.54 o                         
   2  16  34        438.57        687.93       170.48 o                         
   4  16  34        132.59        187.99        88.42 o                         
   0  18  34        951.39       1047.12       150.99 o                         
   1   1  35         43.12         45.36        14.94 o                         
   3   1  35        123.09        121.79        14.01 o                         
   5   1  35       2008.18       2054.39        61.64 o                         
   7   1  35       3557.35       3428.25        91.63 o                         
   9   1  35       1688.04       1688.22       381.88 o                         
   1   3  35      11282.33      10520.36       116.56 o                         
   3   3  35       1453.84       1510.60        68.78 o                         
   5   3  35      19140.13      18490.80       258.09 o                         
   7   3  35        117.63        162.44        50.19 o                         
   9   3  35       2653.66       2796.83       165.39 o                         
   1   5  35      11736.05      11304.87       149.69 o                         
   3   5  35      32776.13      31258.05       355.60 o                         
   5   5  35        580.40        556.35        53.47 o                         
   7   5  35       3084.20       3045.51       134.95 o                         
   1   7  35      10092.52       9200.93       135.75 o                         
   3   7  35      30857.89      29792.67       322.00 o                         
   5   7  35       1469.12       1573.89        91.19 o                         
   7   7  35       3886.57       3904.58       162.07 o                         
   1   9  35       5399.68       5149.02        97.73 o                         
   3   9  35         68.66         70.32        34.89 o                         
   5   9  35       7885.13       7656.77       191.48 o                         
   7   9  35         30.31          9.14        58.12 o                         
   1  11  35        100.23         94.98        36.05 o                         
   3  11  35        326.92        237.03        49.85 o                         
   5  11  35        456.94        394.17        75.34 o                         
   7  11  35       1527.00       1572.23       150.02 o                         
   1  13  35         22.34          6.04        43.13 o                         
   3  13  35         37.80       -105.08       105.08 o                         
   5  13  35       1207.86       1006.52       103.89 o                         
   1  15  35       1630.74       1822.06       113.40 o                         
   3  15  35        967.05        966.78       103.38 o                         
   5  15  35       6472.17       7238.64       435.56 o                         
   1  17  35       1740.77       1986.72       124.82 o                         
   0   0  36       3883.15       3770.35       153.87 o                         
   4   0  36       2588.86       2599.00        62.18 o                         
   8   0  36       5206.61       4655.19       239.87 o                         
   2   2  36       2901.13       2597.93        43.50 o                         
   4   2  36        972.93        949.64        50.00 o                         
   6   2  36        373.41        328.96        53.14 o                         
   8   2  36       2433.06       2557.48       145.35 o                         
   0   4  36         57.98         67.91        27.97 o                         
   2   4  36        228.93        293.28        32.43 o                         
   4   4  36       1028.91       1049.74        55.34 o                         
   6   4  36       2969.23       3128.25       103.70 o                         
   8   4  36        824.11        875.51       139.69 o                         
   2   6  36      10706.17      10583.05       190.72 o                         
   4   6  36        224.34        114.67        43.12 o                         
   6   6  36       1295.97       1145.98        71.89 o                         
   8   6  36         22.35         22.05        51.61 o                         
   0   8  36       4711.41       4223.69       121.57 o                         
   2   8  36        233.62        225.12        24.21 o                         
   4   8  36         67.93         83.15        34.24 o                         
   6   8  36       2453.36       2402.60       113.98 o                         
   8   8  36       1694.41       1407.05       113.23 o                         
   2  10  36       1676.86       1508.28        58.96 o                         
   4  10  36       1531.77       1367.65        82.97 o                         
   6  10  36        351.41        414.31        72.19 o                         
   0  12  36       1266.89       1353.51        98.98 o                         
   2  12  36         38.24         71.52        34.51 o                         
   4  12  36        830.41        890.65        93.73 o                         
   6  12  36         68.00         54.95        60.50 o                         
   2  14  36        324.07        257.29       122.61 o                         
   4  14  36         19.99         98.46        60.97 o                         
   0  16  36       1576.10       1851.97       158.26 o                         
   2  16  36         26.10        235.96        88.95 o                         
   4  16  36        853.75       1031.53       144.43 o                         
   1   1  37        979.29        986.79        43.98 o                         
   3   1  37        180.57        188.16        25.42 o                         
   5   1  37       2284.14       2374.25        59.76 o                         
   7   1  37       5132.48       5163.22       140.86 o                         
   9   1  37       4694.70       4349.94       242.18 o                         
   1   3  37        276.98        273.08        22.87 o                         
   3   3  37      11084.26      10267.50       154.14 o                         
   5   3  37       1625.34       1530.88       101.55 o                         
   7   3  37      11621.17      11079.36       258.61 o                         
   9   3  37       3446.01       3354.92       182.15 o                         
   1   5  37      81067.83      74756.59       583.61 o                         
   3   5  37      20565.86      19765.94       239.96 o                         
   5   5  37      14465.71      14254.54       245.00 o                         
   7   5  37         65.45         52.94        40.62 o                         
   1   7  37      58582.12      55018.18       454.46 o                         
   3   7  37      11766.97      11580.74       175.08 o                         
   5   7  37      12761.81      12451.79       231.33 o                         
   7   7  37         30.03         53.97        54.00 o                         
   1   9  37        312.46        321.77        49.10 o                         
   3   9  37       3286.85       3084.99        96.44 o                         
   5   9  37       1016.37       1140.53       101.72 o                         
   7   9  37       4586.15       4498.82       209.59 o                         
   1  11  37          3.83        -25.58        25.58 o                         
   3  11  37        121.65         21.14        38.81 o                         
   5  11  37        890.65       1060.89       101.56 o                         
   7  11  37       1561.58       1758.89       139.98 o                         
   1  13  37        753.78        794.47        72.38 o                         
   3  13  37        136.40        162.88        59.43 o                         
   5  13  37        983.96        873.98       169.04 o                         
   1  15  37         54.56         25.96        45.14 o                         
   3  15  37       3604.31       3858.69       214.60 o                         
   1  17  37      13686.37      15183.66       376.48 o                         
   2   0  38        299.76        376.63        32.50 o                         
   6   0  38        615.91        661.10        90.77 o                         
   0   2  38        816.87        900.46        52.14 o                         
   2   2  38       3234.28       2945.55        58.01 o                         
   4   2  38        555.53        509.41        37.21 o                         
   6   2  38         36.66         51.30        31.09 o                         
   8   2  38         79.71        205.52        67.45 o                         
   2   4  38        402.97        501.05        37.21 o                         
   4   4  38       4960.64       4866.52       110.17 o                         
   6   4  38         96.55         66.95        44.76 o                         
   8   4  38       8107.94       7875.12       617.89 o                         
   0   6  38        150.36        227.65        39.75 o                         
   2   6  38        733.11        773.52        51.75 o                         
   4   6  38        128.90        100.50        55.40 o                         
   6   6  38        593.78        599.99        67.08 o                         
   8   6  38        106.56        150.03        67.05 o                         
   2   8  38       1010.15        964.14        43.29 o                         
   4   8  38       4021.08       3588.35       111.70 o                         
   6   8  38         40.64         35.39        47.35 o                         
   8   8  38       6054.37       6299.45       196.83 o                         
   0  10  38        315.80        348.37        61.34 o                         
   2  10  38       4108.43       3878.10       111.02 o                         
   4  10  38        265.70        194.93        56.27 o                         
   6  10  38        323.53        271.29        70.44 o                         
   2  12  38         80.13         66.76        39.57 o                         
   4  12  38         40.70        -34.99        49.62 o                         
   6  12  38        219.01        404.43       108.15 o                         
   0  14  38        190.29        148.45        65.62 o                         
   2  14  38        193.54        236.50        56.99 o                         
   4  14  38         96.46         55.36        61.71 o                         
   2  16  38          2.96        325.30       120.22 o                         
   1   1  39        343.74        535.20        32.45 o                         
   3   1  39        374.71        390.32        27.07 o                         
   5   1  39       3748.97       3410.81        84.53 o                         
   7   1  39       4957.04       4747.66       141.47 o                         
   9   1  39       4966.81       4997.10       262.49 o                         
   1   3  39        996.90        957.72        37.87 o                         
   3   3  39       9986.73       9418.29       139.40 o                         
   5   3  39       3449.88       3476.14        99.69 o                         
   7   3  39      12656.65      12379.47       246.27 o                         
   1   5  39      87411.72      81184.24       606.12 o                         
   3   5  39      27671.10      26798.31       298.46 o                         
   5   5  39      14302.30      13724.76       242.18 o                         
   7   5  39        107.37         88.49        46.95 o                         
   1   7  39      58973.73      55716.62       463.17 o                         
   3   7  39      17826.25      17268.28       236.28 o                         
   5   7  39      10259.19      10163.83       203.31 o                         
   7   7  39         39.90        198.31        66.34 o                         
   1   9  39        462.58        467.26        48.36 o                         
   3   9  39       3997.20       4049.19       113.53 o                         
   5   9  39       1061.34       1145.84       107.18 o                         
   7   9  39       5780.43       5648.77       228.33 o                         
   1  11  39         72.74         95.56        33.05 o                         
   3  11  39        374.68        448.51        73.79 o                         
   5  11  39       1339.06       1318.52       117.60 o                         
   1  13  39        446.98        462.60       115.41 o                         
   3  13  39        134.31        140.38        58.61 o                         
   5  13  39       1665.20       1753.92       141.46 o                         
   1  15  39        370.76        461.48        65.22 o                         
   3  15  39       3104.08       3657.50       171.22 o                         
   1  17  39      15969.49      17393.35       411.51 o                         
   0   0  40         31.27         43.04        46.79 o                         
   4   0  40       2833.55       2812.65        96.89 o                         
   8   0  40       3310.42       3469.68       212.48 o                         
   2   2  40       3736.60       3454.04        56.30 o                         
   4   2  40       1520.20       1500.05        59.69 o                         
   6   2  40        471.56        500.94        44.52 o                         
   8   2  40       2677.30       2564.07       158.93 o                         
   0   4  40        177.19        208.78        38.28 o                         
   2   4  40        438.37        473.04        33.15 o                         
   4   4  40        352.96        343.14        41.79 o                         
   6   4  40       4098.24       4069.02       120.65 o                         
   8   4  40        553.26        524.14        92.11 o                         
   2   6  40       6030.84       5671.56       147.95 o                         
   4   6  40        631.60        649.46        57.74 o                         
   6   6  40        705.36        722.12       112.51 o                         
   8   6  40         63.56         53.87       105.65 o                         
   0   8  40       2763.56       2554.16       125.05 o                         
   2   8  40        263.06        250.04        30.16 o                         
   4   8  40         13.11         29.53        54.79 o                         
   6   8  40       2904.23       2804.43       127.01 o                         
   2  10  40       2095.78       2000.81        66.31 o                         
   4  10  40       2809.80       2616.75       154.35 o                         
   6  10  40        304.83        304.60        76.14 o                         
   0  12  40        162.07        146.17        52.69 o                         
   2  12  40          1.43         -2.80        68.63 o                         
   4  12  40        928.54       1073.45       106.11 o                         
   6  12  40         13.53        -46.26        62.92 o                         
   2  14  40        490.28        529.69        95.18 o                         
   4  14  40          4.76        -42.40        60.15 o                         
   0  16  40        526.47        586.96       141.44 o                         
   2  16  40         55.78         47.33        67.45 o                         
   1   1  41       4091.36       4274.88        87.36 o                         
   3   1  41        859.63        892.66        48.10 o                         
   5   1  41         92.44        167.55        28.06 o                         
   7   1  41       1476.23       1378.75        96.77 o                         
   1   3  41        608.16        603.83        31.77 o                         
   3   3  41       4598.74       4469.84       100.14 o                         
   5   3  41      10530.51       9901.46       178.14 o                         
   7   3  41        704.92        697.58       119.42 o                         
   1   5  41       5536.79       5396.43       101.10 o                         
   3   5  41      20360.46      19126.55       253.22 o                         
   5   5  41       2291.40       2148.84       129.14 o                         
   7   5  41        660.26        541.75        72.08 o                         
   1   7  41       3862.91       3551.15        74.61 o                         
   3   7  41      16005.97      15423.31       216.74 o                         
   5   7  41       3559.52       3698.07       152.19 o                         
   7   7  41       1398.79       1210.81       154.66 o                         
   1   9  41        622.62        566.93        46.20 o                         
   3   9  41       1811.76       2026.36        95.11 o                         
   5   9  41       3592.62       3514.94       176.58 o                         
   7   9  41        407.91        428.22       101.69 o                         
   1  11  41        917.59        921.87        56.16 o                         
   3  11  41          4.09          8.74        59.20 o                         
   5  11  41          1.06         52.48        53.82 o                         
   1  13  41       1269.11       1365.08        77.67 o                         
   3  13  41        645.54        762.33        99.67 o                         
   5  13  41        310.64        178.77        70.24 o                         
   1  15  41        381.94        340.79        61.74 o                         
   3  15  41       1668.90       1858.14       191.28 o                         
   2   0  42       2872.03       2162.81        70.02 o                         
   6   0  42       5767.29       5413.59       387.35 o                         
   0   2  42        131.50        146.49        29.23 o                         
   2   2  42         21.43         22.43        19.34 o                         
   4   2  42        292.07        269.97        39.27 o                         
   6   2  42        146.87        207.58        34.53 o                         
   8   2  42        156.63        170.83        71.57 o                         
   2   4  42       1487.45       1503.28        58.96 o                         
   4   4  42        196.89        217.87        37.46 o                         
   6   4  42       4356.30       4358.01       126.66 o                         
   8   4  42        352.56        346.52       155.58 o                         
   0   6  42      18664.21      17471.77       359.69 o                         
   2   6  42         34.14         12.03        34.30 o                         
   4   6  42       9794.82       9455.29       176.39 o                         
   6   6  42          0.00         51.49        55.69 o                         
   8   6  42        525.10        556.25        96.45 o                         
   2   8  42        337.78        371.97        41.19 o                         
   4   8  42        151.88        214.26        45.52 o                         
   6   8  42       4207.78       4117.16       241.20 o                         
   0  10  42        276.48        203.38        62.77 o                         
   2  10  42         62.26        100.13        30.32 o                         
   4  10  42        214.30        243.84        61.34 o                         
   6  10  42         75.12        234.65       123.04 o                         
   2  12  42       1117.68       1202.12        69.13 o                         
   4  12  42          8.74        -48.54        56.45 o                         
   6  12  42       2243.82       2488.99       234.96 o                         
   0  14  42         37.35        171.61        73.03 o                         
   2  14  42          0.07        -62.62        62.62 o                         
   4  14  42          1.18        -62.01        62.01 o                         
   2  16  42       2303.30       2420.47       201.24 o                         
   1   1  43        998.52        854.85        45.35 o                         
   3   1  43        737.62        724.69        37.11 o                         
   5   1  43        119.49        149.34        29.51 o                         
   7   1  43         10.75        -41.63        41.63 o                         
   1   3  43        318.31        293.12        24.77 o                         
   3   3  43       8139.39       7502.65       132.09 o                         
   5   3  43       8403.50       7757.89       156.23 o                         
   7   3  43        967.45        950.12       104.85 o                         
   1   5  43        426.89        388.50        30.30 o                         
   3   5  43       8004.72       7440.41       140.99 o                         
   5   5  43       2516.66       2259.61       120.72 o                         
   7   5  43       1571.71       1574.00       101.19 o                         
   1   7  43        654.94        696.07        44.17 o                         
   3   7  43       5107.64       4974.06       121.33 o                         
   5   7  43       2948.62       2575.85       116.64 o                         
   7   7  43       2342.09       2438.24       202.99 o                         
   1   9  43          0.04         11.94        28.67 o                         
   3   9  43       4180.47       4090.39       134.44 o                         
   5   9  43       3080.24       3024.88       145.87 o                         
   7   9  43        277.48        321.36       124.08 o                         
   1  11  43        314.31        368.26        63.82 o                         
   3  11  43       1066.07       1082.70        99.19 o                         
   5  11  43        383.49        275.06        81.50 o                         
   1  13  43        475.67        416.29        77.63 o                         
   3  13  43         33.12         58.68        59.20 o                         
   5  13  43         26.85         55.88        73.50 o                         
   1  15  43        371.47        509.98        82.12 o                         
   3  15  43       2557.12       2701.42       186.68 o                         
   0   0  44       3711.13       2646.10       417.24 o                         
   4   0  44        688.74        607.42        65.62 o                         
   8   0  44       2704.86       2864.09       473.81 o                         
   2   2  44         67.24         52.48        22.89 o                         
   4   2  44       2212.29       2104.43        74.00 o                         
   6   2  44        285.44        259.88        38.72 o                         
   8   2  44         46.84         36.62        78.64 o                         
   0   4  44         22.68        -27.53        36.90 o                         
   2   4  44        704.39        679.00        42.59 o                         
   4   4  44        550.25        562.88        52.01 o                         
   6   4  44        894.68        834.88        68.40 o                         
   8   4  44        732.86        859.85       129.03 o                         
   2   6  44       1324.94       1378.31        65.73 o                         
   4   6  44        253.50        215.72        46.36 o                         
   6   6  44       1943.18       2047.68       234.77 o                         
   8   6  44         58.88         45.48       120.96 o                         
   0   8  44       2234.82       2214.19        96.58 o                         
   2   8  44        570.77        574.33        55.73 o                         
   4   8  44        338.82        423.98        89.14 o                         
   6   8  44        614.97        597.87        80.55 o                         
   2  10  44         31.29        -11.85        38.27 o                         
   4  10  44       2280.04       2183.55       134.49 o                         
   6  10  44        130.15          8.98        60.98 o                         
   0  12  44       1502.83       1593.84       108.65 o                         
   2  12  44         34.82        125.56       102.37 o                         
   4  12  44        462.37        482.20        76.01 o                         
   2  14  44         25.37         44.40        59.79 o                         
   4  14  44        265.67        301.85       160.55 o                         
   0  16  44        410.44        517.01       112.43 o                         
   2  16  44        206.45        224.53        78.64 o                         
   1   1  45       1552.77       1200.18        47.28 o                         
   3   1  45         10.72         26.64        18.14 o                         
   5   1  45       2155.71       2128.59        79.85 o                         
   7   1  45          5.45         28.87        52.46 o                         
   1   3  45       2115.29       1789.77        52.14 o                         
   3   3  45       4263.90       3866.07       134.01 o                         
   5   3  45        873.18        847.04        90.66 o                         
   7   3  45       4169.19       4248.79       187.22 o                         
   1   5  45       8850.07       8107.51       119.54 o                         
   3   5  45        131.23        137.27        34.79 o                         
   5   5  45       2447.40       2490.55       123.39 o                         
   7   5  45        252.20        305.27        75.33 o                         
   1   7  45       4281.88       4261.97        91.67 o                         
   3   7  45         65.06         52.78        37.35 o                         
   5   7  45       1328.35       1402.93       106.53 o                         
   7   7  45        101.28        135.92       115.38 o                         
   1   9  45       1463.08       1412.10        59.41 o                         
   3   9  45       2135.38       2086.10        95.13 o                         
   5   9  45        573.00        663.34        84.31 o                         
   7   9  45       2198.60       2078.79       150.74 o                         
   1  11  45       2252.76       2337.33        82.13 o                         
   3  11  45         13.96        -18.88        49.00 o                         
   5  11  45       1601.35       1672.35       133.10 o                         
   1  13  45        115.27         74.80        55.79 o                         
   3  13  45         14.75         -0.14        61.71 o                         
   5  13  45        579.35        449.76       154.02 o                         
   1  15  45        390.13        530.39       190.94 o                         
   3  15  45       1759.29       1632.40       143.07 o                         
   2   0  46         81.64        121.27        59.04 o                         
   6   0  46        400.14        354.31        81.49 o                         
   0   2  46       1675.91       1499.49        66.58 o                         
   2   2  46       3172.12       2766.49        56.17 o                         
   4   2  46         50.66        109.86        33.35 o                         
   6   2  46       2204.53       2040.89       111.40 o                         
   8   2  46         90.83         59.97        69.17 o                         
   2   4  46        469.97        405.02        36.08 o                         
   4   4  46         90.42        127.81        38.20 o                         
   6   4  46        431.57        443.81        54.72 o                         
   8   4  46        170.92        159.61        77.96 o                         
   0   6  46        609.99        617.95        79.59 o                         
   2   6  46        201.74        200.96        38.57 o                         
   4   6  46        755.14        730.65        77.26 o                         
   6   6  46        161.36        205.24        62.01 o                         
   2   8  46        485.73        430.86        55.11 o                         
   4   8  46         26.91         47.19        48.96 o                         
   6   8  46        563.67        731.12        91.78 o                         
   0  10  46        628.64        502.11        60.97 o                         
   2  10  46       3139.24       3019.15       106.42 o                         
   4  10  46         22.07         35.00        61.76 o                         
   6  10  46       1826.50       1953.24       153.77 o                         
   2  12  46          0.13          1.69       100.03 o                         
   4  12  46         88.99        181.00        64.43 o                         
   0  14  46        510.53        654.99       180.33 o                         
   2  14  46        449.50        481.15        84.31 o                         
   4  14  46          1.94        -28.29       159.12 o                         
   1   1  47       2088.16       1754.47        60.56 o                         
   3   1  47        376.56        371.75        23.57 o                         
   5   1  47       1503.13       1536.40        92.51 o                         
   7   1  47        780.19        837.23        88.53 o                         
   1   3  47       1492.10       1312.50        52.14 o                         
   3   3  47       5050.95       4414.52       106.26 o                         
   5   3  47        732.61        665.75        64.52 o                         
   7   3  47        275.40        462.61        88.01 o                         
   1   5  47        113.79        125.25        31.91 o                         
   3   5  47          1.73         34.30        33.12 o                         
   5   5  47       1236.66       1328.61        98.58 o                         
   7   5  47       1236.35       1304.96       126.35 o                         
   1   7  47        201.75        169.87        36.39 o                         
   3   7  47        354.29        325.45       120.01 o                         
   5   7  47        575.08        554.22        88.96 o                         
   7   7  47       1248.26       1167.00       173.39 o                         
   1   9  47        167.12        171.90        33.47 o                         
   3   9  47       3402.43       3448.48       183.14 o                         
   5   9  47        783.08        573.71        88.13 o                         
   1  11  47        349.71        398.22        51.12 o                         
   3  11  47        665.08        831.75        96.57 o                         
   5  11  47        863.65        852.58       112.89 o                         
   1  13  47       1757.67       1815.45       133.77 o                         
   3  13  47         47.32         10.16        62.01 o                         
   1  15  47        411.34        604.68        98.59 o                         
   0   0  48      15422.62      12237.41       438.45 o                         
   4   0  48       4708.32       4006.36       102.73 o                         
   8   0  48          5.64        -14.14       190.94 o                         
   2   2  48        904.58        863.96        34.99 o                         
   4   2  48       3457.91       3307.93       137.59 o                         
   6   2  48       1504.80       1461.51       110.67 o                         
   8   2  48          0.08        -27.55        70.18 o                         
   0   4  48         28.61        -11.10        49.55 o                         
   2   4  48        882.01        819.03        46.65 o                         
   4   4  48         80.52         99.37        41.22 o                         
   6   4  48        236.39        176.07        45.93 o                         
   2   6  48       1109.83       1076.86        65.97 o                         
   4   6  48         86.49         65.63        74.12 o                         
   6   6  48        182.69        313.34        64.89 o                         
   0   8  48        495.33        612.07        89.08 o                         
   2   8  48        537.85        614.31        86.04 o                         
   4   8  48          7.06         47.39        48.65 o                         
   6   8  48        214.79        286.96        99.31 o                         
   2  10  48       1052.09       1342.32       101.20 o                         
   4  10  48       2302.49       2563.28       144.70 o                         
   6  10  48        732.40        909.89       127.79 o                         
   0  12  48       5478.27       6714.32       240.57 o                         
   2  12  48          5.67        -12.34        50.93 o                         
   4  12  48       2006.50       2196.05       174.24 o                         
   2  14  48         43.65         35.57        91.93 o                         
   1   1  49       1191.27        691.99        44.10 o                         
   3   1  49       4093.75       3137.21        79.79 o                         
   5   1  49       1051.92       1101.35        80.78 o                         
   7   1  49        309.47        276.60        63.89 o                         
   1   3  49        979.52        766.88        40.72 o                         
   3   3  49         25.05         39.97        30.33 o                         
   5   3  49       1780.54       1761.92        85.99 o                         
   7   3  49        139.20        183.57        68.55 o                         
   1   5  49         20.07        -27.72        27.72 o                         
   3   5  49         36.90         66.41        34.58 o                         
   5   5  49       1265.56       1374.47       110.61 o                         
   1   7  49          7.25         24.81        24.23 o                         
   3   7  49          0.40        -42.97        42.97 o                         
   5   7  49       1399.39       1575.02       117.15 o                         
   7   7  49       1132.91       1200.16       224.54 o                         
   1   9  49        252.59        239.73        64.32 o                         
   3   9  49        407.96        308.68        75.00 o                         
   5   9  49       1993.14       2250.39       173.72 o                         
   1  11  49        644.92        696.01        58.55 o                         
   3  11  49       1244.66       1564.13       120.61 o                         
   5  11  49        227.27        316.38        69.64 o                         
   1  13  49        712.83        999.73        98.85 o                         
   3  13  49       2283.34       2696.63       179.19 o                         
   1  15  49        259.44        261.42        82.74 o                         
   2   0  50      12204.03       9690.83       218.36 o                         
   6   0  50        108.43        124.78        99.01 o                         
   0   2  50       1155.97       1137.14        75.02 o                         
   2   2  50         73.35         75.67        34.51 o                         
   4   2  50        665.91        537.26        58.55 o                         
   6   2  50         33.37        114.09        52.86 o                         
   2   4  50       1410.76       1365.74        45.99 o                         
   4   4  50       1509.79       1418.02        97.89 o                         
   6   4  50         17.25        -50.25        50.25 o                         
   0   6  50       1224.53       1317.26       134.41 o                         
   2   6  50          7.39         39.01        34.46 o                         
   4   6  50        685.61        696.14        76.34 o                         
   6   6  50          1.11         -2.32        55.99 o                         
   2   8  50       1305.58       1294.94       115.38 o                         
   4   8  50        745.99        699.02        81.79 o                         
   6   8  50        214.33         89.10       233.37 o                         
   0  10  50       1751.61       1699.95       104.76 o                         
   2  10  50         78.26        145.86        51.80 o                         
   4  10  50        791.32       1118.29       108.57 o                         
   6  10  50         68.95         90.77        74.60 o                         
   2  12  50       4162.71       5209.39       195.40 o                         
   4  12  50         89.77        151.59        66.13 o                         
   0  14  50          3.28        282.87       141.44 o                         
   2  14  50         35.01         93.17        69.17 o                         
   1   1  51       8912.93       6344.01       143.19 o                         
   3   1  51       2343.05       1769.86        45.39 o                         
   5   1  51       2276.11       2229.08       115.42 o                         
   7   1  51         58.23        166.67        59.95 o                         
   1   3  51        111.33         89.91        24.32 o                         
   3   3  51        704.41        556.17        50.04 o                         
   5   3  51         92.88         40.64        35.76 o                         
   7   3  51       2376.40       3217.68       509.17 o                         
   1   5  51         11.29         45.05        30.77 o                         
   3   5  51        252.32        289.20        67.54 o                         
   5   5  51        326.63        319.61        59.11 o                         
   7   5  51        258.15        291.62        77.36 o                         
   1   7  51        105.21         50.60        34.29 o                         
   3   7  51         95.07         69.31        47.00 o                         
   5   7  51        457.40        507.03        85.51 o                         
   1   9  51         41.69         31.14        57.82 o                         
   3   9  51        793.61       1021.11        96.15 o                         
   5   9  51         42.72        100.11        62.92 o                         
   1  11  51       4810.83       5018.30       254.53 o                         
   3  11  51       2090.88       2323.42       139.26 o                         
   5  11  51        654.65        715.28       100.89 o                         
   1  13  51       2740.66       3250.19       189.18 o                         
   3  13  51        409.60        652.14       110.37 o                         
   1  15  51         78.77         82.94        80.35 o                         
   0   0  52       7864.13       6570.49       236.52 o                         
   4   0  52       1362.01       1353.39       128.61 o                         
   2   2  52       1768.24       1429.16        53.52 o                         
   4   2  52       1116.71        943.51        98.75 o                         
   6   2  52         92.97        101.53        51.35 o                         
   0   4  52        324.27        426.08        79.07 o                         
   2   4  52        199.25        194.01        35.30 o                         
   4   4  52          0.68         26.11        42.05 o                         
   6   4  52         44.90        119.65        76.54 o                         
   2   6  52       1130.11       1157.62        71.79 o                         
   4   6  52          0.35         23.31        51.15 o                         
   6   6  52         93.98        117.93        78.17 o                         
   0   8  52        352.51        357.29        53.99 o                         
   2   8  52         27.61         22.44        45.02 o                         
   4   8  52         59.76        138.17        57.89 o                         
   6   8  52        247.55        250.88       134.36 o                         
   2  10  52       1154.31       1203.68       193.91 o                         
   4  10  52        662.38        800.74        93.34 o                         
   0  12  52       2853.43       3223.46       172.64 o                         
   2  12  52        126.71         40.22        78.15 o                         
   4  12  52        368.38        508.24       101.46 o                         
   2  14  52        372.39        500.61        90.77 o                         
   1   1  53       3797.18       2732.03        67.97 o                         
   3   1  53       1109.09        952.25        38.62 o                         
   5   1  53        663.07        696.73        79.75 o                         
   7   1  53          3.40        -28.97        63.35 o                         
   1   3  53        406.90        410.79        41.89 o                         
   3   3  53          5.29        -11.09        43.07 o                         
   5   3  53          9.47         34.65        40.96 o                         
   7   3  53         57.23        126.66        75.33 o                         
   1   5  53       1205.92       1145.43        78.86 o                         
   3   5  53       1100.29       1096.35        80.97 o                         
   5   5  53        254.33        322.76       123.95 o                         
   7   5  53          1.60        -29.57        66.27 o                         
   1   7  53       1273.85       1211.77        56.15 o                         
   3   7  53        677.45        735.23        82.98 o                         
   5   7  53        161.19        179.11        62.92 o                         
   1   9  53         40.31        -25.40        42.43 o                         
   3   9  53        161.87        297.02        94.15 o                         
   5   9  53         16.38         83.33        70.77 o                         
   1  11  53       2744.97       2833.86       137.03 o                         
   3  11  53        808.90       1136.44       137.85 o                         
   5  11  53        352.03        525.85        93.86 o                         
   1  13  53        622.93        919.06       103.41 o                         
   3  13  53        148.21        240.74        79.81 o                         
   2   0  54        847.47        841.13        67.53 o                         
   6   0  54       1064.18       1037.81       139.32 o                         
   0   2  54         38.85        148.69        44.88 o                         
   2   2  54        531.21        432.02        32.18 o                         
   4   2  54        380.28        357.29        72.74 o                         
   6   2  54       1234.73       1017.74        93.68 o                         
   2   4  54         79.67        127.29        63.26 o                         
   4   4  54        192.91        250.98        58.84 o                         
   6   4  54          1.92         10.56        65.07 o                         
   0   6  54       1148.34       1137.50       155.70 o                         
   2   6  54          2.35          6.14        46.26 o                         
   4   6  54          0.43        -29.60        45.48 o                         
   6   6  54          1.62         77.79        99.01 o                         
   2   8  54        175.55        204.65        51.47 o                         
   4   8  54        296.51        408.66        74.60 o                         
   6   8  54          0.06        117.72        83.26 o                         
   0  10  54        410.70        314.02       167.36 o                         
   2  10  54        278.29        398.10        97.99 o                         
   4  10  54        411.82        340.58        91.94 o                         
   2  12  54        273.73        444.56        89.78 o                         
   4  12  54        110.33        102.73        90.89 o                         
   0  14  54         99.23       -113.15       127.29 o                         
   1   1  55        710.11        727.87        57.91 o                         
   3   1  55       1690.37       1355.87        73.82 o                         
   5   1  55          0.01         19.50        46.20 o                         
   7   1  55        366.81        413.36        86.76 o                         
   1   3  55        189.59        145.03        44.67 o                         
   3   3  55        124.11        186.08        58.68 o                         
   5   3  55        826.13        749.14        82.81 o                         
   7   3  55         42.09         11.62        69.64 o                         
   1   5  55        120.33         56.67        39.81 o                         
   3   5  55         22.02        -47.10        50.05 o                         
   5   5  55         78.52         62.85        53.76 o                         
   1   7  55         99.91         36.11        48.29 o                         
   3   7  55          0.02        -24.54        47.51 o                         
   5   7  55        115.65        183.33        78.21 o                         
   1   9  55        316.74        255.92        51.89 o                         
   3   9  55         68.95         89.62        60.15 o                         
   5   9  55        785.03        731.49        94.42 o                         
   1  11  55        535.96        627.65        83.99 o                         
   3  11  55        496.87        708.51        90.77 o                         
   1  13  55         52.29        129.03        83.11 o                         
   0   0  56        547.14        394.05        82.38 o                         
   4   0  56        415.83        142.17        95.47 o                         
   2   2  56          5.34        -26.68        41.58 o                         
   4   2  56         58.66         -6.75        34.68 o                         
   6   2  56         15.14        -46.20        46.20 o                         
   0   4  56       1208.41       1263.88       139.39 o                         
   2   4  56         26.29         36.76        34.18 o                         
   4   4  56        765.24        838.31       115.01 o                         
   6   4  56         30.52         65.97        99.46 o                         
   2   6  56       1209.98       1313.37       111.41 o                         
   4   6  56          6.52         37.82        51.82 o                         
   6   6  56       1031.71        990.05       190.94 o                         
   0   8  56        257.27        230.26        55.62 o                         
   2   8  56          4.28         36.20        49.63 o                         
   4   8  56        194.80        127.42        60.97 o                         
   2  10  56        249.35        264.95        67.89 o                         
   4  10  56         46.91         63.16        70.44 o                         
   0  12  56         98.30         99.01       113.15 o                         
   2  12  56          3.03         56.57       113.15 o                         
   1   1  57        376.50        383.87        45.18 o                         
   3   1  57        634.38        479.68        33.07 o                         
   5   1  57         54.44         93.16        51.92 o                         
   7   1  57        273.24        436.33        79.26 o                         
   1   3  57         91.93         58.44        42.91 o                         
   3   3  57         15.95         22.00        58.52 o                         
   5   3  57        221.57        102.94        65.07 o                         
   1   5  57         44.39         83.84        35.46 o                         
   3   5  57          5.09         -9.40        44.41 o                         
   5   5  57          8.75         88.40        69.47 o                         
   1   7  57         25.73        -42.20        43.15 o                         
   3   7  57         39.97         53.42        52.76 o                         
   5   7  57         40.03        -10.58        62.36 o                         
   1   9  57        318.27        241.35        60.15 o                         
   3   9  57         11.92        -59.83        60.91 o                         
   5   9  57        305.00        511.09        94.87 o                         
   1  11  57        436.44        456.93       112.32 o                         
   3  11  57        188.57        307.72        79.81 o                         
   1  13  57         26.44        335.23       117.43 o                         
   2   0  58          0.03         -0.46        36.54 o                         
   6   0  58          0.51         21.22        80.01 o                         
   0   2  58          0.00        -18.04        39.17 o                         
   2   2  58         30.83         39.11        35.27 o                         
   4   2  58          1.14         19.76        41.83 o                         
   6   2  58        299.74        303.21        67.22 o                         
   2   4  58          8.39         -8.57        39.51 o                         
   4   4  58        247.65        371.15        63.70 o                         
   6   4  58          8.61        -70.61        70.61 o                         
   0   6  58         27.02        -45.99        69.05 o                         
   2   6  58         10.29        -11.61        70.97 o                         
   4   6  58         37.82        -46.93        46.93 o                         
   6   6  58         45.40        -50.07        65.07 o                         
   2   8  58          8.93        -30.96        55.74 o                         
   4   8  58        492.00        499.29        98.52 o                         
   0  10  58         31.00         28.57        61.17 o                         
   2  10  58          2.14        -55.07        55.07 o                         
   4  10  58         31.30          8.82        89.60 o                         
   2  12  58          2.44          0.00        68.74 o                         
   1   1  59        261.65        285.11        40.92 o                         
   3   1  59        470.72        495.57        98.46 o                         
   5   1  59        155.62         94.26        49.91 o                         
   1   3  59        101.81        164.51        38.51 o                         
   3   3  59         27.13         37.85        50.02 o                         
   5   3  59        187.91        310.78        74.78 o                         
   1   5  59        460.12        570.95        68.47 o                         
   3   5  59         70.70        111.35        79.59 o                         
   5   5  59        237.84        326.03       106.08 o                         
   1   7  59         93.95         38.54        65.15 o                         
   3   7  59         11.94        113.31        58.43 o                         
   5   7  59         96.31        131.32        89.06 o                         
   1   9  59        685.85        534.90        75.93 o                         
   3   9  59         77.24         59.82        60.98 o                         
   1  11  59        264.52        269.78       110.26 o                         
   3  11  59        452.58        404.63        85.12 o                         
   0   0  60       1852.76       1977.53       128.34 o                         
   4   0  60       1111.13       1035.60       130.83 o                         
   2   2  60        521.82        541.54        53.24 o                         
   4   2  60         49.87         14.28        55.12 o                         
   6   2  60         20.74         38.98        68.06 o                         
   0   4  60        452.18        547.00        78.74 o                         
   2   4  60        274.99        449.28        76.04 o                         
   4   4  60        299.91        219.94        61.84 o                         
   6   4  60        365.50        451.08        86.67 o                         
   2   6  60       1722.61       1938.98       132.37 o                         
   4   6  60         18.50         43.73        57.89 o                         
   0   8  60         58.60         33.25       120.45 o                         
   2   8  60        263.67        298.61        70.44 o                         
   4   8  60         99.60        127.73       104.91 o                         
   2  10  60        651.81        691.24       116.80 o                         
   4  10  60          2.93         22.61        67.06 o                         
   2  12  60          0.42        -69.43        84.25 o                         
   1   1  61        139.66        104.34        28.58 o                         
   3   1  61        296.67        325.07        55.92 o                         
   5   1  61        929.43        961.67       118.40 o                         
   1   3  61        771.93        983.34        83.92 o                         
   3   3  61       2047.27       2199.49       131.45 o                         
   5   3  61          9.24        -40.59        59.53 o                         
   1   5  61       1379.59       1478.91        77.40 o                         
   3   5  61        169.42        184.48        59.53 o                         
   5   5  61        975.48       1011.27       183.87 o                         
   1   7  61       2028.16       2126.05       219.23 o                         
   3   7  61        129.90        172.88        69.09 o                         
   5   7  61       1326.80       1537.03       164.79 o                         
   1   9  61       1217.34       1317.83       111.04 o                         
   3   9  61       1766.60       1852.82       136.37 o                         
   1  11  61         89.60         29.90        75.33 o                         
   2   0  62        125.88        197.81        63.75 o                         
   6   0  62        319.36        257.31       106.08 o                         
   0   2  62        118.07         64.20        50.68 o                         
   2   2  62          5.05         27.01        49.78 o                         
   4   2  62        673.72        799.86        87.06 o                         
   6   2  62        166.92         82.50        74.68 o                         
   2   4  62       4932.06       5128.90       230.09 o                         
   4   4  62          5.15         15.78        64.43 o                         
   2   6  62          2.51        -82.46       104.90 o                         
   4   6  62       5522.29       5784.02       353.38 o                         
   2   8  62       2131.84       2219.25       141.46 o                         
   4   8  62          1.00        -20.90        65.07 o                         
   0  10  62          1.68        127.29       134.36 o                         
   2  10  62          1.59         84.86        70.44 o                         
   1   1  63        185.62        101.91        53.79 o                         
   3   1  63        344.52        386.85        61.80 o                         
   5   1  63        244.69        459.32        73.05 o                         
   1   3  63        199.22        202.84        51.77 o                         
   3   3  63        281.90        344.59        59.18 o                         
   5   3  63        670.91        460.65        94.19 o                         
   1   5  63       2640.46       2977.14        98.99 o                         
   3   5  63       2555.82       2975.16       140.78 o                         
   5   5  63        158.35         36.27        77.39 o                         
   1   7  63       2135.04       2257.47       135.14 o                         
   3   7  63       3022.91       3150.24       173.96 o                         
   1   9  63        113.39         86.10        62.24 o                         
   3   9  63        232.70        483.62       147.33 o                         
   1  11  63         23.64         45.06       134.36 o                         
   0   0  64        885.41        791.01        85.02 o                         
   4   0  64       1347.58       1686.98       172.03 o                         
   2   2  64        335.33        347.20        73.27 o                         
   4   2  64         37.02         93.01        71.14 o                         
   0   4  64       2784.22       3091.65       171.38 o                         
   2   4  64        305.65        452.05       149.98 o                         
   4   4  64       1910.97       1986.49       179.19 o                         
   2   6  64       7762.87       8974.35       281.91 o                         
   4   6  64         29.08        175.89        92.88 o                         
   0   8  64       1712.42       1980.11       261.66 o                         
   2   8  64        352.05        441.80        86.84 o                         
   4   8  64        920.00       1122.92       121.33 o                         
   2  10  64        273.56        355.11        98.70 o                         
   1   1  65         80.00        126.16        34.45 o                         
   3   1  65        295.15        431.95        67.61 o                         
   5   1  65        105.43         64.96        78.87 o                         
   1   3  65         94.55        112.69        51.79 o                         
   3   3  65         71.02        163.53        51.18 o                         
   5   3  65       1297.01       1552.17       145.87 o                         
   1   5  65       3370.53       3896.68       156.55 o                         
   3   5  65       2906.81       3223.79       151.10 o                         
   5   5  65        515.19        596.00       122.44 o                         
   1   7  65       2897.53       2957.51       163.70 o                         
   3   7  65       1363.87       1527.00       229.90 o                         
   1   9  65         41.19         49.21        86.74 o                         
   3   9  65        199.09        241.16       171.51 o                         
   2   0  66        346.75        391.11        60.22 o                         
   0   2  66        204.52        110.66        50.64 o                         
   2   2  66          6.93        115.87        45.56 o                         
   4   2  66        902.73       1036.01        99.00 o                         
   2   4  66        988.09       1347.82       114.18 o                         
   4   4  66       2721.15       3414.21       247.16 o                         
   0   6  66       2582.34       3214.74       226.30 o                         
   2   6  66          7.67         92.91        96.45 o                         
   4   6  66        232.24        424.00       113.15 o                         
   2   8  66       1083.51       1012.81       117.04 o                         
   0  10  66        559.23        190.94       148.51 o                         
   1   1  67         58.01         50.19        42.06 o                         
   3   1  67         30.39        -50.18        51.92 o                         
   5   1  67          9.94         41.77        63.86 o                         
   1   3  67       1113.11       1328.21       156.02 o                         
   3   3  67        204.85        130.59        79.23 o                         
   5   3  67        383.30        339.45        88.40 o                         
   1   5  67       1045.72       1189.61       110.14 o                         
   3   5  67         45.58        140.98        63.88 o                         
   1   7  67        369.35        388.82        78.94 o                         
   3   7  67         17.48         46.55        79.51 o                         
   1   9  67        861.15        746.49       131.88 o                         
   0   0  68       6805.60       7923.90       267.49 o                         
   4   0  68        552.96        363.38        96.65 o                         
   2   2  68        509.62        630.89        63.76 o                         
   4   2  68        282.83        273.79        87.78 o                         
   0   4  68         25.14        -87.89       120.22 o                         
   2   4  68       1618.02       1788.74       162.46 o                         
   4   4  68        547.67        468.50       127.70 o                         
   2   6  68       1133.07       1201.58       113.01 o                         
   0   8  68         95.52        -84.86       120.22 o                         
   2   8  68        839.74       1069.38       229.83 o                         
   1   1  69        703.31        885.35        58.27 o                         
   3   1  69          5.97         53.33        53.67 o                         
   1   3  69        156.08         74.68        70.94 o                         
   3   3  69        135.27        169.32        72.05 o                         
   1   5  69          8.38        -13.29        80.21 o                         
   3   5  69       1828.52       2275.47       183.02 o                         
   1   7  69         63.78         69.88        95.21 o                         
   3   7  69       1171.23       1576.07       132.57 o                         
   2   0  70       4078.85       4468.07       225.02 o                         
   0   2  70         14.35         27.38        56.87 o                         
   2   2  70       1703.52       2003.64       142.90 o                         
   4   2  70        174.13        283.48       136.83 o                         
   2   4  70          0.93         28.59        63.88 o                         
   0   6  70       1996.61       2659.00       268.73 o                         
   2   6  70         25.92        121.02        70.69 o                         
   1   1  71         89.64         91.63        44.53 o                         
   3   1  71         26.55         18.90        56.41 o                         
   1   3  71        635.37        658.10       110.11 o                         
   3   3  71        419.07        414.69        89.64 o                         
   1   5  71         51.88        -54.18        65.07 o                         
   3   5  71         14.32        -50.12       106.08 o                         
   1   7  71          6.98         42.23        86.55 o                         
   0   0  72        314.29        391.25        95.47 o                         
   2   2  72        936.62       1181.55       150.05 o                         
   0   4  72         16.44         56.57       113.15 o                         
   2   4  72        538.32        331.59       144.83 o                         
   2   6  72        818.01       1013.86       276.09 o                         
   1   1  73         89.53         14.86        52.18 o                         
   3   1  73        210.59        299.40        69.78 o                         
   1   3  73       2302.14       2283.85       144.37 o                         
   3   3  73       1047.52       1472.91       149.55 o                         
   1   5  73        162.59        128.64        74.35 o                         
   2   0  74      24699.99      27340.75       657.44 o                         
   0   2  74      11433.63      11733.46       320.68 o                         
   2   2  74       2752.54       3190.55       188.73 o                         
   2   4  74        443.24        519.57       120.01 o                         
   1   1  75         38.88        131.98        65.34 o                         
   1   3  75        688.06        868.79       131.43 o                         
   0   0  76      55081.15      62275.14      1668.95 o                         
   1   1  77        163.69        190.24        69.86 o                         
                                                                                
