# Supplementary material for: Syntheses and crystal structures of 2-(p-tol­yl)-1H-perimidine hemihydrate and 1-methyl-2-(p-tol­yl)-1H-perimidine
Source: Acta Crystallogr E Crystallogr Commun. 2022 Jan 14;78(Pt 2):169–72. doi: 10.1107/S2056989022000287 (PMC8819453; doi:10.1107/S2056989022000287)
Supplement: Supplementary file 4 [file e-78-00169-2sup7.hkl]

data_2                                                                          
_shelx_title ' kp16_a.res in Pbca'                                              
_shelx_refln_list_code          4                                               
_shelx_F_calc_maximum      407.54                                               
_exptl_crystal_F_000      2304.00                                               
_reflns_d_resolution_high  0.8393                                               
                                                                                
loop_                                                                           
 _space_group_symop_operation_xyz                                               
 'x, y, z'                                                                      
 '-x+1/2, -y, z+1/2'                                                            
 '-x, y+1/2, -z+1/2'                                                            
 'x+1/2, -y+1/2, -z'                                                            
 '-x, -y, -z'                                                                   
 'x-1/2, y, -z-1/2'                                                             
 'x, -y-1/2, z-1/2'                                                             
 '-x-1/2, y-1/2, z'                                                             
                                                                                
_cell_length_a    11.6878                                                       
_cell_length_b    18.0941                                                       
_cell_length_c    26.9604                                                       
_cell_angle_alpha  90.000                                                       
_cell_angle_beta   90.000                                                       
_cell_angle_gamma  90.000                                                       
                                                                                
_shelx_F_squared_multiplier     1.000                                           
                                                                                
loop_                                                                           
 _refln_index_h                                                                 
 _refln_index_k                                                                 
 _refln_index_l                                                                 
 _refln_F_squared_calc                                                          
 _refln_F_squared_meas                                                          
 _refln_F_squared_sigma                                                         
 _refln_observed_status                                                         
   2   0   0     104660.09     105441.95       894.91 o                         
   4   0   0      39730.15      40080.99       406.28 o                         
   6   0   0       8634.17       8929.78       156.82 o                         
   8   0   0       1379.03       1368.53        84.14 o                         
  10   0   0      12104.08      11691.16       376.49 o                         
  12   0   0        391.21        289.37       112.90 o                         
   2   1   0      33541.61      32640.78       176.25 o                         
   4   1   0      20868.71      20479.99       164.34 o                         
   6   1   0         31.57         31.39        32.34 o                         
   8   1   0       2378.01       2487.88        70.70 o                         
  10   1   0       2306.56       2387.28        83.02 o                         
  12   1   0        165.23        206.13        68.08 o                         
   0   2   0        314.02        223.73        27.27 o                         
   2   2   0        543.69        412.79        38.69 o                         
   4   2   0          2.41         17.34        23.38 o                         
   6   2   0       2235.20       2157.93        61.11 o                         
   8   2   0         38.39         64.33        29.03 o                         
  10   2   0       3992.92       3888.10        99.52 o                         
  12   2   0        884.71        876.60       101.43 o                         
   2   3   0       3113.83       3122.00       108.92 o                         
   4   3   0        922.88        912.24        41.56 o                         
   6   3   0        517.09        562.99        41.40 o                         
   8   3   0       4363.43       3955.43        85.93 o                         
  10   3   0       7020.46       6579.75       164.97 o                         
  12   3   0         32.01         68.41        60.34 o                         
   0   4   0      32903.56      31343.75       248.27 o                         
   2   4   0       6509.50       6454.65        60.02 o                         
   4   4   0        774.16        882.16        38.40 o                         
   6   4   0       6610.96       6214.51       100.28 o                         
   8   4   0        392.16        444.55        44.36 o                         
  10   4   0          5.20         57.26        42.34 o                         
  12   4   0       1115.88       1255.42       152.09 o                         
   2   5   0       3459.10       3368.93        48.62 o                         
   4   5   0         43.69         19.60        24.54 o                         
   6   5   0       3976.08       3964.20        75.10 o                         
   8   5   0       2177.47       1997.30        73.16 o                         
  10   5   0         56.02        235.12        69.06 o                         
  12   5   0       2612.80       2512.11       134.03 o                         
   0   6   0       7552.30       7270.75        79.90 o                         
   2   6   0     113173.54     106122.56       556.39 o                         
   4   6   0          6.75        -24.29        24.29 o                         
   6   6   0       3270.46       3005.17        66.45 o                         
   8   6   0       2065.49       1760.68        69.21 o                         
  10   6   0       7752.74       7167.53       190.28 o                         
  12   6   0       2322.35       2481.25       202.40 o                         
   2   7   0      46014.34      44298.76       291.91 o                         
   4   7   0        150.28        117.80        25.17 o                         
   6   7   0        340.20        379.08        41.67 o                         
   8   7   0       3672.40       3236.18        82.82 o                         
  10   7   0        622.47        677.29        75.68 o                         
  12   7   0         65.55        159.75        73.30 o                         
   0   8   0         65.88        144.02        45.09 o                         
   2   8   0       1033.60       1029.20        53.65 o                         
   4   8   0       4810.90       4745.37        66.26 o                         
   6   8   0        136.79         88.60        27.60 o                         
   8   8   0       4419.48       4132.03        95.78 o                         
  10   8   0        156.70        257.86        59.67 o                         
  12   8   0         30.04         32.31        69.68 o                         
   2   9   0       6915.62       7301.87       105.40 o                         
   4   9   0        146.21        133.07        38.41 o                         
   6   9   0        314.43        346.21        35.14 o                         
   8   9   0        447.13        614.49        51.69 o                         
  10   9   0         92.84         61.91        50.66 o                         
  12   9   0         43.39        121.25        66.87 o                         
   0  10   0       5036.08       4774.93       174.99 o                         
   2  10   0        112.93        533.88        84.34 o                         
   4  10   0        464.08        581.40        52.65 o                         
   6  10   0        236.39        283.94        33.59 o                         
   8  10   0         12.76         29.95        36.84 o                         
  10  10   0         40.16         28.23        45.77 o                         
  12  10   0         14.26         88.82        63.91 o                         
   2  11   0      15571.90      14538.72       159.13 o                         
   4  11   0        214.60        158.05        38.21 o                         
   6  11   0        364.42        420.36        36.61 o                         
   8  11   0          6.90        -36.30        36.30 o                         
  10  11   0        289.89        296.84        58.46 o                         
   0  12   0         13.29        -38.07        48.78 o                         
   2  12   0       2695.03       2315.60        67.23 o                         
   4  12   0       3683.94       3322.97        91.30 o                         
   6  12   0        113.67        208.30        48.88 o                         
   8  12   0         45.56          4.80        39.50 o                         
  10  12   0        164.02        115.58        52.67 o                         
   2  13   0        152.55        200.49        35.74 o                         
   4  13   0       1593.74       1476.91        96.85 o                         
   6  13   0       1041.66       1007.87        90.57 o                         
   8  13   0          0.15        -33.63        33.63 o                         
  10  13   0        840.31        854.96        76.97 o                         
   0  14   0       4262.08       3811.00       210.39 o                         
   2  14   0       3928.59       3361.29        83.37 o                         
   4  14   0       1522.68       1577.20        81.53 o                         
   6  14   0         13.51         31.77        53.05 o                         
   8  14   0         21.05        -47.69        63.08 o                         
  10  14   0        149.57        180.57        74.97 o                         
   2  15   0       2023.59       1773.00        66.91 o                         
   4  15   0       3961.46       3425.22       201.52 o                         
   6  15   0          3.74        -14.65        52.59 o                         
   8  15   0        600.84        579.44        97.28 o                         
  10  15   0          1.80        109.43        81.83 o                         
   0  16   0       1224.24       1521.77       243.44 o                         
   2  16   0       7285.88       6202.97       220.30 o                         
   4  16   0       1744.28       1685.16        99.86 o                         
   6  16   0         96.57         92.81        59.31 o                         
   8  16   0        247.33        279.54        86.86 o                         
   2  17   0        119.62         95.13        40.49 o                         
   4  17   0        236.28        173.54        56.51 o                         
   6  17   0        109.09         88.72        62.24 o                         
   8  17   0       1650.57       1752.53       158.64 o                         
   0  18   0       1943.92       1910.31       240.22 o                         
   2  18   0         28.00         24.60        35.54 o                         
   4  18   0       2777.49       2397.59       104.93 o                         
   6  18   0        168.44        134.60        67.25 o                         
   2  19   0        267.20        325.57        62.04 o                         
   4  19   0        557.64        523.13        70.04 o                         
   6  19   0         62.14        163.90        69.86 o                         
   0  20   0       1753.70       1542.73       309.54 o                         
   2  20   0         39.65         51.12        81.49 o                         
   4  20   0       1754.18       1578.16        97.34 o                         
   2  21   0        450.88        831.74       230.55 o                         
   1   1   1       1219.01        783.65        41.48 o                         
   2   1   1        562.81        623.95        19.43 o                         
   3   1   1      68587.55      64959.31       216.41 o                         
   4   1   1      15861.89      14690.17        83.47 o                         
   5   1   1        786.79        845.60        34.60 o                         
   6   1   1       7058.34       6870.56        77.22 o                         
   7   1   1          3.84         26.12        18.56 o                         
   8   1   1         34.88         24.64        19.85 o                         
   9   1   1       1186.05       1216.53        52.45 o                         
  10   1   1         66.36        205.62        31.48 o                         
  11   1   1        173.47        224.53        63.71 o                         
  12   1   1        152.19        155.89        47.83 o                         
  13   1   1          0.17         57.26        44.58 o                         
   0   2   1        840.71        702.99        28.03 o                         
   1   2   1      13427.53      12155.31        56.00 o                         
   2   2   1      25062.24      22884.52        97.91 o                         
   3   2   1        122.49        120.73        13.32 o                         
   4   2   1       8006.69       7621.01        58.29 o                         
   5   2   1       1112.43       1193.84        36.42 o                         
   6   2   1       1261.05       1196.41        36.91 o                         
   7   2   1        234.94        223.40        24.96 o                         
   8   2   1        598.19        646.15        34.56 o                         
   9   2   1       1599.81       1474.25        50.40 o                         
  10   2   1       8357.58       7883.01       103.00 o                         
  11   2   1        726.94        846.05        72.62 o                         
  12   2   1       1703.46       1620.30        87.70 o                         
  13   2   1          1.55         46.97        44.37 o                         
   1   3   1        337.75        351.45        12.68 o                         
   2   3   1     166092.92     158025.77       468.34 o                         
   3   3   1        559.46        558.47        18.35 o                         
   4   3   1      10888.77      10351.07        78.04 o                         
   5   3   1       1151.51       1183.73        36.18 o                         
   6   3   1       2695.26       2461.14        44.51 o                         
   7   3   1        136.30        165.05        22.59 o                         
   8   3   1        270.83        236.75        26.17 o                         
   9   3   1       1146.97       1185.21        65.54 o                         
  10   3   1        229.48        336.22        36.20 o                         
  11   3   1        485.55        348.67        51.55 o                         
  12   3   1        351.58        353.33        55.80 o                         
  13   3   1         58.07         58.44        43.52 o                         
   1   4   1        327.26        372.84        21.84 o                         
   2   4   1      15246.06      16079.13        72.74 o                         
   3   4   1          2.52          7.21         9.32 o                         
   4   4   1       3012.67       3178.17        40.00 o                         
   5   4   1        846.14        943.13        42.76 o                         
   6   4   1         25.12         28.79        17.37 o                         
   7   4   1        652.89        714.29        34.12 o                         
   8   4   1       2550.38       2524.46        50.80 o                         
   9   4   1         50.71         60.89        25.05 o                         
  10   4   1        483.29        599.98        46.22 o                         
  11   4   1         35.89         60.61        40.35 o                         
  12   4   1        326.47        332.21        53.86 o                         
  13   4   1         28.48         69.25        45.53 o                         
   1   5   1      53087.61      49698.21       200.38 o                         
   2   5   1       7252.37       6825.54        46.24 o                         
   3   5   1        481.74        504.02        19.26 o                         
   4   5   1       1185.30       1148.11        31.35 o                         
   5   5   1         11.71         16.84        18.88 o                         
   6   5   1       1262.34       1396.11        36.10 o                         
   7   5   1         55.08          9.68        16.87 o                         
   8   5   1       1889.08       1968.29        51.45 o                         
   9   5   1       3919.26       3709.94        65.22 o                         
  10   5   1       2402.26       2413.58        83.45 o                         
  11   5   1         91.87         71.03        38.39 o                         
  12   5   1       1793.22       1788.21        91.37 o                         
  13   5   1        211.25        193.14        56.24 o                         
   0   6   1      14950.72      14220.31        88.74 o                         
   1   6   1      14933.08      14020.49        85.93 o                         
   2   6   1       3657.69       3809.22        90.49 o                         
   3   6   1        613.08        723.50        23.40 o                         
   4   6   1        427.78        500.87        27.42 o                         
   5   6   1          1.41        -16.38        16.38 o                         
   6   6   1         38.47         35.83        17.13 o                         
   7   6   1          1.53          3.70        18.88 o                         
   8   6   1       1231.77       1292.34        46.61 o                         
   9   6   1          0.22         23.53        22.78 o                         
  10   6   1       2123.26       2034.66        87.96 o                         
  11   6   1          0.57        -17.84        34.47 o                         
  12   6   1       2341.74       2294.38        95.49 o                         
  13   6   1          0.06        128.52        47.96 o                         
   1   7   1       6478.73       6286.49        57.49 o                         
   2   7   1       5158.70       4659.13        57.50 o                         
   3   7   1      16303.78      16073.21        83.69 o                         
   4   7   1         10.71        -15.10        15.10 o                         
   5   7   1       2049.33       1739.21        35.36 o                         
   6   7   1         27.62          5.97        17.05 o                         
   7   7   1          0.52          0.36        17.80 o                         
   8   7   1        657.61        658.49        36.87 o                         
   9   7   1         25.94         44.20        25.40 o                         
  10   7   1       1139.91       1029.05        62.81 o                         
  11   7   1         17.80         -7.44        34.60 o                         
  12   7   1        907.43        933.17        76.54 o                         
  13   7   1        131.53        244.41        52.46 o                         
   0   8   1       4865.05       4953.43        58.39 o                         
   1   8   1       4906.30       4963.87        54.83 o                         
   2   8   1       1112.45       1106.81        39.03 o                         
   3   8   1       6805.44       6664.96        76.90 o                         
   4   8   1        569.19        635.81        24.07 o                         
   5   8   1         17.29          0.17        14.54 o                         
   6   8   1        436.59        483.69        27.80 o                         
   7   8   1        744.02        775.75        36.67 o                         
   8   8   1       1985.53       1941.13        51.65 o                         
   9   8   1        132.79        107.58        32.03 o                         
  10   8   1         72.34        104.86        35.61 o                         
  11   8   1         20.65        -31.50        35.49 o                         
  12   8   1          7.39        112.14        52.77 o                         
   1   9   1       3489.53       3555.28        49.09 o                         
   2   9   1       8789.77       8276.21        79.11 o                         
   3   9   1       1055.93       1128.13        42.91 o                         
   4   9   1       1239.71       1369.39        34.38 o                         
   5   9   1        406.55        540.87        25.40 o                         
   6   9   1          8.53         -7.94        16.73 o                         
   7   9   1        191.98        172.63        27.02 o                         
   8   9   1         71.76         85.77        25.82 o                         
   9   9   1        140.07        114.56        36.32 o                         
  10   9   1        300.79        328.04        43.92 o                         
  11   9   1         12.07         10.50        33.85 o                         
  12   9   1       2136.86       2168.78       148.95 o                         
   0  10   1        300.69        321.75        29.49 o                         
   1  10   1        176.09        219.05        22.01 o                         
   2  10   1      26172.92      24300.34       149.10 o                         
   3  10   1        154.75        148.68        24.43 o                         
   4  10   1       3398.76       3041.58        62.08 o                         
   5  10   1        424.56        484.70        23.35 o                         
   6  10   1        364.26        420.03        26.42 o                         
   7  10   1        471.41        548.62        33.53 o                         
   8  10   1       1367.15       1475.22        54.88 o                         
   9  10   1        212.12        202.26        36.00 o                         
  10  10   1         50.23         26.84        35.27 o                         
  11  10   1        670.21        699.95        54.58 o                         
  12  10   1        204.36        330.85        54.36 o                         
   1  11   1       2495.09       2360.94        42.28 o                         
   2  11   1       2294.38       2072.52        45.24 o                         
   3  11   1       1118.06       1202.38        53.19 o                         
   4  11   1         78.43         69.14        22.93 o                         
   5  11   1        260.20        297.52        32.84 o                         
   6  11   1        115.88         87.51        19.90 o                         
   7  11   1        865.13        910.50        36.89 o                         
   8  11   1       1151.87       1159.99        52.10 o                         
   9  11   1        244.89        235.22        36.16 o                         
  10  11   1          0.50         -7.65        31.46 o                         
  11  11   1         10.60         77.45        39.41 o                         
   0  12   1        221.89        237.82        53.61 o                         
   1  12   1        666.16        723.27        31.22 o                         
   2  12   1       4920.40       4520.14        63.37 o                         
   3  12   1       2163.10       1952.29        48.50 o                         
   4  12   1       1465.24       1444.70        49.93 o                         
   5  12   1          1.23          1.95        24.61 o                         
   6  12   1        396.42        496.46        35.84 o                         
   7  12   1          5.94         19.80        21.66 o                         
   8  12   1        102.83         85.87        29.49 o                         
   9  12   1        199.67        194.82        35.04 o                         
  10  12   1        235.59        229.23        40.25 o                         
  11  12   1        175.07        122.67        43.48 o                         
   1  13   1        130.71        196.75        22.20 o                         
   2  13   1         65.49         48.25        20.56 o                         
   3  13   1         59.01        116.52        28.01 o                         
   4  13   1       2446.11       2175.89        56.25 o                         
   5  13   1        319.70        347.77        36.90 o                         
   6  13   1        375.56        390.46        49.28 o                         
   7  13   1          1.49         -4.65        36.87 o                         
   8  13   1          8.38         19.95        25.04 o                         
   9  13   1        116.33        120.41        36.16 o                         
  10  13   1        402.17        416.41        43.87 o                         
  11  13   1          6.70         97.36        37.57 o                         
   0  14   1       3302.87       2917.20       121.24 o                         
   1  14   1       1774.81       1575.29        39.01 o                         
   2  14   1        142.91        196.13        26.56 o                         
   3  14   1       2690.54       2145.61        58.13 o                         
   4  14   1        664.37        835.45        47.23 o                         
   5  14   1        783.15        883.52        60.26 o                         
   6  14   1         75.77        112.19        39.85 o                         
   7  14   1         71.87        123.69        41.70 o                         
   8  14   1         58.01         16.70        49.41 o                         
   9  14   1        129.52        142.92        31.39 o                         
  10  14   1         89.11         96.98        44.16 o                         
   1  15   1          5.76         -1.26        20.23 o                         
   2  15   1       1424.61       1237.69        47.06 o                         
   3  15   1       1968.84       1744.50        79.44 o                         
   4  15   1        532.92        537.17        50.88 o                         
   5  15   1       1193.49       1195.29        71.90 o                         
   6  15   1        521.51        674.47        59.98 o                         
   7  15   1       1020.43        983.15        69.51 o                         
   8  15   1          3.37          9.35        46.48 o                         
   9  15   1        113.48         33.81        51.91 o                         
   0  16   1       5967.21       5094.20       237.69 o                         
   1  16   1         15.33          2.48        33.65 o                         
   2  16   1         11.15         -0.75        29.38 o                         
   3  16   1        786.99        856.75        56.57 o                         
   4  16   1        133.50        134.02        36.83 o                         
   5  16   1         46.98        102.49        36.38 o                         
   6  16   1        129.31        196.97        43.88 o                         
   7  16   1        193.46        244.53        57.91 o                         
   8  16   1          0.03         67.40        48.23 o                         
   9  16   1          0.03         61.24        53.43 o                         
   1  17   1        433.53        446.11        85.35 o                         
   2  17   1        795.45        806.02        46.76 o                         
   3  17   1        234.89        207.18        36.32 o                         
   4  17   1         38.05         43.53        33.65 o                         
   5  17   1         71.73         86.98        38.61 o                         
   6  17   1        251.83        199.46        46.55 o                         
   7  17   1          2.49         29.11        48.47 o                         
   8  17   1         41.76         61.20        57.56 o                         
   0  18   1          2.44         58.24        73.86 o                         
   1  18   1         18.02         37.77        67.02 o                         
   2  18   1          6.19         12.93        24.12 o                         
   3  18   1         39.50         57.44        35.02 o                         
   4  18   1        781.93        801.06        55.90 o                         
   5  18   1        705.91        674.63        58.43 o                         
   6  18   1        482.99        411.78        53.75 o                         
   7  18   1         46.51         55.96        53.22 o                         
   1  19   1         40.78         51.31        60.19 o                         
   2  19   1          1.95         -0.12        41.49 o                         
   3  19   1        829.34        753.04        52.40 o                         
   4  19   1        313.61        230.40        39.91 o                         
   5  19   1         65.06         63.65        71.83 o                         
   6  19   1          3.07        -45.22        45.22 o                         
   0  20   1          0.71        -21.73        83.51 o                         
   1  20   1         24.59        -47.28        52.49 o                         
   2  20   1        673.41        546.31        93.48 o                         
   3  20   1        214.16         95.81        42.52 o                         
   4  20   1        292.27        395.56        51.90 o                         
   5  20   1          0.65         66.73        47.80 o                         
   1  21   1         75.00         64.46        63.99 o                         
   2  21   1        984.41        889.26       121.47 o                         
   3  21   1        265.15        278.57        53.52 o                         
   1   0   2        103.66        124.28        13.50 o                         
   2   0   2      16154.83      16198.97        99.10 o                         
   3   0   2      23811.53      22543.48       145.00 o                         
   4   0   2       1963.80       1889.96        42.95 o                         
   5   0   2       2918.19       2922.39        66.01 o                         
   6   0   2       3866.51       4137.11        77.72 o                         
   7   0   2        666.64        849.42        51.70 o                         
   8   0   2        664.44        780.24        50.24 o                         
   9   0   2        738.51        690.82        58.59 o                         
  10   0   2        479.01        458.94        52.09 o                         
  11   0   2       3354.18       3252.51       170.57 o                         
  12   0   2        277.22        234.27       101.92 o                         
  13   0   2          8.60          1.88        62.15 o                         
   1   1   2       2749.22       2444.12        19.42 o                         
   2   1   2       3833.13       3471.94        31.71 o                         
   3   1   2      25385.22      23595.50       102.06 o                         
   4   1   2       3532.19       3314.25        38.83 o                         
   5   1   2       1102.23       1124.06        38.50 o                         
   6   1   2        417.08        560.03        33.36 o                         
   7   1   2       4316.04       4274.66        58.58 o                         
   8   1   2        804.31        922.71        39.47 o                         
   9   1   2          0.00         -0.10        23.25 o                         
  10   1   2        217.44        291.63        33.36 o                         
  11   1   2        283.74        363.99        66.54 o                         
  12   1   2         33.62         61.68        43.18 o                         
  13   1   2          0.02         46.08        45.70 o                         
   0   2   2       5973.45       5335.09        43.89 o                         
   1   2   2      18578.41      17214.52        67.48 o                         
   2   2   2       1591.54       1406.55        22.64 o                         
   3   2   2       6371.21       6032.78        50.95 o                         
   4   2   2        399.76        439.98        26.55 o                         
   5   2   2       9874.90       9446.81        76.27 o                         
   6   2   2         33.78         57.65        21.80 o                         
   7   2   2      10750.61       9771.01        86.61 o                         
   8   2   2         25.05         35.43        20.79 o                         
   9   2   2         48.77         66.71        24.58 o                         
  10   2   2       8780.64       8093.59       106.00 o                         
  11   2   2       3551.84       3369.13       114.62 o                         
  12   2   2       1669.10       1605.31        89.26 o                         
  13   2   2        207.74        113.02        48.87 o                         
   1   3   2       1075.34        942.86        15.98 o                         
   2   3   2       7759.92       6924.93        51.84 o                         
   3   3   2       4008.88       3623.38        38.18 o                         
   4   3   2       1227.86       1221.64        29.57 o                         
   5   3   2       3768.27       3225.03        48.80 o                         
   6   3   2         76.92         92.43        20.79 o                         
   7   3   2       2617.50       2446.58        46.56 o                         
   8   3   2       2298.91       2165.39        48.20 o                         
   9   3   2        598.34        655.18        38.33 o                         
  10   3   2       3798.76       3797.01        76.52 o                         
  11   3   2         43.51         91.80        45.70 o                         
  12   3   2        122.85        146.21        47.08 o                         
  13   3   2         73.18        151.29        48.95 o                         
   0   4   2        374.48        364.24        16.91 o                         
   1   4   2      97808.30      96851.05       374.24 o                         
   2   4   2       6148.50       5823.63        39.71 o                         
   3   4   2       3536.69       3250.47        38.15 o                         
   4   4   2       1534.03       1599.98        31.35 o                         
   5   4   2       4352.26       4597.29        63.85 o                         
   6   4   2        555.11        607.12        38.33 o                         
   7   4   2        478.40        576.98        31.05 o                         
   8   4   2         69.63         98.68        23.34 o                         
   9   4   2          6.17        102.44        27.79 o                         
  10   4   2        491.06        551.33        45.22 o                         
  11   4   2        141.21        146.49        44.35 o                         
  12   4   2         87.20        108.87        45.39 o                         
  13   4   2         40.81         85.84        44.08 o                         
   1   5   2      67243.85      67054.38       242.04 o                         
   2   5   2         32.31         64.51         9.08 o                         
   3   5   2       1034.17        924.82        21.91 o                         
   4   5   2        140.84        149.98        19.92 o                         
   5   5   2        587.14        750.62        31.48 o                         
   6   5   2        191.01        239.81        24.05 o                         
   7   5   2         84.54         56.46        17.56 o                         
   8   5   2          0.27         25.09        20.67 o                         
   9   5   2       1759.01       1832.50        51.83 o                         
  10   5   2          8.97         88.13        37.92 o                         
  11   5   2        667.48        632.15        53.79 o                         
  12   5   2        135.67        163.49        46.99 o                         
  13   5   2        187.41        197.67        52.68 o                         
   0   6   2       2151.16       1986.71        30.08 o                         
   1   6   2        280.16        477.23        22.76 o                         
   2   6   2        400.63        512.15        19.52 o                         
   3   6   2        946.06       1008.31        25.54 o                         
   4   6   2       2069.29       1950.80        39.40 o                         
   5   6   2        331.86        286.39        23.57 o                         
   6   6   2        189.53        220.47        22.13 o                         
   7   6   2       1756.11       1778.98        43.72 o                         
   8   6   2        577.27        683.40        39.83 o                         
   9   6   2       3429.12       2999.82        66.11 o                         
  10   6   2        846.30        930.99        71.10 o                         
  11   6   2        434.02        413.85        48.33 o                         
  12   6   2        292.80        326.43        54.47 o                         
  13   6   2          0.85         95.41        45.76 o                         
   1   7   2       5081.48       4758.67        50.68 o                         
   2   7   2          6.49         -6.28        18.42 o                         
   3   7   2       1695.34       1510.91        28.36 o                         
   4   7   2          0.34         -5.45        15.32 o                         
   5   7   2       1165.90       1126.71        31.97 o                         
   6   7   2         14.82         -0.33        17.11 o                         
   7   7   2          0.44          5.02        18.62 o                         
   8   7   2        208.11        247.06        28.49 o                         
   9   7   2        294.06        284.82        32.26 o                         
  10   7   2        174.07        206.73        41.64 o                         
  11   7   2          1.02         22.08        35.63 o                         
  12   7   2        711.24        633.42        65.74 o                         
  13   7   2         79.21        125.83        47.13 o                         
   0   8   2      10513.05      10256.25        80.60 o                         
   1   8   2          7.60         18.42        18.30 o                         
   2   8   2       3600.78       3582.29        56.52 o                         
   3   8   2       5487.51       5378.24        69.81 o                         
   4   8   2          0.03         -2.46        13.40 o                         
   5   8   2        103.96         87.94        17.54 o                         
   6   8   2        955.69       1063.40        35.27 o                         
   7   8   2          4.69         23.97        20.59 o                         
   8   8   2       2588.53       2455.34        54.25 o                         
   9   8   2        111.26         73.94        31.56 o                         
  10   8   2       1089.17       1176.71        63.27 o                         
  11   8   2        509.50        559.20        53.21 o                         
  12   8   2         77.40        152.75        53.09 o                         
   1   9   2      18541.42      17518.19       112.26 o                         
   2   9   2       2482.16       2278.94        45.14 o                         
   3   9   2       2139.56       2005.66        45.44 o                         
   4   9   2        437.68        550.93        28.33 o                         
   5   9   2       1031.28        989.74        40.04 o                         
   6   9   2        573.89        643.73        30.30 o                         
   7   9   2          1.65          2.10        20.82 o                         
   8   9   2       3690.96       3514.08        61.07 o                         
   9   9   2          0.37          2.81        29.59 o                         
  10   9   2        262.99        267.81        40.58 o                         
  11   9   2         82.95        132.02        39.06 o                         
  12   9   2       2196.13       2153.77        92.82 o                         
   0  10   2       3074.82       3006.75        54.93 o                         
   1  10   2        766.76        900.75        45.19 o                         
   2  10   2        525.86        749.27        34.75 o                         
   3  10   2        120.82        189.69        25.96 o                         
   4  10   2       1891.36       1836.83        47.82 o                         
   5  10   2        119.88        160.70        17.47 o                         
   6  10   2        769.67        843.92        34.75 o                         
   7  10   2        274.07        329.09        29.77 o                         
   8  10   2        245.93        312.20        33.65 o                         
   9  10   2         88.10         33.26        30.66 o                         
  10  10   2         15.20        -10.67        30.88 o                         
  11  10   2        939.13        997.21        94.95 o                         
  12  10   2         70.46        189.73        48.22 o                         
   1  11   2        248.76        289.25        23.59 o                         
   2  11   2        849.35       1117.84        41.65 o                         
   3  11   2      12217.12      11046.18       114.33 o                         
   4  11   2          1.82        -14.75        20.83 o                         
   5  11   2        134.71        119.03        26.87 o                         
   6  11   2          5.94         -2.23        17.04 o                         
   7  11   2       1126.68       1194.07        40.23 o                         
   8  11   2        378.34        422.50        38.44 o                         
   9  11   2        211.52        218.34        39.41 o                         
  10  11   2        399.70        362.93        44.07 o                         
  11  11   2         29.20         50.03        39.51 o                         
   0  12   2         19.89         17.47        24.26 o                         
   1  12   2        181.46        271.70        23.38 o                         
   2  12   2        711.01        737.91        36.84 o                         
   3  12   2       3241.91       3071.77        60.07 o                         
   4  12   2        521.48        609.34        41.25 o                         
   5  12   2        328.19        326.65        34.85 o                         
   6  12   2        606.87        676.05        40.17 o                         
   7  12   2       3134.76       2795.78        53.66 o                         
   8  12   2         25.63         57.71        29.81 o                         
   9  12   2         56.05         57.46        29.56 o                         
  10  12   2          3.98         40.32        33.06 o                         
  11  12   2        117.27         89.43        40.20 o                         
   1  13   2        138.48        169.44        21.85 o                         
   2  13   2       1968.39       1845.52        45.60 o                         
   3  13   2         23.51         29.66        22.62 o                         
   4  13   2         25.87         94.04        26.32 o                         
   5  13   2       4491.39       4056.30        76.55 o                         
   6  13   2        492.36        506.53        56.61 o                         
   7  13   2       1185.40       1209.50        66.04 o                         
   8  13   2        480.22        511.21        37.91 o                         
   9  13   2       1249.99       1352.42        60.83 o                         
  10  13   2        262.40        340.47        46.11 o                         
  11  13   2         17.59        132.96        39.55 o                         
   0  14   2       3697.43       3320.56       127.29 o                         
   1  14   2        778.99        810.55        53.74 o                         
   2  14   2          0.02         12.45        20.73 o                         
   3  14   2        208.89        315.54        33.90 o                         
   4  14   2       3902.19       3445.92        69.12 o                         
   5  14   2        349.89        460.57        47.91 o                         
   6  14   2          1.26          8.06        39.06 o                         
   7  14   2        698.55        624.66        59.05 o                         
   8  14   2        249.00        236.31        43.77 o                         
   9  14   2        319.43        353.30        39.45 o                         
  10  14   2          1.49         11.13        33.01 o                         
   1  15   2        467.08        496.10        30.67 o                         
   2  15   2       2104.27       1891.38        48.50 o                         
   3  15   2       4944.21       4069.55        86.77 o                         
   4  15   2       2760.58       2381.91        78.58 o                         
   5  15   2        193.18        221.69        40.49 o                         
   6  15   2       1087.08       1133.55        70.98 o                         
   7  15   2        136.51        172.70        45.63 o                         
   8  15   2        137.31        158.62        55.98 o                         
   9  15   2         20.45         19.84        51.48 o                         
   0  16   2       2946.94       2553.53       184.67 o                         
   1  16   2        890.56       1021.38        88.11 o                         
   2  16   2       1497.98       1282.57       116.69 o                         
   3  16   2       4152.10       3276.09        78.00 o                         
   4  16   2         17.54         63.00        35.62 o                         
   5  16   2         11.33         37.89        34.88 o                         
   6  16   2         27.35         90.91        40.23 o                         
   7  16   2        294.41        270.25        59.29 o                         
   8  16   2         15.60         92.08        48.78 o                         
   9  16   2         46.03         25.66        60.80 o                         
   1  17   2        161.56        191.62        64.84 o                         
   2  17   2        102.59         90.71        29.59 o                         
   3  17   2        363.53        413.74        42.37 o                         
   4  17   2        428.17        427.80        46.56 o                         
   5  17   2       1758.81       1568.52        74.97 o                         
   6  17   2        343.63        320.53        49.88 o                         
   7  17   2          1.75         36.42        53.25 o                         
   8  17   2        109.31        238.61        59.46 o                         
   0  18   2        504.12        568.13       135.89 o                         
   1  18   2         55.37          5.02        56.20 o                         
   2  18   2         84.46        112.57        27.41 o                         
   3  18   2        602.28        571.80        60.51 o                         
   4  18   2        100.49        122.81        42.81 o                         
   5  18   2        109.20         38.93        39.97 o                         
   6  18   2        302.22        266.98        50.14 o                         
   7  18   2        537.69        478.80        73.70 o                         
   1  19   2        128.36        141.87        67.88 o                         
   2  19   2        106.67        112.38        81.68 o                         
   3  19   2         47.37         54.24        34.40 o                         
   4  19   2        525.20        371.37        56.52 o                         
   5  19   2        490.35        632.41        84.59 o                         
   6  19   2        720.33        656.79        63.03 o                         
   0  20   2        116.87         83.26        87.47 o                         
   1  20   2        209.22        253.52        79.18 o                         
   2  20   2         14.43         -0.40        63.08 o                         
   3  20   2        436.57        371.98        46.60 o                         
   4  20   2        115.54        130.67        45.70 o                         
   5  20   2        324.00        378.18        66.34 o                         
   1  21   2        558.55        584.58       101.39 o                         
   2  21   2         14.57         57.18        64.43 o                         
   3  21   2        612.72        647.80        63.47 o                         
   1   1   3       1249.66       1210.93        21.09 o                         
   2   1   3       2861.22       2644.94        26.34 o                         
   3   1   3      29648.83      29133.04       147.21 o                         
   4   1   3          6.02          2.09        12.16 o                         
   5   1   3       3011.24       3258.50        46.47 o                         
   6   1   3        107.78        166.47        23.85 o                         
   7   1   3        258.75        247.49        24.87 o                         
   8   1   3        309.56        333.35        27.90 o                         
   9   1   3         86.93         59.96        25.35 o                         
  10   1   3        236.72        250.40        32.75 o                         
  11   1   3        223.78        315.32        61.17 o                         
  12   1   3        229.30        250.35        50.72 o                         
  13   1   3        117.97        112.70        47.67 o                         
   0   2   3       1508.09       1456.58        23.26 o                         
   1   2   3         63.14         77.76         7.22 o                         
   2   2   3        849.21        822.71        19.23 o                         
   3   2   3        228.19        326.85        17.08 o                         
   4   2   3       1484.74       1490.41        28.51 o                         
   5   2   3        363.35        618.74        41.31 o                         
   6   2   3       1565.21       1429.48        41.02 o                         
   7   2   3        514.12        627.52        32.27 o                         
   8   2   3         14.40         13.18        20.00 o                         
   9   2   3        553.24        537.76        36.05 o                         
  10   2   3        208.03        252.06        34.62 o                         
  11   2   3        430.65        382.46        54.35 o                         
  12   2   3        391.50        463.40        59.24 o                         
  13   2   3         15.27        -39.12        42.82 o                         
   1   3   3       1516.27       1581.35        20.18 o                         
   2   3   3      18038.10      17503.74        92.25 o                         
   3   3   3       1575.04       1509.17        25.45 o                         
   4   3   3        107.01        150.11        15.18 o                         
   5   3   3        865.25        914.58        33.33 o                         
   6   3   3        281.04        487.64        28.80 o                         
   7   3   3       4011.58       4011.90        57.17 o                         
   8   3   3        279.97        348.10        28.73 o                         
   9   3   3       6416.20       6037.35        79.57 o                         
  10   3   3        217.80        269.49        37.04 o                         
  11   3   3        114.61        122.31        46.47 o                         
  12   3   3        119.87        201.34        49.42 o                         
  13   3   3        165.16        208.74        51.48 o                         
   0   4   3       5996.39       6446.83        57.99 o                         
   1   4   3       2667.08       2544.03        23.87 o                         
   2   4   3        706.65        753.65        17.15 o                         
   3   4   3         68.32         74.61        11.66 o                         
   4   4   3       2687.63       2772.01        38.82 o                         
   5   4   3       8623.83       8826.54        84.36 o                         
   6   4   3       3103.33       3097.97        52.45 o                         
   7   4   3       2538.12       2657.99        48.12 o                         
   8   4   3         25.71         32.15        21.68 o                         
   9   4   3         46.06         48.40        24.68 o                         
  10   4   3       2629.02       2382.25        68.08 o                         
  11   4   3        637.07        784.44        66.51 o                         
  12   4   3        387.45        442.38        58.76 o                         
  13   4   3         81.41         75.86        46.24 o                         
   1   5   3      28799.46      27170.30       103.80 o                         
   2   5   3       2534.80       2485.93        27.00 o                         
   3   5   3        293.05        319.46        17.94 o                         
   4   5   3        352.34        263.63        23.64 o                         
   5   5   3       2530.62       2666.95        43.22 o                         
   6   5   3       1762.91       1942.83        41.02 o                         
   7   5   3        981.22       1040.04        53.34 o                         
   8   5   3       7313.51       6908.10        89.75 o                         
   9   5   3        515.82        577.83        37.66 o                         
  10   5   3         20.99         85.05        35.02 o                         
  11   5   3         10.00         16.61        35.84 o                         
  12   5   3       1411.59       1324.09        82.66 o                         
  13   5   3        318.76        340.26        68.62 o                         
   0   6   3        584.85        569.72        41.28 o                         
   1   6   3      16354.80      15499.55        81.16 o                         
   2   6   3       3753.78       3473.11        32.99 o                         
   3   6   3       1081.39       1022.82        26.56 o                         
   4   6   3        299.80        367.17        24.03 o                         
   5   6   3        359.69        513.06        27.43 o                         
   6   6   3        338.26        408.21        25.87 o                         
   7   6   3         69.95         89.78        20.75 o                         
   8   6   3        445.85        452.33        33.21 o                         
   9   6   3        202.19        212.42        31.28 o                         
  10   6   3       4421.11       3911.60        96.11 o                         
  11   6   3        293.33        311.26        46.17 o                         
  12   6   3       1659.12       1683.51        91.10 o                         
  13   6   3         24.14         39.88        51.57 o                         
   1   7   3       4006.39       3633.43        37.78 o                         
   2   7   3       5522.95       5164.80        50.10 o                         
   3   7   3       2054.40       2228.86        33.81 o                         
   4   7   3        174.95        199.77        19.91 o                         
   5   7   3       1534.00       1573.71        35.81 o                         
   6   7   3        526.79        596.38        29.89 o                         
   7   7   3        220.53        258.12        26.47 o                         
   8   7   3        114.77        103.37        24.67 o                         
   9   7   3       1161.59       1158.37        54.72 o                         
  10   7   3         19.28          0.80        34.82 o                         
  11   7   3          0.57         25.14        35.75 o                         
  12   7   3        207.53        285.76        52.91 o                         
  13   7   3         26.58        105.07        46.32 o                         
   0   8   3          5.19         29.54        19.57 o                         
   1   8   3       1827.09       1851.99        30.72 o                         
   2   8   3       1523.48       1448.65        40.83 o                         
   3   8   3       6873.21       7004.59        64.29 o                         
   4   8   3        313.75        388.28        22.11 o                         
   5   8   3       3971.90       3959.94        49.04 o                         
   6   8   3         43.90         44.48        17.83 o                         
   7   8   3         70.94        155.88        25.12 o                         
   8   8   3        939.65       1007.59        44.01 o                         
   9   8   3        141.09        149.93        33.99 o                         
  10   8   3         54.89         47.25        34.11 o                         
  11   8   3        494.27        566.50        52.66 o                         
  12   8   3         47.05         73.43        51.20 o                         
   1   9   3        880.04       1169.52        30.08 o                         
   2   9   3       2834.74       2576.17        47.44 o                         
   3   9   3        940.56       1083.07        38.22 o                         
   4   9   3        527.97        581.99        22.81 o                         
   5   9   3         23.31         30.04        15.56 o                         
   6   9   3          6.84         18.46        18.00 o                         
   7   9   3       2377.33       2321.54        51.02 o                         
   8   9   3        415.19        512.77        34.65 o                         
   9   9   3        327.92        423.22        44.24 o                         
  10   9   3         80.88         61.21        34.50 o                         
  11   9   3         86.35         80.24        38.97 o                         
  12   9   3        105.77        213.66        49.69 o                         
   0  10   3        501.10        500.13        29.82 o                         
   1  10   3        217.93        219.75        22.00 o                         
   2  10   3       6179.35       6014.76        69.72 o                         
   3  10   3        313.71        282.75        27.96 o                         
   4  10   3        827.62        877.34        30.74 o                         
   5  10   3         24.47         43.37        14.83 o                         
   6  10   3          0.18          3.27        17.27 o                         
   7  10   3       2124.00       1956.87        48.45 o                         
   8  10   3       2871.81       2824.98        59.66 o                         
   9  10   3       2737.46       2546.16        71.63 o                         
  10  10   3        405.27        379.75        43.84 o                         
  11  10   3          8.22         51.66        36.90 o                         
  12  10   3       1291.58       1527.84       110.59 o                         
   1  11   3       2106.10       1874.95        39.53 o                         
   2  11   3      10119.78       9874.70        91.87 o                         
   3  11   3        145.36        179.10        26.25 o                         
   4  11   3       4483.06       4365.22        70.10 o                         
   5  11   3         46.41         73.41        19.24 o                         
   6  11   3         40.18         47.40        18.82 o                         
   7  11   3          1.36         20.58        20.65 o                         
   8  11   3         36.31         45.22        27.22 o                         
   9  11   3       2100.93       1990.36        63.26 o                         
  10  11   3        188.63        187.25        38.31 o                         
  11  11   3          0.06          4.98        41.06 o                         
   0  12   3       1039.62       1139.45        96.77 o                         
   1  12   3         20.93         19.95        16.87 o                         
   2  12   3       1029.82       1073.49        44.53 o                         
   3  12   3       5310.98       4654.45        72.30 o                         
   4  12   3        127.44        117.66        28.98 o                         
   5  12   3       1072.56       1121.06        53.38 o                         
   6  12   3       3675.52       3447.38        57.85 o                         
   7  12   3        729.98        760.19        41.83 o                         
   8  12   3        603.38        724.71        44.06 o                         
   9  12   3        151.57        177.42        33.93 o                         
  10  12   3        989.07       1084.00        58.69 o                         
  11  12   3        785.59        669.75        55.79 o                         
   1  13   3        119.49        173.46        22.32 o                         
   2  13   3        159.59        195.18        25.55 o                         
   3  13   3        398.31        407.39        38.23 o                         
   4  13   3       2124.34       1963.52        54.83 o                         
   5  13   3        222.18        272.17        34.80 o                         
   6  13   3       4305.34       3845.47        91.12 o                         
   7  13   3       1471.51       1556.67        56.42 o                         
   8  13   3        902.63        978.18        46.97 o                         
   9  13   3         98.74        123.57        33.91 o                         
  10  13   3          4.76         56.03        33.77 o                         
  11  13   3        183.02        219.63        42.44 o                         
   0  14   3         30.51        118.07        50.49 o                         
   1  14   3        421.69        447.95        29.39 o                         
   2  14   3          0.00         27.60        22.03 o                         
   3  14   3        108.30        115.34        28.62 o                         
   4  14   3        928.79       1089.05        54.23 o                         
   5  14   3        417.62        393.52        46.30 o                         
   6  14   3        343.98        446.53        56.63 o                         
   7  14   3       1191.57       1287.06        76.64 o                         
   8  14   3        239.34        286.90        44.61 o                         
   9  14   3        172.43        161.17        31.57 o                         
  10  14   3         51.14         96.30        35.20 o                         
   1  15   3        453.11        495.61        38.69 o                         
   2  15   3          0.54         28.00        22.43 o                         
   3  15   3       3224.45       2724.01        73.15 o                         
   4  15   3        951.49        998.43        86.62 o                         
   5  15   3       4151.94       3540.59        95.14 o                         
   6  15   3       1240.27       1329.27        75.24 o                         
   7  15   3        149.28        242.50        50.59 o                         
   8  15   3         98.96        114.33        52.97 o                         
   9  15   3        223.76        174.72        57.43 o                         
   0  16   3        203.48        199.42        97.54 o                         
   1  16   3        687.86        824.20        98.67 o                         
   2  16   3         16.11         76.04        28.67 o                         
   3  16   3        271.21        283.22        39.49 o                         
   4  16   3       2588.68       2112.79        73.00 o                         
   5  16   3         22.31         -5.38        34.56 o                         
   6  16   3       1608.92       1521.33        79.34 o                         
   7  16   3        170.51        119.29        51.29 o                         
   8  16   3          3.18        -15.26        46.57 o                         
   9  16   3         31.11         39.28        51.94 o                         
   1  17   3        383.17        340.50        52.48 o                         
   2  17   3        389.19        429.44        38.99 o                         
   3  17   3        237.58        288.86        39.16 o                         
   4  17   3        318.54        410.50        46.95 o                         
   5  17   3       1462.90       1383.36        75.78 o                         
   6  17   3        106.92        149.00        44.35 o                         
   7  17   3       1035.52       1020.35        99.89 o                         
   8  17   3         35.62         22.58        52.44 o                         
   0  18   3       5170.53       3938.15       226.19 o                         
   1  18   3        145.68        125.97        63.51 o                         
   2  18   3        421.04        470.46        60.72 o                         
   3  18   3        274.29        238.68        38.53 o                         
   4  18   3        806.96        771.70        57.89 o                         
   5  18   3        652.40        645.84        58.97 o                         
   6  18   3        274.60        289.22        54.06 o                         
   7  18   3       1185.14       1038.14        95.39 o                         
   1  19   3        331.59        272.57        71.88 o                         
   2  19   3          0.76        -30.50        40.19 o                         
   3  19   3        144.18         82.68        35.08 o                         
   4  19   3       2934.72       2342.23        76.22 o                         
   5  19   3       2775.98       2361.61       106.51 o                         
   6  19   3       2202.42       1985.13        90.84 o                         
   0  20   3        207.95        137.93       102.54 o                         
   1  20   3         23.86         20.24        57.64 o                         
   2  20   3         43.33         98.14        65.57 o                         
   3  20   3        646.41        724.82        59.32 o                         
   4  20   3        498.80        561.37        51.23 o                         
   5  20   3          0.21         70.22        52.92 o                         
   1  21   3         52.41         50.25        67.38 o                         
   2  21   3         83.17        173.28        69.09 o                         
   0   0   4      92380.20      90702.12      1046.16 o                         
   1   0   4       1852.89       1791.24        34.98 o                         
   2   0   4        569.40        482.44        22.41 o                         
   3   0   4      20041.03      19166.04       126.80 o                         
   4   0   4         14.48         69.50        19.18 o                         
   5   0   4      11940.97      12214.76       125.36 o                         
   6   0   4       6457.94       6390.92        94.18 o                         
   7   0   4          2.11         33.99        26.53 o                         
   8   0   4         29.13        -20.92        26.98 o                         
   9   0   4        895.61        949.74        67.91 o                         
  10   0   4        831.46       1104.91        75.72 o                         
  11   0   4       3473.81       3337.57       142.93 o                         
  12   0   4        204.74        140.53        70.43 o                         
  13   0   4         93.69        109.91        65.20 o                         
   1   1   4          1.50         30.83         7.67 o                         
   2   1   4        169.12        222.45        12.40 o                         
   3   1   4       1402.38       1359.83        23.36 o                         
   4   1   4       3534.73       3414.75        39.78 o                         
   5   1   4       1275.15       1353.90        35.84 o                         
   6   1   4       9469.08      10005.27        82.43 o                         
   7   1   4       3217.61       3192.94        51.86 o                         
   8   1   4          5.05         18.21        20.72 o                         
   9   1   4       2501.36       2503.19        56.24 o                         
  10   1   4       3627.35       3344.49        76.68 o                         
  11   1   4         88.40        116.74        45.94 o                         
  12   1   4          7.97         27.92        42.22 o                         
  13   1   4          4.07         65.89        45.30 o                         
   0   2   4        103.66         96.29        13.16 o                         
   1   2   4       1846.73       1790.39        22.28 o                         
   2   2   4       1201.84        959.36        18.85 o                         
   3   2   4        746.60        689.10        18.45 o                         
   4   2   4        836.94        845.74        24.74 o                         
   5   2   4       2077.96       2171.53        40.77 o                         
   6   2   4       3272.52       3142.84        51.59 o                         
   7   2   4       6403.48       6245.37        69.92 o                         
   8   2   4        156.85        155.10        24.06 o                         
   9   2   4       2575.32       2485.03        55.31 o                         
  10   2   4        771.59        736.52        49.82 o                         
  11   2   4        565.60        507.17        64.81 o                         
  12   2   4        158.85        171.71        49.80 o                         
  13   2   4        215.67        132.10        48.26 o                         
   1   3   4          4.34          4.17         7.94 o                         
   2   3   4       5973.17       5509.05        42.92 o                         
   3   3   4       1667.73       1773.06        29.02 o                         
   4   3   4          0.57         -5.47        11.47 o                         
   5   3   4      16791.01      16985.05       150.92 o                         
   6   3   4        186.76        216.90        24.35 o                         
   7   3   4       2594.24       2715.23        48.76 o                         
   8   3   4        624.64        643.47        34.87 o                         
   9   3   4        173.49        197.80        28.97 o                         
  10   3   4       1426.66       1457.15        63.34 o                         
  11   3   4          3.04         30.34        39.67 o                         
  12   3   4         17.37         81.97        43.99 o                         
  13   3   4        146.24        151.95        49.02 o                         
   0   4   4       1413.69       1253.46        25.74 o                         
   1   4   4      23351.00      23228.51        99.72 o                         
   2   4   4       4382.08       4045.21        36.86 o                         
   3   4   4        288.20        403.96        17.94 o                         
   4   4   4        371.26        377.11        23.57 o                         
   5   4   4       6147.71       6583.61        72.27 o                         
   6   4   4         85.57         75.05        17.91 o                         
   7   4   4       1109.53       1136.37        37.70 o                         
   8   4   4         39.43         45.79        21.23 o                         
   9   4   4        535.21        564.41        36.37 o                         
  10   4   4         20.99         23.85        33.18 o                         
  11   4   4         95.67        218.89        52.11 o                         
  12   4   4        376.03        396.68        58.03 o                         
  13   4   4         12.02         26.15        44.25 o                         
   1   5   4          4.15         87.91         9.65 o                         
   2   5   4         71.54         89.92        11.45 o                         
   3   5   4       4940.54       5078.34        46.64 o                         
   4   5   4        305.13        409.85        25.24 o                         
   5   5   4        281.65        434.11        26.21 o                         
   6   5   4        593.78        643.98        31.23 o                         
   7   5   4          1.32         12.44        15.98 o                         
   8   5   4          0.04         22.52        23.75 o                         
   9   5   4       3289.04       3087.63        63.55 o                         
  10   5   4         45.89         15.03        30.67 o                         
  11   5   4        335.12        365.25        49.74 o                         
  12   5   4       1416.49       1390.32        85.69 o                         
  13   5   4        126.77        193.01        51.70 o                         
   0   6   4       1450.76       1496.16        33.50 o                         
   1   6   4        691.65        793.09        19.02 o                         
   2   6   4      11844.40      11242.50        64.44 o                         
   3   6   4        608.88        725.08        24.84 o                         
   4   6   4       1177.01       1134.25        32.64 o                         
   5   6   4        295.45        358.29        24.30 o                         
   6   6   4        127.23        150.14        21.10 o                         
   7   6   4       1233.55       1268.67        38.77 o                         
   8   6   4         14.22         13.80        21.25 o                         
   9   6   4       2200.77       1901.36        56.41 o                         
  10   6   4          2.54         34.54        32.71 o                         
  11   6   4        175.16        184.92        41.24 o                         
  12   6   4       1993.13       1891.77       103.74 o                         
  13   6   4        152.99        157.11        48.10 o                         
   1   7   4        119.76        139.61        14.50 o                         
   2   7   4        126.71        239.89        16.75 o                         
   3   7   4       3400.09       3190.87        44.77 o                         
   4   7   4       7212.33       7430.71        65.91 o                         
   5   7   4       1583.17       1601.24        35.84 o                         
   6   7   4        500.69        598.34        29.67 o                         
   7   7   4       1806.36       1672.09        45.95 o                         
   8   7   4         61.97         92.90        24.41 o                         
   9   7   4        456.57        507.97        42.44 o                         
  10   7   4         15.84         27.79        35.14 o                         
  11   7   4        730.04        700.01        59.96 o                         
  12   7   4          0.34         81.12        44.62 o                         
  13   7   4         12.53        179.32        48.49 o                         
   0   8   4       9700.93       9775.18        93.21 o                         
   1   8   4       1970.23       1938.48        33.21 o                         
   2   8   4        580.10        696.58        29.59 o                         
   3   8   4       3781.41       3541.33        40.17 o                         
   4   8   4       1858.30       2282.53        37.05 o                         
   5   8   4        462.54        593.11        27.53 o                         
   6   8   4         66.94        122.73        20.15 o                         
   7   8   4         38.50         45.57        23.08 o                         
   8   8   4       2066.19       2026.78        50.66 o                         
   9   8   4        603.58        652.07        48.50 o                         
  10   8   4        121.01         94.64        36.46 o                         
  11   8   4        194.02        218.29        44.26 o                         
  12   8   4        215.09        166.96        54.43 o                         
   1   9   4       1694.89       1696.25        31.26 o                         
   2   9   4       4585.62       4341.01        47.38 o                         
   3   9   4       7523.65       7180.14        67.39 o                         
   4   9   4          8.55         72.00        16.21 o                         
   5   9   4        220.75        255.88        21.05 o                         
   6   9   4        803.87       1070.88        37.38 o                         
   7   9   4       1565.28       1484.44        44.41 o                         
   8   9   4       4910.12       5122.28        73.77 o                         
   9   9   4        606.62        752.93        54.61 o                         
  10   9   4          8.42         -4.88        31.26 o                         
  11   9   4         50.18        108.51        39.23 o                         
  12   9   4        315.68        342.64        61.96 o                         
   0  10   4        887.91        760.37        71.85 o                         
   1  10   4        308.92        464.92        22.03 o                         
   2  10   4        286.13        503.36        34.93 o                         
   3  10   4       3478.09       3008.75        49.99 o                         
   4  10   4       6945.14       6741.72        67.84 o                         
   5  10   4       1523.29       1496.29        33.80 o                         
   6  10   4        143.61        162.94        21.99 o                         
   7  10   4        495.07        426.91        30.68 o                         
   8  10   4       2834.22       2856.22        59.66 o                         
   9  10   4         20.72         16.95        30.95 o                         
  10  10   4        682.34        718.06        53.23 o                         
  11  10   4        496.62        493.96        51.00 o                         
  12  10   4         22.77         62.82        43.61 o                         
   1  11   4       1926.56       1987.45        36.56 o                         
   2  11   4        321.17        390.69        28.53 o                         
   3  11   4       8480.59       8130.35        89.05 o                         
   4  11   4       1106.86       1085.87        41.47 o                         
   5  11   4        172.99        172.86        24.00 o                         
   6  11   4          1.17         12.52        18.34 o                         
   7  11   4        619.04        644.04        35.28 o                         
   8  11   4         87.44        118.07        29.91 o                         
   9  11   4        467.80        541.48        48.24 o                         
  10  11   4         72.18         91.05        34.85 o                         
  11  11   4         90.78        140.66        39.90 o                         
   0  12   4        809.93        840.44        73.40 o                         
   1  12   4       4276.73       3540.37        53.40 o                         
   2  12   4        131.59        213.66        24.78 o                         
   3  12   4         42.88         67.05        25.51 o                         
   4  12   4       1506.15       1433.28        50.76 o                         
   5  12   4        433.41        515.19        41.18 o                         
   6  12   4          9.70         44.16        20.11 o                         
   7  12   4        826.54        940.71        43.11 o                         
   8  12   4        436.01        480.03        42.59 o                         
   9  12   4          0.44        -24.63        35.25 o                         
  10  12   4        460.56        433.47        45.01 o                         
  11  12   4        330.21        317.33        48.43 o                         
   1  13   4        114.02        131.77        21.41 o                         
   2  13   4         69.21        107.00        24.12 o                         
   3  13   4          2.02         27.94        23.52 o                         
   4  13   4       1266.63       1294.41        57.02 o                         
   5  13   4       1956.79       1847.68        57.96 o                         
   6  13   4          4.10         67.73        36.82 o                         
   7  13   4       4961.15       4672.35        81.51 o                         
   8  13   4        403.28        426.81        46.20 o                         
   9  13   4          3.85         60.55        33.62 o                         
  10  13   4          1.57         53.19        32.92 o                         
   0  14   4       1683.90       1596.11        70.47 o                         
   1  14   4          3.09         25.65        20.91 o                         
   2  14   4       1231.34       1359.91        47.91 o                         
   3  14   4        703.04        968.89        53.12 o                         
   4  14   4        179.85        193.50        33.55 o                         
   5  14   4         82.67         71.61        35.61 o                         
   6  14   4        753.43        822.73        67.58 o                         
   7  14   4       2153.66       1983.94        81.49 o                         
   8  14   4        862.24        870.22        55.20 o                         
   9  14   4       1006.60       1038.08        51.75 o                         
  10  14   4         90.17        198.35        50.52 o                         
   1  15   4        382.36        453.26        33.28 o                         
   2  15   4       5024.88       4490.51        79.94 o                         
   3  15   4        207.32        260.22        40.36 o                         
   4  15   4       3121.44       2761.16        82.28 o                         
   5  15   4       2300.47       2123.66        76.01 o                         
   6  15   4          2.00         71.32        41.93 o                         
   7  15   4        204.89        258.80        53.82 o                         
   8  15   4        233.28        318.71        63.45 o                         
   9  15   4        513.48        452.66        47.68 o                         
   0  16   4        340.01        390.50       133.81 o                         
   1  16   4         16.56         61.59        33.48 o                         
   2  16   4        822.87        992.53        54.90 o                         
   3  16   4       2499.72       1997.89        67.67 o                         
   4  16   4         42.79         63.16        34.06 o                         
   5  16   4        386.87        361.81        46.89 o                         
   6  16   4       1842.47       1778.74        81.04 o                         
   7  16   4         32.47          5.91        47.20 o                         
   8  16   4         96.45         74.29        50.77 o                         
   9  16   4        182.06        151.63        61.58 o                         
   1  17   4        592.14        655.64        51.52 o                         
   2  17   4        185.38        179.63        32.66 o                         
   3  17   4        711.92        682.89        51.03 o                         
   4  17   4        406.72        418.34        47.64 o                         
   5  17   4       1337.63       1339.19        72.04 o                         
   6  17   4       3662.57       2870.51        90.98 o                         
   7  17   4        368.48        297.24        68.86 o                         
   8  17   4         96.20        101.30        55.03 o                         
   0  18   4        149.31        139.85        99.84 o                         
   1  18   4          9.98        -50.33        50.33 o                         
   2  18   4         53.48         77.19        34.53 o                         
   3  18   4        122.57        168.90        35.81 o                         
   4  18   4        292.65        322.82        44.87 o                         
   5  18   4        238.80        356.93        57.58 o                         
   6  18   4        939.07        853.80        67.18 o                         
   7  18   4        974.08        834.85        93.81 o                         
   1  19   4        184.54        215.61        72.83 o                         
   2  19   4         86.46         94.14        51.55 o                         
   3  19   4       1016.11        905.25        56.85 o                         
   4  19   4       1356.40       1268.85        69.87 o                         
   5  19   4       2033.28       1912.25        81.66 o                         
   6  19   4        906.13        716.80        83.43 o                         
   0  20   4        231.52        313.42       115.71 o                         
   1  20   4          0.04         45.34        64.35 o                         
   2  20   4         72.14        116.94        46.24 o                         
   3  20   4        144.73         88.21        45.00 o                         
   4  20   4        157.27        177.90        44.96 o                         
   1  21   4          0.19         49.53        60.22 o                         
   2  21   4          0.83        130.25        70.86 o                         
   1   1   5        604.57        576.84        12.86 o                         
   2   1   5        383.12        373.21        13.89 o                         
   3   1   5        787.88        757.85        19.08 o                         
   4   1   5       1960.22       2049.09        32.88 o                         
   5   1   5      16741.35      17870.24       109.55 o                         
   6   1   5        263.04        233.97        23.27 o                         
   7   1   5       1284.08       1397.89        38.43 o                         
   8   1   5         29.99         47.64        20.97 o                         
   9   1   5       1438.97       1470.50        52.12 o                         
  10   1   5         42.62         23.70        30.90 o                         
  11   1   5        638.35        715.38        66.71 o                         
  12   1   5         19.23         12.17        42.50 o                         
  13   1   5         33.25         54.15        44.42 o                         
   0   2   5        838.13        708.09        20.51 o                         
   1   2   5         46.21         52.98         8.76 o                         
   2   2   5         70.75         56.49         9.28 o                         
   3   2   5       1421.64       1311.52        23.33 o                         
   4   2   5       1667.44       1436.59        29.70 o                         
   5   2   5        197.05        237.88        28.21 o                         
   6   2   5       1265.44       1366.35        36.59 o                         
   7   2   5       1128.98       1133.12        38.84 o                         
   8   2   5        362.49        432.34        30.76 o                         
   9   2   5         80.87        151.41        27.78 o                         
  10   2   5          0.48         17.60        30.93 o                         
  11   2   5        531.00        610.55        75.27 o                         
  12   2   5        196.31        165.28        48.41 o                         
  13   2   5        117.64        126.93        47.38 o                         
   1   3   5       4945.40       4301.59        36.75 o                         
   2   3   5       1863.86       1785.02        24.75 o                         
   3   3   5        833.76        812.61        24.03 o                         
   4   3   5       2708.74       2628.09        39.73 o                         
   5   3   5         37.90         23.61        20.32 o                         
   6   3   5        191.07        183.83        23.52 o                         
   7   3   5        362.41        390.20        27.72 o                         
   8   3   5        334.65        347.38        28.94 o                         
   9   3   5       1339.72       1242.69        47.94 o                         
  10   3   5       1471.15       1433.80        73.88 o                         
  11   3   5        310.33        279.24        52.45 o                         
  12   3   5         20.79         65.27        43.39 o                         
  13   3   5         14.90        123.32        47.86 o                         
   0   4   5      14493.97      13627.33        98.27 o                         
   1   4   5          3.80         20.31         8.33 o                         
   2   4   5       1112.14       1090.20        27.69 o                         
   3   4   5          1.31          2.77        11.14 o                         
   4   4   5       2138.21       2207.63        40.47 o                         
   5   4   5       1320.12       1326.41        37.96 o                         
   6   4   5        799.38       1004.93        37.35 o                         
   7   4   5       1199.28       1317.59        39.04 o                         
   8   4   5       1501.03       1430.26        44.79 o                         
   9   4   5       1181.68       1224.88        48.42 o                         
  10   4   5         59.67         78.00        39.51 o                         
  11   4   5         21.83          9.36        40.15 o                         
  12   4   5          8.03         30.52        41.01 o                         
  13   4   5         32.94         90.21        53.55 o                         
   1   5   5       1376.78       1293.64        21.39 o                         
   2   5   5       1068.85        979.07        21.52 o                         
   3   5   5       4373.23       4305.85        45.95 o                         
   4   5   5        385.12        407.66        24.45 o                         
   5   5   5       3347.04       3210.72        47.69 o                         
   6   5   5       3345.94       3355.70        52.07 o                         
   7   5   5       1478.90       1527.23        43.06 o                         
   8   5   5        201.96        348.30        30.11 o                         
   9   5   5         27.77         47.74        26.10 o                         
  10   5   5       1848.10       1686.58        63.15 o                         
  11   5   5        322.60        347.32        55.15 o                         
  12   5   5         76.22         77.10        43.35 o                         
  13   5   5        223.30        329.25        55.29 o                         
   0   6   5       7786.89       7353.88        69.09 o                         
   1   6   5       6008.58       5457.19        44.38 o                         
   2   6   5       1068.27       1143.67        24.92 o                         
   3   6   5       2525.40       2758.77        37.64 o                         
   4   6   5          5.37         33.19        17.61 o                         
   5   6   5         21.65          2.61        16.17 o                         
   6   6   5         18.02         41.32        18.68 o                         
   7   6   5       4792.20       4750.53        62.70 o                         
   8   6   5       1759.89       1825.33        49.96 o                         
   9   6   5        380.90        470.72        40.30 o                         
  10   6   5          4.17          6.06        29.44 o                         
  11   6   5         38.08         61.77        39.33 o                         
  12   6   5        379.62        481.36        58.38 o                         
  13   6   5        214.71        209.30        50.02 o                         
   1   7   5       3517.71       3527.89        36.29 o                         
   2   7   5        323.16        396.95        20.35 o                         
   3   7   5      18655.09      19103.11       110.16 o                         
   4   7   5        419.03        508.62        25.51 o                         
   5   7   5        670.60        970.95        33.03 o                         
   6   7   5         15.69         13.22        16.47 o                         
   7   7   5       1222.70       1204.59        41.47 o                         
   8   7   5        257.33        261.99        29.96 o                         
   9   7   5         40.15         37.41        29.78 o                         
  10   7   5        750.63        708.09        53.92 o                         
  11   7   5         19.67         51.63        37.89 o                         
  12   7   5        375.46        385.54        55.11 o                         
   0   8   5       1105.63       1159.48        40.57 o                         
   1   8   5        758.77        995.12        30.45 o                         
   2   8   5       2417.29       2332.53        34.76 o                         
   3   8   5        369.63        594.27        24.59 o                         
   4   8   5         51.48         76.46        15.82 o                         
   5   8   5       3905.88       4124.69        51.25 o                         
   6   8   5        549.54        606.68        31.47 o                         
   7   8   5        525.00        628.57        34.76 o                         
   8   8   5        656.34        743.08        38.73 o                         
   9   8   5        207.11        234.78        36.42 o                         
  10   8   5          0.61         76.38        37.61 o                         
  11   8   5         43.17         83.76        38.93 o                         
  12   8   5        236.52        267.00        54.51 o                         
   1   9   5        637.45        799.17        28.51 o                         
   2   9   5         31.79         22.97        14.62 o                         
   3   9   5         81.92        150.20        17.46 o                         
   4   9   5        902.93        938.65        47.90 o                         
   5   9   5         44.33         58.83        16.24 o                         
   6   9   5       1160.54       1186.78        38.14 o                         
   7   9   5        884.41       1032.44        45.02 o                         
   8   9   5       2571.48       2546.25        57.44 o                         
   9   9   5         35.52         49.02        30.68 o                         
  10   9   5        437.03        471.18        47.23 o                         
  11   9   5         74.85        118.70        38.89 o                         
  12   9   5        222.05        202.12        50.23 o                         
   0  10   5       2923.10       3168.99        50.92 o                         
   1  10   5        535.27        660.73        26.53 o                         
   2  10   5       2934.70       2994.14        42.06 o                         
   3  10   5          3.42         38.02        17.24 o                         
   4  10   5       2086.93       1972.35        36.05 o                         
   5  10   5         79.57        107.14        20.24 o                         
   6  10   5       2704.48       2557.87        46.10 o                         
   7  10   5        765.97        811.67        38.77 o                         
   8  10   5         69.50        115.83        28.39 o                         
   9  10   5        556.39        574.88        46.40 o                         
  10  10   5         25.57         41.10        33.62 o                         
  11  10   5        897.16        939.71        65.21 o                         
  12  10   5          2.42        120.11        51.65 o                         
   1  11   5         89.44        128.81        16.81 o                         
   2  11   5          2.01         21.55        13.39 o                         
   3  11   5          1.26         -3.18        14.65 o                         
   4  11   5        125.85        165.94        20.82 o                         
   5  11   5          9.41          0.31        17.46 o                         
   6  11   5         66.77         62.94        19.65 o                         
   7  11   5        955.30       1012.81        43.96 o                         
   8  11   5         10.41         46.02        31.02 o                         
   9  11   5       1601.33       1539.18        60.09 o                         
  10  11   5         19.60         96.58        34.03 o                         
  11  11   5         14.42         68.48        39.01 o                         
   0  12   5        711.36        717.72        50.32 o                         
   1  12   5        137.42        209.27        19.05 o                         
   2  12   5         74.92        101.47        21.88 o                         
   3  12   5        208.78        230.50        28.25 o                         
   4  12   5         22.60         20.69        23.67 o                         
   5  12   5        890.65        928.64        37.71 o                         
   6  12   5        500.20        591.62        32.68 o                         
   7  12   5        970.92        950.90        40.46 o                         
   8  12   5        621.70        684.10        48.72 o                         
   9  12   5        727.53        730.92        48.73 o                         
  10  12   5         30.96         21.88        32.37 o                         
  11  12   5         11.91         47.95        42.86 o                         
   1  13   5        905.36        905.90        53.29 o                         
   2  13   5        839.06        919.20        47.51 o                         
   3  13   5        462.04        555.25        42.68 o                         
   4  13   5       1330.49       1476.53        59.26 o                         
   5  13   5        594.55        570.54        44.31 o                         
   6  13   5       2323.39       2113.47        55.35 o                         
   7  13   5        417.35        454.32        35.80 o                         
   8  13   5       2727.73       2584.22        63.73 o                         
   9  13   5         25.91         40.61        34.92 o                         
  10  13   5        155.39        116.14        35.84 o                         
   0  14   5        237.17        249.40        39.17 o                         
   1  14   5        605.21        669.20        38.59 o                         
   2  14   5         67.95        107.85        24.71 o                         
   3  14   5        334.69        410.24        36.97 o                         
   4  14   5       1694.13       1631.58        62.43 o                         
   5  14   5        218.84        220.96        40.23 o                         
   6  14   5         32.11         17.22        36.67 o                         
   7  14   5        757.67        784.07        45.00 o                         
   8  14   5       1499.68       1434.51        65.46 o                         
   9  14   5         64.02        100.52        35.97 o                         
  10  14   5        259.03        269.08        40.56 o                         
   1  15   5       1433.39       1496.88        52.62 o                         
   2  15   5          8.53         46.06        23.39 o                         
   3  15   5       1082.92       1219.93        58.79 o                         
   4  15   5        270.72        354.32        44.34 o                         
   5  15   5         10.67         67.76        36.88 o                         
   6  15   5         56.97         42.58        37.32 o                         
   7  15   5        420.39        418.99        63.28 o                         
   8  15   5        306.58        280.96        60.13 o                         
   9  15   5        275.65        323.13        49.88 o                         
   0  16   5        890.82       1108.37       193.60 o                         
   1  16   5       1524.27       1364.87        85.59 o                         
   2  16   5        713.33        827.65        49.99 o                         
   3  16   5        106.91        134.53        35.45 o                         
   4  16   5         67.90         34.07        34.73 o                         
   5  16   5       1087.75       1135.69        67.84 o                         
   6  16   5        218.87        203.76        44.94 o                         
   7  16   5         60.24        105.76        63.87 o                         
   8  16   5         53.43        116.94        53.69 o                         
   9  16   5          4.21         25.57        54.59 o                         
   1  17   5        277.72        323.89        43.11 o                         
   2  17   5        166.07        247.93        37.49 o                         
   3  17   5        243.21        266.26        38.80 o                         
   4  17   5        628.96        637.86        54.45 o                         
   5  17   5        796.58       1020.52       109.32 o                         
   6  17   5        415.74        448.45        54.59 o                         
   7  17   5       1853.94       1707.05       112.76 o                         
   8  17   5         52.90        135.26        56.37 o                         
   0  18   5       1070.60       1034.52       166.66 o                         
   1  18   5         38.08         75.44        33.82 o                         
   2  18   5          7.49         21.84        28.07 o                         
   3  18   5          0.82          9.69        31.15 o                         
   4  18   5        175.45        109.57        42.02 o                         
   5  18   5         91.85        137.46        41.54 o                         
   6  18   5        663.01        823.99        66.42 o                         
   7  18   5         57.53         49.87        55.23 o                         
   1  19   5         20.71         53.65        60.60 o                         
   2  19   5        160.87        174.91        30.73 o                         
   3  19   5        131.65        117.78        35.10 o                         
   4  19   5        345.20        325.97        48.08 o                         
   5  19   5        984.92       1150.30        92.19 o                         
   6  19   5        201.41        155.94        52.30 o                         
   0  20   5         17.32         70.71        82.64 o                         
   1  20   5         27.83        -31.51        52.49 o                         
   2  20   5        119.72        108.58        48.49 o                         
   3  20   5         86.77         83.81        40.03 o                         
   4  20   5         10.50         17.58        36.29 o                         
   1  21   5          7.26         38.38        61.27 o                         
   2  21   5        192.08         84.37        66.35 o                         
   0   0   6       8785.00      10028.49        88.95 o                         
   1   0   6        778.24        646.10        26.39 o                         
   2   0   6       3285.09       3350.75        46.61 o                         
   3   0   6       7752.35       7812.10        75.43 o                         
   4   0   6          4.71        257.40        27.65 o                         
   5   0   6        455.46        602.12        42.11 o                         
   6   0   6       4034.49       4428.98        85.14 o                         
   7   0   6        317.36        361.04        38.60 o                         
   8   0   6        323.52        478.98        45.57 o                         
   9   0   6       1315.10       1365.85        71.16 o                         
  10   0   6        830.34        767.99        67.61 o                         
  11   0   6         14.60        112.04        57.38 o                         
  12   0   6         44.11         86.41        65.88 o                         
  13   0   6        372.19        476.71        87.42 o                         
   1   1   6       3797.66       3425.41        35.99 o                         
   2   1   6       2685.07       2649.44        26.45 o                         
   3   1   6        301.08        363.44        16.75 o                         
   4   1   6      11551.54      11796.26        76.18 o                         
   5   1   6         13.54         13.63        26.33 o                         
   6   1   6        551.23        764.44        34.43 o                         
   7   1   6         26.36         14.49        17.67 o                         
   8   1   6        387.74        483.93        32.25 o                         
   9   1   6          8.92        -22.64        22.64 o                         
  10   1   6        198.93        196.00        37.39 o                         
  11   1   6       1331.33       1342.81        75.28 o                         
  12   1   6        705.54        668.76        66.44 o                         
  13   1   6         41.91        111.46        46.03 o                         
   0   2   6       1036.27        959.69        24.62 o                         
   1   2   6       4739.10       4396.79        33.00 o                         
   2   2   6        302.42        281.86        13.03 o                         
   3   2   6        190.36        245.39        15.13 o                         
   4   2   6       1569.82       1643.69        33.02 o                         
   5   2   6          8.91         67.36        20.47 o                         
   6   2   6        298.82        491.20        27.95 o                         
   7   2   6        601.51        610.40        32.30 o                         
   8   2   6        501.65        622.98        35.31 o                         
   9   2   6          3.32          8.93        24.72 o                         
  10   2   6        238.94        223.30        37.25 o                         
  11   2   6          1.08         -3.43        40.12 o                         
  12   2   6        106.95         96.05        45.22 o                         
  13   2   6        264.96        274.33        53.69 o                         
   1   3   6       3321.13       3097.53        32.03 o                         
   2   3   6        671.75        579.90        17.18 o                         
   3   3   6        389.28        514.76        24.11 o                         
   4   3   6       1525.34       1432.75        33.27 o                         
   5   3   6      13621.50      14466.03        95.42 o                         
   6   3   6        712.01        817.12        33.15 o                         
   7   3   6       1145.69       1305.34        38.66 o                         
   8   3   6       1534.74       1446.92        44.04 o                         
   9   3   6        704.49        696.86        39.65 o                         
  10   3   6       2197.60       2011.29        72.76 o                         
  11   3   6         99.21        159.40        48.52 o                         
  12   3   6        290.17        266.27        50.93 o                         
  13   3   6         95.01        128.12        48.36 o                         
   0   4   6       2047.56       1921.60        35.78 o                         
   1   4   6       5968.64       5858.67        48.59 o                         
   2   4   6         42.38         58.35        10.54 o                         
   3   4   6       4515.31       4687.70        46.66 o                         
   4   4   6       1527.16       1503.82        36.11 o                         
   5   4   6       1871.81       2102.57        41.64 o                         
   6   4   6          0.00        -16.52        17.06 o                         
   7   4   6       1336.88       1344.22        38.75 o                         
   8   4   6        241.30        260.54        31.95 o                         
   9   4   6        488.37        441.20        35.18 o                         
  10   4   6        442.17        509.62        45.37 o                         
  11   4   6         25.24         23.92        41.10 o                         
  12   4   6        286.31        187.40        48.65 o                         
  13   4   6          0.03         -7.89        43.32 o                         
   1   5   6        132.42        174.56        12.67 o                         
   2   5   6        309.79        378.76        17.93 o                         
   3   5   6        137.95        180.31        18.64 o                         
   4   5   6       1073.79       1135.73        33.97 o                         
   5   5   6        111.11        145.54        20.52 o                         
   6   5   6       3676.10       3804.24        61.34 o                         
   7   5   6         32.75         29.06        17.28 o                         
   8   5   6        153.73        209.75        26.80 o                         
   9   5   6       1986.20       1783.36        52.37 o                         
  10   5   6         20.99          5.20        30.19 o                         
  11   5   6         97.00         67.87        44.85 o                         
  12   5   6         33.71         42.44        43.84 o                         
  13   5   6          4.86         79.02        48.24 o                         
   0   6   6       5722.77       5716.43        63.45 o                         
   1   6   6       2853.99       2827.00        35.39 o                         
   2   6   6       1278.64       1120.61        26.65 o                         
   3   6   6        548.97        634.65        28.08 o                         
   4   6   6        647.71        761.05        30.37 o                         
   5   6   6        411.45        540.01        26.80 o                         
   6   6   6       3839.26       3812.36        54.88 o                         
   7   6   6         85.91         91.88        21.07 o                         
   8   6   6       1096.19       1046.02        44.57 o                         
   9   6   6         57.36         67.63        28.47 o                         
  10   6   6         65.71         48.34        32.35 o                         
  11   6   6        396.90        413.73        51.54 o                         
  12   6   6          1.12         26.82        43.89 o                         
  13   6   6        128.93        102.30        75.94 o                         
   1   7   6       1760.47       1697.60        29.33 o                         
   2   7   6       3457.64       3633.19        40.61 o                         
   3   7   6         85.00        109.88        18.12 o                         
   4   7   6       4590.41       4500.07        51.76 o                         
   5   7   6        586.41        719.31        30.19 o                         
   6   7   6        166.96        213.09        23.79 o                         
   7   7   6         42.64         82.95        21.85 o                         
   8   7   6         42.36         32.47        23.05 o                         
   9   7   6        845.02        840.60        50.37 o                         
  10   7   6         42.47         58.11        35.09 o                         
  11   7   6         11.73         52.41        39.02 o                         
  12   7   6        289.59        221.45        49.72 o                         
   0   8   6        425.11        490.40        31.31 o                         
   1   8   6          6.30         22.56        14.07 o                         
   2   8   6        197.43        252.67        18.66 o                         
   3   8   6          0.44        -11.30        13.75 o                         
   4   8   6       1441.84       1507.13        37.11 o                         
   5   8   6        272.80        344.20        23.39 o                         
   6   8   6        533.45        633.84        32.35 o                         
   7   8   6        324.42        352.72        31.00 o                         
   8   8   6        176.34        203.15        27.90 o                         
   9   8   6        215.34        176.49        36.19 o                         
  10   8   6         12.14        -13.22        32.72 o                         
  11   8   6        117.80        155.13        41.99 o                         
  12   8   6          7.27         79.41        46.38 o                         
   1   9   6       2057.43       1769.32        31.96 o                         
   2   9   6        546.79        694.48        33.17 o                         
   3   9   6        820.08        909.14        40.00 o                         
   4   9   6        106.05         78.49        15.83 o                         
   5   9   6         28.22         56.00        17.01 o                         
   6   9   6        572.75        712.18        35.14 o                         
   7   9   6        188.46        250.23        27.18 o                         
   8   9   6          1.56         37.57        25.31 o                         
   9   9   6          3.49          6.60        29.25 o                         
  10   9   6         14.93         66.69        36.03 o                         
  11   9   6        311.06        281.96        44.53 o                         
  12   9   6        140.21        231.92        58.05 o                         
   0  10   6        974.23       1068.33        35.32 o                         
   1  10   6        124.33        212.58        17.87 o                         
   2  10   6         21.58         27.49        14.84 o                         
   3  10   6        585.47        770.08        35.42 o                         
   4  10   6         27.85         82.71        15.58 o                         
   5  10   6         10.98         19.19        17.86 o                         
   6  10   6       1179.42       1254.70        38.75 o                         
   7  10   6        241.13        238.48        29.87 o                         
   8  10   6          2.48        -13.87        25.79 o                         
   9  10   6       1502.29       1343.27        64.24 o                         
  10  10   6        558.22        497.73        46.55 o                         
  11  10   6        140.51        145.11        40.75 o                         
  12  10   6        313.90        426.65        58.72 o                         
   1  11   6        368.12        402.65        21.40 o                         
   2  11   6         72.83         50.28        16.40 o                         
   3  11   6        370.37        424.06        26.00 o                         
   4  11   6        727.37        790.31        34.79 o                         
   5  11   6        714.41        796.43        30.58 o                         
   6  11   6        163.91        162.78        25.47 o                         
   7  11   6         10.37         38.68        23.13 o                         
   8  11   6        577.88        668.16        43.86 o                         
   9  11   6         67.65         59.49        32.04 o                         
  10  11   6        248.11        156.47        37.03 o                         
  11  11   6         85.53        169.85        48.81 o                         
   0  12   6          2.91         -3.17        16.80 o                         
   1  12   6       1085.15       1124.27        41.34 o                         
   2  12   6        838.25        969.23        42.97 o                         
   3  12   6         25.39         37.87        16.61 o                         
   4  12   6        203.04        244.61        26.96 o                         
   5  12   6          0.12          9.20        21.03 o                         
   6  12   6          8.29         25.99        20.33 o                         
   7  12   6        479.62        502.09        40.29 o                         
   8  12   6        187.85        173.54        36.12 o                         
   9  12   6          6.57         55.47        30.17 o                         
  10  12   6          0.01         63.04        33.15 o                         
  11  12   6         14.61         59.84        39.19 o                         
   1  13   6        232.42        298.76        23.99 o                         
   2  13   6        864.99        982.86        45.75 o                         
   3  13   6       2336.79       2021.17        54.39 o                         
   4  13   6        311.51        333.17        36.07 o                         
   5  13   6        410.90        428.02        41.90 o                         
   6  13   6         23.14         45.43        25.42 o                         
   7  13   6        165.68        227.15        36.18 o                         
   8  13   6        793.44        695.24        54.12 o                         
   9  13   6        140.61        148.41        38.59 o                         
  10  13   6         33.87         72.06        35.41 o                         
   0  14   6        586.60        878.18        55.67 o                         
   1  14   6       1596.44       1427.58        38.06 o                         
   2  14   6        128.84        140.96        26.54 o                         
   3  14   6        809.38        944.14        48.24 o                         
   4  14   6       1368.38       1426.66        60.55 o                         
   5  14   6        105.87        186.27        39.42 o                         
   6  14   6          9.22         25.40        36.86 o                         
   7  14   6        948.76        941.59        50.08 o                         
   8  14   6        408.31        570.63        58.77 o                         
   9  14   6        986.93        896.01        62.20 o                         
  10  14   6          8.46         53.81        34.19 o                         
   1  15   6        172.15        146.61        24.72 o                         
   2  15   6          5.82        -22.90        24.52 o                         
   3  15   6        395.52        352.99        40.20 o                         
   4  15   6         78.60         82.69        36.47 o                         
   5  15   6         59.49         52.60        37.07 o                         
   6  15   6       1431.88       1439.97        78.53 o                         
   7  15   6         36.24         58.23        52.04 o                         
   8  15   6         34.63          7.42        38.49 o                         
   9  15   6        115.63        117.79        40.14 o                         
   0  16   6       1871.81       1616.28       115.28 o                         
   1  16   6        337.40        400.28        43.09 o                         
   2  16   6       1251.25       1307.26        69.86 o                         
   3  16   6          4.48         13.23        30.19 o                         
   4  16   6        658.27        560.71        52.28 o                         
   5  16   6          1.21         -0.31        36.68 o                         
   6  16   6        240.30        208.67        44.71 o                         
   7  16   6        451.45        366.90        66.40 o                         
   8  16   6        350.77        265.32        61.15 o                         
   1  17   6          0.33         50.25        32.88 o                         
   2  17   6         38.80         16.34        29.79 o                         
   3  17   6        354.17        452.84        49.82 o                         
   4  17   6         17.56        -32.71        32.71 o                         
   5  17   6        145.55        113.17        41.10 o                         
   6  17   6        671.57        635.16        60.43 o                         
   7  17   6         19.85         38.57        56.60 o                         
   8  17   6        400.72        514.36        73.69 o                         
   0  18   6         31.07         30.29        83.95 o                         
   1  18   6          3.53         11.79        30.77 o                         
   2  18   6         48.37        109.87        30.42 o                         
   3  18   6        199.21        263.73        37.79 o                         
   4  18   6          9.97         70.04        37.06 o                         
   5  18   6         42.95        131.26        41.33 o                         
   6  18   6        146.95        140.53        47.13 o                         
   7  18   6          2.11         48.50        64.75 o                         
   1  19   6        160.23        108.31        68.50 o                         
   2  19   6        271.41        306.33        43.04 o                         
   3  19   6        434.62        404.69        47.50 o                         
   4  19   6        356.53        382.96        49.44 o                         
   5  19   6       2630.35       2088.56        87.82 o                         
   6  19   6        411.56        350.09        83.12 o                         
   0  20   6        296.43        315.43       114.47 o                         
   1  20   6         96.46        120.84        67.56 o                         
   2  20   6         21.59        -19.95        36.48 o                         
   3  20   6         27.75         17.19        34.77 o                         
   4  20   6         20.45         31.18        38.06 o                         
   1  21   6         21.14         13.58        61.77 o                         
   1   1   7        441.37        463.83        17.14 o                         
   2   1   7       2238.42       2172.66        27.06 o                         
   3   1   7        907.62       1052.58        22.43 o                         
   4   1   7       1820.30       1810.27        35.92 o                         
   5   1   7        569.25        714.87        37.54 o                         
   6   1   7       5987.54       6553.90        67.80 o                         
   7   1   7        290.09        343.42        26.22 o                         
   8   1   7         38.83         51.88        21.17 o                         
   9   1   7          0.43        -22.70        22.70 o                         
  10   1   7         20.01          9.18        32.41 o                         
  11   1   7         18.43         -4.20        35.02 o                         
  12   1   7        153.88        157.52        49.73 o                         
  13   1   7          2.32         57.27        46.91 o                         
   0   2   7       4197.77       3880.04        42.73 o                         
   1   2   7       1400.80       1248.13        19.48 o                         
   2   2   7       2595.58       2438.82        27.72 o                         
   3   2   7       5627.23       5473.12        46.02 o                         
   4   2   7       1121.55       1096.73        30.37 o                         
   5   2   7          0.75         14.96        17.96 o                         
   6   2   7       1878.60       2018.82        43.16 o                         
   7   2   7        153.81        204.86        22.90 o                         
   8   2   7         17.08         -9.36        19.89 o                         
   9   2   7        185.75        167.69        29.44 o                         
  10   2   7        261.99        281.28        41.61 o                         
  11   2   7        186.08        189.93        43.31 o                         
  12   2   7          4.96         -5.35        41.61 o                         
  13   2   7          8.38         -7.27        43.43 o                         
   1   3   7        678.95        584.15        16.42 o                         
   2   3   7        217.76        250.94        14.69 o                         
   3   3   7        761.21        782.85        23.91 o                         
   4   3   7       2874.08       2907.41        42.12 o                         
   5   3   7       5980.14       5894.71        60.52 o                         
   6   3   7          0.32         69.28        18.79 o                         
   7   3   7        109.68         88.86        20.88 o                         
   8   3   7         57.75         51.64        26.17 o                         
   9   3   7        236.22        280.48        32.33 o                         
  10   3   7         16.30          0.80        32.51 o                         
  11   3   7          0.32        -20.15        43.33 o                         
  12   3   7        179.73        154.00        48.00 o                         
  13   3   7          6.57          5.87        43.06 o                         
   0   4   7        188.71        215.46        18.38 o                         
   1   4   7        249.81        222.86        14.38 o                         
   2   4   7        954.06        943.38        23.08 o                         
   3   4   7       2984.05       3032.63        41.99 o                         
   4   4   7          3.38        109.49        17.89 o                         
   5   4   7        994.37       1125.95        34.65 o                         
   6   4   7       5596.89       5528.20        64.52 o                         
   7   4   7        181.74        202.00        23.43 o                         
   8   4   7        141.38        191.38        26.24 o                         
   9   4   7        508.77        568.85        38.45 o                         
  10   4   7         54.89          2.77        30.75 o                         
  11   4   7        282.03        231.63        52.56 o                         
  12   4   7        115.19        109.10        44.82 o                         
  13   4   7        146.25        203.13        53.08 o                         
   1   5   7       2458.86       2329.67        30.46 o                         
   2   5   7        473.81        626.73        22.92 o                         
   3   5   7         71.25         87.96        17.89 o                         
   4   5   7       8472.36       8768.03        75.09 o                         
   5   5   7        435.69        596.32        29.60 o                         
   6   5   7          1.10         29.51        16.21 o                         
   7   5   7          0.00         11.57        16.66 o                         
   8   5   7          6.67         -2.70        21.37 o                         
   9   5   7         10.76         35.25        26.24 o                         
  10   5   7         12.64          6.17        30.30 o                         
  11   5   7         29.01          7.39        42.89 o                         
  12   5   7         25.89         76.14        47.34 o                         
  13   5   7          7.97         -8.39        46.42 o                         
   0   6   7       5907.24       5742.89        70.34 o                         
   1   6   7       1131.29       1018.98        27.13 o                         
   2   6   7       3838.20       3868.65        43.52 o                         
   3   6   7         46.10         60.17        17.09 o                         
   4   6   7       5205.95       5304.86        60.04 o                         
   5   6   7         20.08          9.04        15.45 o                         
   6   6   7        402.90        458.60        26.57 o                         
   7   6   7         62.28         43.03        19.66 o                         
   8   6   7        642.78        716.83        39.86 o                         
   9   6   7         58.57         74.23        29.21 o                         
  10   6   7          1.64         22.64        29.78 o                         
  11   6   7          0.09         11.37        40.60 o                         
  12   6   7          3.40        -41.60        41.60 o                         
  13   6   7        255.17        232.75        60.12 o                         
   1   7   7       1076.56       1028.89        27.45 o                         
   2   7   7       1197.59       1203.01        29.46 o                         
   3   7   7       2897.15       2624.62        41.26 o                         
   4   7   7        193.60        291.64        22.44 o                         
   5   7   7        870.64        920.14        32.07 o                         
   6   7   7        372.81        357.91        26.99 o                         
   7   7   7         36.94         61.40        23.21 o                         
   8   7   7          1.59         16.49        22.06 o                         
   9   7   7          0.39        -29.32        29.32 o                         
  10   7   7         50.77        -12.93        32.25 o                         
  11   7   7          1.62         20.22        37.32 o                         
  12   7   7          9.20         12.58        41.60 o                         
   0   8   7       1167.93       1095.90        39.12 o                         
   1   8   7       6347.80       6418.53        55.46 o                         
   2   8   7        703.62        825.50        30.31 o                         
   3   8   7       2945.64       3006.64        40.60 o                         
   4   8   7       3473.71       3358.42        44.83 o                         
   5   8   7         26.97          9.85        15.47 o                         
   6   8   7       1681.79       1663.03        43.31 o                         
   7   8   7       1306.59       1338.16        46.08 o                         
   8   8   7       3154.93       2915.44        59.40 o                         
   9   8   7        152.06        130.83        33.61 o                         
  10   8   7          2.22         14.19        36.42 o                         
  11   8   7         12.90        -18.25        37.91 o                         
  12   8   7          1.42         82.65        45.02 o                         
   1   9   7        931.49        940.80        41.85 o                         
   2   9   7        106.59        185.03        17.12 o                         
   3   9   7       1208.00       1261.07        28.87 o                         
   4   9   7          1.91          5.75        14.50 o                         
   5   9   7         65.16         54.68        18.69 o                         
   6   9   7        912.41       1027.65        39.11 o                         
   7   9   7        650.57        753.23        39.74 o                         
   8   9   7        256.21        256.40        31.97 o                         
   9   9   7        420.93        364.18        38.48 o                         
  10   9   7         72.33        124.19        36.60 o                         
  11   9   7          1.83          9.88        36.00 o                         
  12   9   7          1.41         19.03        41.96 o                         
   0  10   7       2142.63       2147.75        46.91 o                         
   1  10   7        330.48        431.53        23.68 o                         
   2  10   7        781.08        816.15        35.14 o                         
   3  10   7        108.27         92.08        15.48 o                         
   4  10   7         39.28         47.56        15.53 o                         
   5  10   7        407.67        475.30        27.26 o                         
   6  10   7        507.50        639.30        33.45 o                         
   7  10   7         13.99         26.63        22.12 o                         
   8  10   7        353.72        387.62        36.76 o                         
   9  10   7        123.53         92.09        34.22 o                         
  10  10   7         16.09         34.82        37.63 o                         
  11  10   7        328.54        382.96        48.88 o                         
   1  11   7         37.66         44.77        15.16 o                         
   2  11   7       1798.10       1776.15        35.30 o                         
   3  11   7        123.78        131.07        20.28 o                         
   4  11   7        199.82        233.02        20.24 o                         
   5  11   7         88.38        156.50        20.68 o                         
   6  11   7         31.96         27.28        22.02 o                         
   7  11   7         51.33         53.49        24.62 o                         
   8  11   7         31.35         47.06        27.83 o                         
   9  11   7         29.29         63.41        32.24 o                         
  10  11   7         96.18        116.01        35.75 o                         
  11  11   7          7.06         29.78        45.36 o                         
   0  12   7         71.71         71.31        21.52 o                         
   1  12   7        534.27        601.82        27.32 o                         
   2  12   7       3738.68       3339.99        50.15 o                         
   3  12   7        160.49        188.21        22.50 o                         
   4  12   7        236.65        272.39        29.83 o                         
   5  12   7          1.82         30.43        19.63 o                         
   6  12   7          9.25         19.28        20.46 o                         
   7  12   7          6.94         41.88        25.68 o                         
   8  12   7          0.51         31.27        29.74 o                         
   9  12   7         41.17         64.69        31.29 o                         
  10  12   7         23.10         43.44        34.27 o                         
  11  12   7         35.37         79.06        49.33 o                         
   1  13   7         19.07         40.44        17.31 o                         
   2  13   7          3.02        -14.45        21.22 o                         
   3  13   7        796.12        817.63        34.28 o                         
   4  13   7        386.22        472.80        31.05 o                         
   5  13   7        140.89        130.49        30.14 o                         
   6  13   7          4.02         16.38        24.26 o                         
   7  13   7        626.12        589.52        40.47 o                         
   8  13   7        108.86        127.86        35.37 o                         
   9  13   7        475.53        521.15        47.39 o                         
  10  13   7        158.13        108.15        37.21 o                         
   0  14   7        362.61        435.11        32.53 o                         
   1  14   7        870.26        906.55        43.99 o                         
   2  14   7         36.56         56.24        21.41 o                         
   3  14   7        221.72        205.38        30.88 o                         
   4  14   7         21.05         81.61        31.43 o                         
   5  14   7        271.22        297.01        42.09 o                         
   6  14   7        118.41         91.06        32.33 o                         
   7  14   7        120.20        153.96        34.79 o                         
   8  14   7        129.82        112.14        33.22 o                         
   9  14   7         84.12        126.27        59.32 o                         
  10  14   7          2.29        -33.83        42.81 o                         
   1  15   7        729.32        808.15        37.45 o                         
   2  15   7         13.52         38.97        27.11 o                         
   3  15   7          7.92        -24.51        26.86 o                         
   4  15   7         48.09         26.76        34.22 o                         
   5  15   7        507.19        447.40        53.01 o                         
   6  15   7          6.51         -6.92        36.18 o                         
   7  15   7         62.05         38.94        53.18 o                         
   8  15   7        465.23        378.91        43.87 o                         
   9  15   7        117.15         55.94        43.55 o                         
   0  16   7         82.93         83.75        36.61 o                         
   1  16   7       1953.09       1591.85        57.17 o                         
   2  16   7        337.54        346.03        43.70 o                         
   3  16   7        252.58        227.33        40.14 o                         
   4  16   7         50.40         70.00        35.46 o                         
   5  16   7        564.43        433.38        49.79 o                         
   6  16   7          1.66         59.20        38.37 o                         
   7  16   7          8.04         -3.97        53.16 o                         
   8  16   7        285.64        277.39        67.41 o                         
   1  17   7         48.31         89.58        27.95 o                         
   2  17   7         38.32         37.42        29.64 o                         
   3  17   7       1265.12       1256.71        62.40 o                         
   4  17   7         41.50         43.11        35.53 o                         
   5  17   7        367.42        415.12        55.97 o                         
   6  17   7        261.47        191.41        67.25 o                         
   7  17   7        696.27        743.20        81.58 o                         
   8  17   7        223.12        294.32        65.05 o                         
   0  18   7       1382.74       1281.12       172.62 o                         
   1  18   7       1015.60        917.22        64.49 o                         
   2  18   7        132.46        170.23        41.05 o                         
   3  18   7        239.78        381.36        48.09 o                         
   4  18   7        270.53        328.94        46.34 o                         
   5  18   7          1.32         19.40        40.13 o                         
   6  18   7        323.00        294.56        55.81 o                         
   7  18   7        101.05        187.92        67.77 o                         
   1  19   7          5.26        -30.10        31.14 o                         
   2  19   7          0.10         34.97        27.76 o                         
   3  19   7       1255.98       1062.45        64.84 o                         
   4  19   7         97.36         79.86        39.64 o                         
   5  19   7          1.50         35.45        52.10 o                         
   0  20   7        747.50        668.03       146.41 o                         
   1  20   7        217.16        152.67        70.89 o                         
   2  20   7         21.88        -47.57        47.57 o                         
   3  20   7         21.80        100.95        34.88 o                         
   4  20   7         54.96        131.16        41.52 o                         
   0   0   8      23434.34      24235.13       179.67 o                         
   1   0   8       5633.35       5135.79        87.81 o                         
   2   0   8       2051.60       2026.03        50.26 o                         
   3   0   8       5715.06       5942.93        66.60 o                         
   4   0   8       2825.16       3043.78        58.57 o                         
   5   0   8        242.10        437.36        36.55 o                         
   6   0   8        526.24        681.47        55.87 o                         
   7   0   8          2.43         -3.35        24.62 o                         
   8   0   8        317.46        329.64        40.63 o                         
   9   0   8        277.91        337.55        46.52 o                         
  10   0   8          0.00         10.30        55.10 o                         
  11   0   8        250.28        263.38        62.65 o                         
  12   0   8         55.07         46.62        59.05 o                         
  13   0   8        568.19        532.69        89.50 o                         
   1   1   8        358.21        407.22        17.83 o                         
   2   1   8        190.57        230.42        14.69 o                         
   3   1   8        329.45        378.44        18.31 o                         
   4   1   8       3591.62       3891.07        46.78 o                         
   5   1   8       3056.24       3160.85        46.25 o                         
   6   1   8        780.26        923.00        33.62 o                         
   7   1   8         41.66         59.46        19.79 o                         
   8   1   8         60.56        107.38        23.39 o                         
   9   1   8        459.37        512.28        35.83 o                         
  10   1   8        508.27        395.47        50.59 o                         
  11   1   8          4.25         14.37        34.95 o                         
  12   1   8          3.12         36.96        44.14 o                         
  13   1   8          0.20         56.30        48.46 o                         
   0   2   8        315.32        341.47        18.78 o                         
   1   2   8         12.70         11.05         7.77 o                         
   2   2   8         44.37         36.86         8.11 o                         
   3   2   8       1646.87       1584.64        29.66 o                         
   4   2   8       8223.44       8722.20        73.62 o                         
   5   2   8        269.03        353.49        24.90 o                         
   6   2   8         27.20         52.20        18.63 o                         
   7   2   8         13.90         46.99        18.66 o                         
   8   2   8        503.31        589.82        38.67 o                         
   9   2   8         16.53         36.91        25.02 o                         
  10   2   8          3.84         10.01        35.72 o                         
  11   2   8        329.15        332.16        47.15 o                         
  12   2   8         28.38          8.67        41.60 o                         
  13   2   8        184.63        153.63        50.12 o                         
   1   3   8        342.38        407.07        15.66 o                         
   2   3   8       2402.95       2234.76        29.74 o                         
   3   3   8       1247.03       1270.48        27.87 o                         
   4   3   8       4377.13       4500.87        54.89 o                         
   5   3   8       7754.95       7893.61        71.97 o                         
   6   3   8       3874.50       4039.34        56.40 o                         
   7   3   8        154.83        193.80        22.85 o                         
   8   3   8         77.39         57.22        22.59 o                         
   9   3   8        154.54        145.70        28.84 o                         
  10   3   8         21.25        -11.03        28.82 o                         
  11   3   8        127.06        102.49        38.38 o                         
  12   3   8         61.72         35.52        45.05 o                         
  13   3   8         23.84         43.12        46.84 o                         
   0   4   8       1032.64       1045.61        29.60 o                         
   1   4   8        330.12        399.70        17.96 o                         
   2   4   8         18.60         27.99        12.17 o                         
   3   4   8        483.70        535.59        26.13 o                         
   4   4   8       1236.14       1356.12        34.69 o                         
   5   4   8          9.52         67.59        18.61 o                         
   6   4   8        168.19        211.66        22.85 o                         
   7   4   8          4.52         31.87        18.69 o                         
   8   4   8          1.26          5.72        21.05 o                         
   9   4   8        102.71        116.27        27.60 o                         
  10   4   8         27.22          9.11        29.70 o                         
  11   4   8         12.07        -11.90        43.98 o                         
  12   4   8        193.20        230.29        53.05 o                         
  13   4   8        308.35        303.68        60.71 o                         
   1   5   8        181.82        310.18        19.95 o                         
   2   5   8        436.92        552.05        24.24 o                         
   3   5   8       7075.07       7494.26        74.85 o                         
   4   5   8        487.07        588.48        27.89 o                         
   5   5   8        418.14        531.16        30.42 o                         
   6   5   8       3135.87       3166.22        53.76 o                         
   7   5   8         62.46         74.60        20.36 o                         
   8   5   8        155.13        185.43        26.60 o                         
   9   5   8         18.26         39.47        30.95 o                         
  10   5   8        170.23        112.06        34.34 o                         
  11   5   8          0.15          8.78        41.69 o                         
  12   5   8        576.32        534.64        62.89 o                         
  13   5   8          1.81         77.77        46.73 o                         
   0   6   8        287.19        360.71        29.99 o                         
   1   6   8        157.31        234.52        20.69 o                         
   2   6   8       3332.10       3127.49        40.49 o                         
   3   6   8       7982.29       8160.57        65.82 o                         
   4   6   8        332.02        381.33        23.92 o                         
   5   6   8         16.38         -2.27        15.54 o                         
   6   6   8        498.56        593.08        34.46 o                         
   7   6   8        684.55        732.89        38.51 o                         
   8   6   8         10.64         15.32        22.39 o                         
   9   6   8        965.17        966.30        57.55 o                         
  10   6   8         55.76         21.87        29.75 o                         
  11   6   8          0.08         17.10        44.43 o                         
  12   6   8        135.16        157.78        46.35 o                         
   1   7   8        184.73        260.27        20.95 o                         
   2   7   8       1793.89       1797.54        34.08 o                         
   3   7   8        401.42        513.53        26.67 o                         
   4   7   8        487.67        604.85        29.17 o                         
   5   7   8        467.39        588.97        28.74 o                         
   6   7   8        801.72        916.40        37.03 o                         
   7   7   8        201.30        162.97        25.40 o                         
   8   7   8          0.34          1.28        21.84 o                         
   9   7   8        201.77        162.64        36.82 o                         
  10   7   8          3.63        -21.53        31.14 o                         
  11   7   8        164.42         60.30        43.43 o                         
  12   7   8         14.64         30.73        44.21 o                         
   0   8   8       1515.96       1628.44        43.63 o                         
   1   8   8          2.93          9.22        14.85 o                         
   2   8   8       6484.10       6398.56        58.44 o                         
   3   8   8          4.58         18.02        13.61 o                         
   4   8   8        294.31        386.73        24.23 o                         
   5   8   8       1190.55       1148.24        37.21 o                         
   6   8   8        915.26        993.02        38.67 o                         
   7   8   8        404.57        399.71        30.24 o                         
   8   8   8        598.47        703.65        41.92 o                         
   9   8   8        110.24        120.60        32.40 o                         
  10   8   8         15.36         20.73        33.70 o                         
  11   8   8         20.14         36.36        39.26 o                         
  12   8   8         43.72          2.13        43.90 o                         
   1   9   8          0.09         -1.39        12.95 o                         
   2   9   8        575.64        824.62        30.27 o                         
   3   9   8       1109.73       1253.18        37.77 o                         
   4   9   8        213.51        272.41        21.50 o                         
   5   9   8        150.17        163.58        21.66 o                         
   6   9   8        464.63        498.29        33.95 o                         
   7   9   8        586.31        589.85        34.93 o                         
   8   9   8          2.35         55.67        28.25 o                         
   9   9   8         78.82         99.66        31.86 o                         
  10   9   8          7.12         79.31        37.83 o                         
  11   9   8          5.45         53.00        38.97 o                         
  12   9   8         10.64         93.94        43.75 o                         
   0  10   8        209.17        268.27        26.90 o                         
   1  10   8        640.53        803.37        31.15 o                         
   2  10   8        947.82       1022.72        29.06 o                         
   3  10   8       2142.94       2024.16        35.51 o                         
   4  10   8        171.25        200.42        20.20 o                         
   5  10   8        490.23        494.74        28.42 o                         
   6  10   8         40.29         84.78        23.93 o                         
   7  10   8       1783.51       1713.88        51.98 o                         
   8  10   8        519.24        631.14        44.97 o                         
   9  10   8        116.42        126.13        34.67 o                         
  10  10   8        309.89        229.82        42.50 o                         
  11  10   8        206.82        166.48        42.57 o                         
   1  11   8       1456.54       1257.92        31.62 o                         
   2  11   8        182.85        222.91        19.40 o                         
   3  11   8        270.08        380.99        22.44 o                         
   4  11   8         47.06         47.12        16.71 o                         
   5  11   8        163.02        162.71        21.98 o                         
   6  11   8        136.49        162.92        25.21 o                         
   7  11   8         18.13         42.78        27.55 o                         
   8  11   8        164.87        211.65        33.81 o                         
   9  11   8       1180.21       1206.98        60.50 o                         
  10  11   8        382.40        317.72        47.25 o                         
  11  11   8         55.50         72.84        40.07 o                         
   0  12   8         29.93         79.45        22.38 o                         
   1  12   8       2255.24       1970.22        39.08 o                         
   2  12   8         87.89        101.29        19.85 o                         
   3  12   8        461.11        638.29        33.92 o                         
   4  12   8          3.45         30.95        19.43 o                         
   5  12   8        105.87        124.65        21.22 o                         
   6  12   8        135.91        206.86        26.42 o                         
   7  12   8        957.66        982.30        46.98 o                         
   8  12   8       1034.74       1028.73        62.51 o                         
   9  12   8         34.47         68.78        32.13 o                         
  10  12   8          2.85         60.40        34.07 o                         
  11  12   8          6.41         13.27        37.91 o                         
   1  13   8         17.43         21.79        16.10 o                         
   2  13   8        259.24        359.28        27.18 o                         
   3  13   8        645.46        728.12        35.73 o                         
   4  13   8          1.78         10.61        20.98 o                         
   5  13   8        239.28        269.83        30.96 o                         
   6  13   8         35.05         82.73        25.09 o                         
   7  13   8         27.71          3.32        25.74 o                         
   8  13   8         17.92         31.09        29.70 o                         
   9  13   8          1.09          9.96        39.76 o                         
  10  13   8        176.94        266.55        41.36 o                         
   0  14   8       1484.22       1400.84        45.45 o                         
   1  14   8        117.68        140.46        23.37 o                         
   2  14   8         56.81         98.36        21.26 o                         
   3  14   8         21.15         49.72        20.44 o                         
   4  14   8        242.44        225.98        27.75 o                         
   5  14   8         41.71         43.58        24.15 o                         
   6  14   8        601.40        705.45        45.57 o                         
   7  14   8        477.69        535.11        51.83 o                         
   8  14   8       1026.93        914.07        48.49 o                         
   9  14   8        440.09        401.32        43.67 o                         
  10  14   8        177.93        182.85        47.11 o                         
   1  15   8         38.37         56.43        19.32 o                         
   2  15   8        652.21        644.09        47.28 o                         
   3  15   8        342.10        385.44        42.68 o                         
   4  15   8         31.74         25.84        34.69 o                         
   5  15   8         29.59         36.65        37.52 o                         
   6  15   8        168.08        130.16        43.00 o                         
   7  15   8         52.62         97.84        36.15 o                         
   8  15   8        588.71        591.23        61.56 o                         
   9  15   8          2.96         59.70        39.70 o                         
   0  16   8         38.30         86.22        38.35 o                         
   1  16   8       1600.47       1361.26        41.69 o                         
   2  16   8        186.33        276.63        36.98 o                         
   3  16   8         41.25         36.32        31.08 o                         
   4  16   8        533.02        473.05        50.92 o                         
   5  16   8        207.75        144.93        42.70 o                         
   6  16   8        573.92        522.55        59.67 o                         
   7  16   8         13.91         75.95        50.75 o                         
   8  16   8        369.67        426.95        68.39 o                         
   1  17   8        731.02        699.60        42.13 o                         
   2  17   8          3.46         24.91        28.47 o                         
   3  17   8          8.29        -18.25        29.29 o                         
   4  17   8          7.73         39.00        34.63 o                         
   5  17   8        352.36        284.43        45.69 o                         
   6  17   8        129.35        225.30        50.69 o                         
   7  17   8        133.11        151.68        53.53 o                         
   0  18   8         26.99         54.91        46.15 o                         
   1  18   8         66.03        131.73        40.00 o                         
   2  18   8          4.29         12.13        29.84 o                         
   3  18   8         31.65         85.18        38.57 o                         
   4  18   8         45.84         66.99        38.89 o                         
   5  18   8          3.11         89.79        39.08 o                         
   6  18   8        750.18        716.19        83.64 o                         
   1  19   8        240.57         89.48        48.12 o                         
   2  19   8         57.10        112.07        37.74 o                         
   3  19   8        428.92        377.88        44.08 o                         
   4  19   8         26.68         81.91        41.31 o                         
   5  19   8       1613.98       1457.37        81.13 o                         
   0  20   8        864.44        613.25       145.27 o                         
   1  20   8         71.34         27.42        41.70 o                         
   2  20   8         10.31          2.64        61.69 o                         
   3  20   8         55.40         83.07        35.48 o                         
   1   1   9         28.06         33.87        11.37 o                         
   2   1   9        602.49        691.85        25.88 o                         
   3   1   9        214.46        197.00        17.08 o                         
   4   1   9        771.40        842.48        32.73 o                         
   5   1   9       1162.48       1303.17        33.57 o                         
   6   1   9        249.71        314.82        24.46 o                         
   7   1   9         35.53         35.98        18.94 o                         
   8   1   9        130.92        112.56        27.27 o                         
   9   1   9          4.26        -12.00        23.59 o                         
  10   1   9         11.69         96.81        40.12 o                         
  11   1   9        286.55        339.13        46.30 o                         
  12   1   9         77.68        141.66        48.09 o                         
  13   1   9         14.64        -11.20        45.10 o                         
   0   2   9        603.77        565.34        21.92 o                         
   1   2   9        461.05        478.17        16.51 o                         
   2   2   9        710.19        671.84        18.69 o                         
   3   2   9        929.23        968.83        26.50 o                         
   4   2   9        121.17        159.13        19.76 o                         
   5   2   9        580.09        646.33        32.07 o                         
   6   2   9        600.95        753.30        34.18 o                         
   7   2   9        322.14        318.03        26.49 o                         
   8   2   9        144.33        106.21        24.19 o                         
   9   2   9         26.43          7.42        23.39 o                         
  10   2   9          2.42        -32.53        33.15 o                         
  11   2   9         99.56         81.26        38.46 o                         
  12   2   9          1.36        -20.38        39.83 o                         
  13   2   9         57.60         87.44        48.25 o                         
   1   3   9        125.46        166.34        13.17 o                         
   2   3   9       1161.15       1217.50        25.79 o                         
   3   3   9         76.59         96.08        17.29 o                         
   4   3   9         66.66         84.59        19.69 o                         
   5   3   9       1315.04       1290.45        34.87 o                         
   6   3   9          0.18         24.13        17.73 o                         
   7   3   9       1323.57       1337.86        40.01 o                         
   8   3   9         15.12         -4.59        20.46 o                         
   9   3   9        385.25        394.82        33.67 o                         
  10   3   9         25.16         -1.74        32.72 o                         
  11   3   9        252.42        209.63        41.60 o                         
  12   3   9          1.20         49.92        44.20 o                         
  13   3   9         53.23        105.40        48.18 o                         
   0   4   9        499.12        670.87        31.46 o                         
   1   4   9         56.01         40.16        12.41 o                         
   2   4   9        248.09        312.91        20.19 o                         
   3   4   9        644.42        772.45        29.58 o                         
   4   4   9       3195.91       3451.61        48.67 o                         
   5   4   9       1090.18       1186.83        35.16 o                         
   6   4   9         10.22         16.27        16.33 o                         
   7   4   9         15.27         35.17        19.09 o                         
   8   4   9          6.22         11.54        21.66 o                         
   9   4   9        553.47        586.00        45.63 o                         
  10   4   9       1011.47       1012.79        56.22 o                         
  11   4   9        271.98        185.61        43.39 o                         
  12   4   9          3.27         12.74        43.39 o                         
  13   4   9        552.18        695.22        70.94 o                         
   1   5   9        342.03        423.66        20.81 o                         
   2   5   9       1391.66       1596.94        32.97 o                         
   3   5   9         46.78         53.05        15.00 o                         
   4   5   9        664.97        850.14        31.36 o                         
   5   5   9        348.00        356.95        24.45 o                         
   6   5   9        214.00        298.34        25.94 o                         
   7   5   9        293.76        383.41        28.34 o                         
   8   5   9        142.11        191.77        27.25 o                         
   9   5   9        295.79        328.58        37.88 o                         
  10   5   9         48.96         -4.32        30.44 o                         
  11   5   9        157.36         49.61        62.83 o                         
  12   5   9         92.92         48.09        44.66 o                         
   0   6   9       3171.78       3042.67        55.67 o                         
   1   6   9        114.56        103.38        15.81 o                         
   2   6   9       1369.85       1399.55        30.88 o                         
   3   6   9       1641.97       1661.99        34.69 o                         
   4   6   9       3699.07       3830.10        53.53 o                         
   5   6   9        169.60        154.41        20.07 o                         
   6   6   9         56.28         51.26        17.06 o                         
   7   6   9        266.47        309.90        30.15 o                         
   8   6   9         58.67        115.11        24.86 o                         
   9   6   9          8.61         58.48        34.96 o                         
  10   6   9        571.50        438.76        42.68 o                         
  11   6   9        117.86         46.44        43.35 o                         
  12   6   9         46.33         62.82        47.04 o                         
   1   7   9        543.32        650.76        26.51 o                         
   2   7   9          0.41        -14.54        14.54 o                         
   3   7   9       1157.78       1318.99        33.89 o                         
   4   7   9        830.95        980.68        31.46 o                         
   5   7   9        334.25        398.19        27.00 o                         
   6   7   9        742.86        884.76        36.74 o                         
   7   7   9          1.19         -7.68        19.96 o                         
   8   7   9         36.93         20.68        22.13 o                         
   9   7   9        148.77        135.23        32.92 o                         
  10   7   9         43.17        -10.83        31.76 o                         
  11   7   9          2.64         16.87        43.30 o                         
  12   7   9         93.39         73.29        47.32 o                         
   0   8   9        160.97        258.41        27.25 o                         
   1   8   9       2200.72       2511.14        38.66 o                         
   2   8   9         19.51         37.62        14.56 o                         
   3   8   9       1647.18       1467.49        32.23 o                         
   4   8   9         88.08        111.87        17.51 o                         
   5   8   9        153.79        195.16        22.69 o                         
   6   8   9         21.99          0.65        18.96 o                         
   7   8   9        173.68        139.04        23.62 o                         
   8   8   9        740.31        756.92        43.13 o                         
   9   8   9        134.43        118.41        33.06 o                         
  10   8   9        131.83        140.85        37.99 o                         
  11   8   9        170.10        282.91        54.83 o                         
  12   8   9         56.44         57.97        46.64 o                         
   1   9   9       1037.22       1091.11        29.96 o                         
   2   9   9        151.71        183.98        19.43 o                         
   3   9   9       3755.64       3629.72        47.74 o                         
   4   9   9         87.11        112.98        16.85 o                         
   5   9   9        230.84        278.48        24.72 o                         
   6   9   9         31.40         46.91        19.68 o                         
   7   9   9        180.76        191.31        26.82 o                         
   8   9   9        406.66        346.82        38.88 o                         
   9   9   9         11.24         73.65        30.07 o                         
  10   9   9         44.47         98.20        37.66 o                         
  11   9   9         13.30         80.71        42.26 o                         
  12   9   9         32.08        128.51        48.67 o                         
   0  10   9         52.13         86.79        21.73 o                         
   1  10   9        394.27        625.15        25.98 o                         
   2  10   9       1067.20       1070.84        33.90 o                         
   3  10   9       1842.75       1807.21        35.56 o                         
   4  10   9         97.72        116.27        18.87 o                         
   5  10   9          0.19          3.56        18.60 o                         
   6  10   9          1.85         35.21        24.35 o                         
   7  10   9         83.98        146.22        27.75 o                         
   8  10   9         71.97         66.96        30.90 o                         
   9  10   9       1540.23       1441.69        63.88 o                         
  10  10   9         15.26         39.70        36.16 o                         
  11  10   9        481.72        416.49        51.52 o                         
   1  11   9        183.81        224.78        20.92 o                         
   2  11   9       2053.91       1897.48        36.11 o                         
   3  11   9          5.54          3.01        14.79 o                         
   4  11   9         48.62         45.06        18.43 o                         
   5  11   9        588.57        554.47        31.78 o                         
   6  11   9         96.01         73.53        25.69 o                         
   7  11   9          0.92          5.16        26.08 o                         
   8  11   9        426.21        421.78        39.98 o                         
   9  11   9        366.66        250.87        39.93 o                         
  10  11   9        130.42        171.22        39.50 o                         
  11  11   9         73.81         32.81        45.00 o                         
   0  12   9         48.72         62.28        22.60 o                         
   1  12   9         90.89        105.90        19.13 o                         
   2  12   9        176.99        235.53        21.74 o                         
   3  12   9        286.46        331.95        23.39 o                         
   4  12   9        405.98        345.29        27.12 o                         
   5  12   9        184.78        157.56        22.79 o                         
   6  12   9          1.33         35.72        22.58 o                         
   7  12   9        897.34        881.23        45.05 o                         
   8  12   9         72.29        173.82        39.04 o                         
   9  12   9        126.21        197.19        37.20 o                         
  10  12   9         14.45         84.50        38.22 o                         
   1  13   9        343.80        406.62        24.61 o                         
   2  13   9        272.16        342.02        30.37 o                         
   3  13   9        314.89        327.54        28.42 o                         
   4  13   9          6.94         24.04        21.80 o                         
   5  13   9        727.54        745.29        37.87 o                         
   6  13   9        421.06        350.71        32.38 o                         
   7  13   9         38.89         69.29        29.38 o                         
   8  13   9        798.44        846.88        57.25 o                         
   9  13   9        524.93        441.66        48.42 o                         
  10  13   9         15.06        127.47        49.59 o                         
   0  14   9        409.41        412.85        36.10 o                         
   1  14   9        230.32        233.78        22.89 o                         
   2  14   9        143.21        162.63        26.90 o                         
   3  14   9       1336.58       1264.75        43.71 o                         
   4  14   9          7.72         37.12        24.85 o                         
   5  14   9         14.95         32.60        24.30 o                         
   6  14   9          2.19         23.08        29.97 o                         
   7  14   9       1688.38       1498.25        68.84 o                         
   8  14   9        167.91        216.77        33.86 o                         
   9  14   9         55.45         91.06        34.37 o                         
   1  15   9          0.36         28.96        22.24 o                         
   2  15   9          2.22         40.58        21.59 o                         
   3  15   9         59.14         89.10        26.61 o                         
   4  15   9         45.48         57.76        31.02 o                         
   5  15   9        160.92        185.91        42.27 o                         
   6  15   9        276.27        281.78        33.47 o                         
   7  15   9        589.36        543.81        49.78 o                         
   8  15   9        194.62        101.59        53.60 o                         
   9  15   9        376.72        339.24        41.31 o                         
   0  16   9       1732.36       1682.07       158.04 o                         
   1  16   9       2298.79       1941.23        51.68 o                         
   2  16   9         73.28         83.30        34.20 o                         
   3  16   9        300.95        305.12        42.06 o                         
   4  16   9        320.91        415.38        48.95 o                         
   5  16   9         28.11         55.56        38.14 o                         
   6  16   9          0.20        -34.03        40.65 o                         
   7  16   9         21.84         81.78        50.67 o                         
   8  16   9         10.26         70.42        46.57 o                         
   1  17   9          9.41         68.19        25.71 o                         
   2  17   9       1606.19       1320.68        67.59 o                         
   3  17   9          3.23         38.55        33.15 o                         
   4  17   9        747.79        569.33        54.64 o                         
   5  17   9        429.49        430.55        51.43 o                         
   6  17   9        148.57        212.31        59.02 o                         
   7  17   9        349.56        434.22        72.81 o                         
   0  18   9        339.30        253.54        46.14 o                         
   1  18   9        207.42        217.06        46.98 o                         
   2  18   9         11.53         42.01        37.98 o                         
   3  18   9          1.12         -4.49        37.02 o                         
   4  18   9        132.93        142.14        45.14 o                         
   5  18   9         56.61         83.35        39.98 o                         
   6  18   9        342.41        265.38        64.79 o                         
   1  19   9        140.62        178.84        41.88 o                         
   2  19   9        158.58        171.07        33.26 o                         
   3  19   9        239.99        325.17        43.67 o                         
   4  19   9        105.74        110.21        94.81 o                         
   5  19   9        916.20        863.69        68.32 o                         
   0  20   9        281.62        207.75       109.95 o                         
   1  20   9        161.77        160.61        53.46 o                         
   2  20   9          0.00         33.27        43.63 o                         
   3  20   9         70.02        103.13        35.98 o                         
   0   0  10       9086.66       9648.36       101.52 o                         
   1   0  10        415.39        476.65        29.79 o                         
   2   0  10         31.02          9.44        20.90 o                         
   3   0  10        369.83        447.71        33.27 o                         
   4   0  10       2767.83       3325.87        60.00 o                         
   5   0  10       4223.84       4244.58        72.14 o                         
   6   0  10         27.65        101.68        26.72 o                         
   7   0  10         70.20         40.82        26.84 o                         
   8   0  10        212.97        130.32        37.54 o                         
   9   0  10         30.57         39.89        34.61 o                         
  10   0  10       1343.85       1111.93       103.71 o                         
  11   0  10        101.62        124.09        56.43 o                         
  12   0  10        189.19        153.21        69.65 o                         
  13   0  10        375.36        537.90        96.17 o                         
   1   1  10       1742.59       1745.90        32.32 o                         
   2   1  10        235.70        353.75        23.83 o                         
   3   1  10         75.82        140.96        19.61 o                         
   4   1  10       3606.49       3774.26        46.31 o                         
   5   1  10        389.54        545.31        28.50 o                         
   6   1  10        173.04        259.13        22.52 o                         
   7   1  10        129.86        131.67        22.25 o                         
   8   1  10         71.77         89.99        24.72 o                         
   9   1  10         42.22         28.01        23.59 o                         
  10   1  10         82.02         86.57        36.60 o                         
  11   1  10       1187.66       1080.96        66.56 o                         
  12   1  10         88.72        107.21        46.43 o                         
  13   1  10         42.87        112.74        48.35 o                         
   0   2  10       1195.84       1154.72        29.22 o                         
   1   2  10         46.38         48.77        14.19 o                         
   2   2  10       1913.86       1918.80        31.53 o                         
   3   2  10          3.73         33.47        15.42 o                         
   4   2  10        255.53        298.15        22.30 o                         
   5   2  10        164.22        202.89        20.88 o                         
   6   2  10       1245.95       1243.83        34.69 o                         
   7   2  10        225.23        197.06        25.24 o                         
   8   2  10        295.79        251.08        27.99 o                         
   9   2  10         15.53         -2.91        24.74 o                         
  10   2  10        947.18        890.63        60.02 o                         
  11   2  10         27.78         61.69        36.04 o                         
  12   2  10        317.17        335.29        53.30 o                         
  13   2  10         87.98        107.06        49.96 o                         
   1   3  10         59.29         43.69        12.42 o                         
   2   3  10        773.88        864.40        38.38 o                         
   3   3  10         19.62         39.13        17.43 o                         
   4   3  10        681.25        752.60        28.98 o                         
   5   3  10        128.58        142.00        19.12 o                         
   6   3  10         46.39         76.53        18.91 o                         
   7   3  10          2.96          6.06        18.79 o                         
   8   3  10        133.15        114.38        25.55 o                         
   9   3  10          8.88          0.30        27.18 o                         
  10   3  10          1.97          6.06        35.55 o                         
  11   3  10          3.04         18.45        34.26 o                         
  12   3  10         35.54        103.57        45.67 o                         
  13   3  10         62.11        162.65        51.88 o                         
   0   4  10          0.85          9.07        19.26 o                         
   1   4  10         62.20        127.06        15.95 o                         
   2   4  10        638.16        720.59        39.01 o                         
   3   4  10        436.67        525.43        25.97 o                         
   4   4  10         72.26         67.28        17.14 o                         
   5   4  10         48.01         64.85        17.55 o                         
   6   4  10          3.17          4.45        17.12 o                         
   7   4  10        190.36        266.62        26.74 o                         
   8   4  10          0.01          7.09        21.93 o                         
   9   4  10         55.77         60.94        30.02 o                         
  10   4  10         30.39         -1.39        30.99 o                         
  11   4  10        141.97        135.69        39.21 o                         
  12   4  10        182.67        212.39        52.33 o                         
   1   5  10        857.40        964.02        27.23 o                         
   2   5  10         17.73          2.47        14.35 o                         
   3   5  10        208.14        331.07        22.86 o                         
   4   5  10        647.44        834.76        31.75 o                         
   5   5  10         12.27         10.05        13.63 o                         
   6   5  10        288.20        345.90        27.37 o                         
   7   5  10         82.10         82.51        24.38 o                         
   8   5  10       1210.43       1107.46        49.95 o                         
   9   5  10          1.62          1.80        30.45 o                         
  10   5  10          1.32         43.07        32.71 o                         
  11   5  10        153.29        173.17        49.70 o                         
  12   5  10         56.20         68.91        47.21 o                         
   0   6  10       7014.48       6881.90        88.05 o                         
   1   6  10        560.19        726.16        28.85 o                         
   2   6  10         96.34        131.25        15.27 o                         
   3   6  10        644.41        870.12        31.66 o                         
   4   6  10        147.92        149.85        18.91 o                         
   5   6  10        778.36        925.34        36.77 o                         
   6   6  10        170.74        121.30        19.68 o                         
   7   6  10        487.92        528.76        32.47 o                         
   8   6  10        210.38        108.82        24.25 o                         
   9   6  10       1045.26        892.65        53.60 o                         
  10   6  10        216.75        211.01        39.57 o                         
  11   6  10         70.39         72.20        47.16 o                         
  12   6  10        544.46        595.62        71.20 o                         
   1   7  10          1.38        -13.59        13.59 o                         
   2   7  10       5275.48       5125.00        54.40 o                         
   3   7  10        163.60        143.21        19.01 o                         
   4   7  10         13.57         33.70        16.38 o                         
   5   7  10        317.89        352.06        25.60 o                         
   6   7  10        706.37        789.06        35.21 o                         
   7   7  10        211.77        211.72        26.67 o                         
   8   7  10        434.94        465.04        38.05 o                         
   9   7  10         65.21         45.65        30.15 o                         
  10   7  10        193.21        119.92        34.48 o                         
  11   7  10         32.09        124.94        46.91 o                         
  12   7  10        468.10        550.68        64.45 o                         
   0   8  10        420.43        356.62        32.64 o                         
   1   8  10         24.06         38.86        15.13 o                         
   2   8  10        239.68        258.29        20.28 o                         
   3   8  10        904.39       1005.90        31.80 o                         
   4   8  10       1088.59       1238.61        34.16 o                         
   5   8  10          9.32         -7.76        16.64 o                         
   6   8  10        242.15        297.84        27.99 o                         
   7   8  10        933.99        901.81        41.23 o                         
   8   8  10        543.75        636.09        43.31 o                         
   9   8  10         63.35         71.70        32.95 o                         
  10   8  10        360.58        319.74        46.15 o                         
  11   8  10         76.60         97.55        44.09 o                         
  12   8  10        195.40        232.03        55.78 o                         
   1   9  10        568.00        652.93        27.54 o                         
   2   9  10       1145.83       1279.37        33.56 o                         
   3   9  10       1159.18       1147.71        32.32 o                         
   4   9  10        887.16       1097.08        34.30 o                         
   5   9  10        341.04        345.90        26.86 o                         
   6   9  10        149.95        205.14        27.46 o                         
   7   9  10         60.52         83.10        23.86 o                         
   8   9  10          6.31         12.95        26.04 o                         
   9   9  10         54.60         43.76        30.99 o                         
  10   9  10         93.14        110.46        36.64 o                         
  11   9  10          3.34         42.69        46.07 o                         
   0  10  10         22.83         16.44        20.87 o                         
   1  10  10        892.15       1019.33        48.30 o                         
   2  10  10        298.69        332.44        22.32 o                         
   3  10  10        324.82        388.80        24.42 o                         
   4  10  10         45.74         37.01        16.82 o                         
   5  10  10        215.44        186.03        22.05 o                         
   6  10  10         28.50         55.15        22.03 o                         
   7  10  10        207.19        204.95        30.83 o                         
   8  10  10         11.14         35.03        28.90 o                         
   9  10  10        279.65        279.20        39.29 o                         
  10  10  10        253.61        219.98        44.27 o                         
  11  10  10         15.48         57.17        41.77 o                         
   1  11  10        647.02        844.36        37.28 o                         
   2  11  10        494.78        574.03        28.51 o                         
   3  11  10        676.96        833.79        34.62 o                         
   4  11  10          7.57         28.53        18.28 o                         
   5  11  10         83.86         78.07        21.08 o                         
   6  11  10         56.85         30.70        24.62 o                         
   7  11  10        703.99        691.44        40.74 o                         
   8  11  10        210.04        202.53        37.73 o                         
   9  11  10         80.75         10.01        32.57 o                         
  10  11  10        152.88        165.42        40.00 o                         
  11  11  10          0.20         50.83        42.75 o                         
   0  12  10         28.66        -19.09        21.33 o                         
   1  12  10        564.09        695.79        33.06 o                         
   2  12  10        404.92        516.14        28.10 o                         
   3  12  10        978.81        994.75        34.37 o                         
   4  12  10         70.23         77.03        21.68 o                         
   5  12  10         24.56         31.22        21.04 o                         
   6  12  10         13.16         20.32        24.11 o                         
   7  12  10         12.80         43.09        35.10 o                         
   8  12  10        212.89        310.13        39.10 o                         
   9  12  10        314.46        340.50        46.76 o                         
  10  12  10          4.18        136.20        37.64 o                         
   1  13  10          4.02        -14.19        16.66 o                         
   2  13  10       1345.77       1264.65        44.11 o                         
   3  13  10        173.34        199.48        23.30 o                         
   4  13  10       1116.68       1074.98        37.76 o                         
   5  13  10        198.40        237.94        28.45 o                         
   6  13  10         15.69         35.03        24.04 o                         
   7  13  10        436.93        522.91        45.02 o                         
   8  13  10        982.88        943.16        63.36 o                         
   9  13  10         14.41         50.75        34.28 o                         
  10  13  10         49.66         83.27        45.69 o                         
   0  14  10        142.30        264.82        32.55 o                         
   1  14  10         12.29         11.30        17.66 o                         
   2  14  10        547.28        724.88        38.17 o                         
   3  14  10        206.45        263.21        28.62 o                         
   4  14  10          5.34         21.09        25.40 o                         
   5  14  10          0.00         28.38        26.25 o                         
   6  14  10        117.59        117.75        34.59 o                         
   7  14  10         37.01         18.46        30.20 o                         
   8  14  10        425.96        443.54        42.92 o                         
   9  14  10          0.33        -13.80        37.87 o                         
   1  15  10         67.93        106.76        24.06 o                         
   2  15  10        337.19        315.51        30.43 o                         
   3  15  10        404.36        511.71        36.12 o                         
   4  15  10        686.72        739.81        44.19 o                         
   5  15  10        588.43        534.96        41.48 o                         
   6  15  10          3.80         29.42        30.39 o                         
   7  15  10         43.53        105.47        35.92 o                         
   8  15  10         21.28         58.08        37.03 o                         
   9  15  10          1.11          8.60        40.18 o                         
   0  16  10        286.61        277.37        45.15 o                         
   1  16  10         13.90         28.15        24.72 o                         
   2  16  10         68.79        100.43        25.23 o                         
   3  16  10          0.02         40.29        42.90 o                         
   4  16  10        320.90        327.68        47.63 o                         
   5  16  10        113.07        162.24        48.08 o                         
   6  16  10         81.08        215.54        42.48 o                         
   7  16  10          4.67         36.65        37.86 o                         
   8  16  10         29.24        176.13        44.68 o                         
   1  17  10         36.01         58.66        22.41 o                         
   2  17  10        154.19        165.58        30.06 o                         
   3  17  10        928.28        827.23        61.45 o                         
   4  17  10          0.03         92.58        40.14 o                         
   5  17  10       1103.83        867.61        65.87 o                         
   6  17  10         55.89         39.56        48.73 o                         
   7  17  10        306.70        347.40        67.54 o                         
   0  18  10        418.33        436.95        75.30 o                         
   1  18  10       1579.33       1351.66        42.67 o                         
   2  18  10        706.02        775.56        54.17 o                         
   3  18  10        160.61        144.09        37.25 o                         
   4  18  10          0.10         52.43        41.88 o                         
   5  18  10        103.76        206.00        54.00 o                         
   6  18  10        558.29        701.63        80.65 o                         
   1  19  10        220.62        268.52        49.00 o                         
   2  19  10          1.53         61.74        34.65 o                         
   3  19  10        112.31        203.72        39.24 o                         
   4  19  10        312.73        344.11        78.59 o                         
   0  20  10       2004.54       1748.55       219.45 o                         
   1  20  10        196.11        158.36        54.25 o                         
   2  20  10          0.91         53.83        39.06 o                         
   1   1  11        438.69        554.14        26.36 o                         
   2   1  11       4212.06       4590.84        57.25 o                         
   3   1  11       1323.56       1404.82        45.99 o                         
   4   1  11        371.86        487.26        23.54 o                         
   5   1  11          0.05          5.10        15.53 o                         
   6   1  11        522.30        618.14        29.87 o                         
   7   1  11        147.51        184.70        23.21 o                         
   8   1  11          1.30        -21.43        21.43 o                         
   9   1  11        176.89        194.12        32.80 o                         
  10   1  11          3.49          8.78        34.79 o                         
  11   1  11         18.03         80.64        37.62 o                         
  12   1  11        122.47        166.78        51.28 o                         
  13   1  11         64.21        154.41        49.58 o                         
   0   2  11      13141.31      12876.12        96.27 o                         
   1   2  11       2511.78       2508.37        38.65 o                         
   2   2  11       2077.88       2221.39        44.82 o                         
   3   2  11        266.92        329.22        23.50 o                         
   4   2  11        405.37        479.70        25.46 o                         
   5   2  11        594.34        670.08        30.74 o                         
   6   2  11        712.30        769.32        32.57 o                         
   7   2  11        176.64        171.51        23.96 o                         
   8   2  11          0.84         14.84        22.06 o                         
   9   2  11        362.85        320.13        37.96 o                         
  10   2  11          0.86        -30.16        30.16 o                         
  11   2  11        613.06        524.52        52.06 o                         
  12   2  11         19.57         63.68        45.25 o                         
  13   2  11        254.89        311.67        58.22 o                         
   1   3  11        853.87        966.48        26.38 o                         
   2   3  11         35.33         71.43        15.70 o                         
   3   3  11        381.63        472.25        22.55 o                         
   4   3  11       1733.56       1685.34        35.12 o                         
   5   3  11          1.89          7.77        15.92 o                         
   6   3  11        484.00        550.43        28.88 o                         
   7   3  11         31.89         34.65        21.00 o                         
   8   3  11          1.52          7.27        22.62 o                         
   9   3  11         20.86        -26.24        26.24 o                         
  10   3  11        235.07        178.05        42.16 o                         
  11   3  11         56.89         30.70        35.72 o                         
  12   3  11          3.44         32.27        47.00 o                         
   0   4  11       7788.93       8515.62       103.74 o                         
   1   4  11       2346.79       2199.19        34.05 o                         
   2   4  11        168.45        255.72        22.08 o                         
   3   4  11         16.98          2.49        15.54 o                         
   4   4  11        142.36        154.90        18.93 o                         
   5   4  11         33.67         37.10        16.14 o                         
   6   4  11          3.48         25.07        18.04 o                         
   7   4  11          0.93         16.73        20.88 o                         
   8   4  11         25.88         62.65        23.74 o                         
   9   4  11         19.56         27.64        32.45 o                         
  10   4  11        685.87        553.13        53.16 o                         
  11   4  11         69.96         94.50        38.05 o                         
  12   4  11          0.05         26.99        55.34 o                         
   1   5  11       1945.13       1832.59        34.17 o                         
   2   5  11       1835.35       1779.21        37.16 o                         
   3   5  11         33.15         37.98        14.05 o                         
   4   5  11         98.99        103.32        16.05 o                         
   5   5  11         30.40         37.15        15.74 o                         
   6   5  11        935.82       1000.82        38.26 o                         
   7   5  11        105.47        117.09        24.60 o                         
   8   5  11         11.02        -17.28        23.48 o                         
   9   5  11        254.41        252.24        36.84 o                         
  10   5  11         32.92         35.98        32.59 o                         
  11   5  11        746.41        711.31        59.81 o                         
  12   5  11         43.79         67.35        62.69 o                         
   0   6  11        459.99        411.74        31.69 o                         
   1   6  11       1691.39       1604.64        33.47 o                         
   2   6  11        438.38        629.61        31.17 o                         
   3   6  11        581.03        685.59        29.23 o                         
   4   6  11        145.12        167.21        18.92 o                         
   5   6  11        310.64        296.51        22.81 o                         
   6   6  11          5.30         18.35        18.46 o                         
   7   6  11        102.84        147.77        24.38 o                         
   8   6  11        244.46        268.08        28.76 o                         
   9   6  11          3.51         -8.07        30.56 o                         
  10   6  11        874.48        698.55        55.32 o                         
  11   6  11        115.05         57.96        43.86 o                         
  12   6  11        667.59        719.98        70.66 o                         
   1   7  11         18.71          7.27        14.69 o                         
   2   7  11       2345.49       2157.51        45.60 o                         
   3   7  11        227.05        281.46        22.22 o                         
   4   7  11        181.91        226.65        21.28 o                         
   5   7  11        221.71        226.37        24.30 o                         
   6   7  11        109.73        120.19        21.65 o                         
   7   7  11        133.84        116.74        24.55 o                         
   8   7  11         89.86         66.60        28.18 o                         
   9   7  11          1.39         47.02        33.35 o                         
  10   7  11         77.18        114.55        35.44 o                         
  11   7  11         40.27         60.25        55.09 o                         
  12   7  11         17.90        101.66        55.52 o                         
   0   8  11        116.66        156.90        25.33 o                         
   1   8  11       2219.25       2281.72        42.15 o                         
   2   8  11       1966.77       1915.55        38.84 o                         
   3   8  11         57.18         89.23        17.05 o                         
   4   8  11         63.26         80.68        20.14 o                         
   5   8  11         20.09         -1.70        18.79 o                         
   6   8  11         20.91         35.22        23.32 o                         
   7   8  11        161.84        196.85        28.04 o                         
   8   8  11          1.10         -0.08        27.65 o                         
   9   8  11         21.18         17.45        34.59 o                         
  10   8  11          6.81        -16.03        32.02 o                         
  11   8  11         10.24        163.63        49.91 o                         
  12   8  11        181.71        249.89        55.79 o                         
   1   9  11        104.90        112.74        16.63 o                         
   2   9  11       1131.52       1056.58        33.80 o                         
   3   9  11        235.10        258.59        21.86 o                         
   4   9  11        497.41        534.30        30.37 o                         
   5   9  11         61.92         58.93        20.48 o                         
   6   9  11         65.34         79.13        22.86 o                         
   7   9  11       1074.71       1080.52        45.32 o                         
   8   9  11        348.29        383.37        39.80 o                         
   9   9  11        624.06        546.95        45.29 o                         
  10   9  11          0.84        -29.52        34.43 o                         
  11   9  11        191.20        234.33        73.12 o                         
   0  10  11        116.62        215.80        28.36 o                         
   1  10  11        664.94        814.63        32.82 o                         
   2  10  11          5.28         43.24        16.01 o                         
   3  10  11         90.09         76.67        17.91 o                         
   4  10  11         51.94         67.30        19.83 o                         
   5  10  11         34.79         27.44        19.76 o                         
   6  10  11         88.48         82.77        23.70 o                         
   7  10  11          1.89         13.23        28.23 o                         
   8  10  11        648.35        593.85        43.48 o                         
   9  10  11          1.53         16.85        31.93 o                         
  10  10  11        143.68        179.00        41.18 o                         
  11  10  11         33.30         48.05        43.79 o                         
   1  11  11          1.90          2.92        16.05 o                         
   2  11  11        331.02        424.91        26.23 o                         
   3  11  11        806.85        910.81        37.88 o                         
   4  11  11        293.46        302.92        24.63 o                         
   5  11  11          0.07         -9.72        19.26 o                         
   6  11  11         17.24         27.26        23.31 o                         
   7  11  11        130.60        143.53        30.38 o                         
   8  11  11         33.08         42.69        31.34 o                         
   9  11  11         60.54         79.95        36.01 o                         
  10  11  11        162.15        193.12        42.85 o                         
   0  12  11        496.53        657.04        45.92 o                         
   1  12  11        154.15        195.40        22.67 o                         
   2  12  11         27.27         63.44        17.90 o                         
   3  12  11        219.26        212.90        23.22 o                         
   4  12  11        364.86        355.49        28.76 o                         
   5  12  11          5.92          3.71        20.81 o                         
   6  12  11         18.80          9.29        24.13 o                         
   7  12  11        121.98        136.63        31.18 o                         
   8  12  11        433.06        443.87        43.97 o                         
   9  12  11        144.87        183.45        43.50 o                         
  10  12  11        117.96        172.01        46.28 o                         
   1  13  11        124.24        179.39        21.95 o                         
   2  13  11        209.91        302.59        24.59 o                         
   3  13  11        723.80        774.68        34.27 o                         
   4  13  11       2025.97       1831.93        60.74 o                         
   5  13  11        204.46        177.36        27.11 o                         
   6  13  11        744.97        800.95        40.43 o                         
   7  13  11        151.98        121.09        33.89 o                         
   8  13  11         82.38         58.70        35.91 o                         
   9  13  11          9.56         63.52        36.00 o                         
  10  13  11         63.09        141.27        43.23 o                         
   0  14  11        655.22        715.68        46.03 o                         
   1  14  11        479.00        557.97        29.77 o                         
   2  14  11        282.89        343.19        26.66 o                         
   3  14  11         42.18         32.84        22.83 o                         
   4  14  11        563.57        600.32        45.17 o                         
   5  14  11        447.77        481.97        38.77 o                         
   6  14  11        119.66        146.12        29.74 o                         
   7  14  11         79.66        150.09        33.50 o                         
   8  14  11         31.45        114.24        34.71 o                         
   9  14  11         70.22        107.87        38.75 o                         
   1  15  11        914.91        951.33        37.08 o                         
   2  15  11       1097.08        989.48        52.13 o                         
   3  15  11         24.12         31.27        25.53 o                         
   4  15  11        126.28        119.29        48.70 o                         
   5  15  11         86.57        162.44        36.64 o                         
   6  15  11        191.63        199.01        47.15 o                         
   7  15  11         15.81         50.23        39.23 o                         
   8  15  11         12.94         42.32        33.85 o                         
   0  16  11        804.81        942.76        74.28 o                         
   1  16  11        715.66        761.54        43.13 o                         
   2  16  11        105.73        140.14        27.41 o                         
   3  16  11        323.66        308.98        36.76 o                         
   4  16  11         49.18        132.40        28.14 o                         
   5  16  11          1.54         22.29        26.97 o                         
   6  16  11         37.72         33.10        43.42 o                         
   7  16  11         70.00         95.15        43.19 o                         
   8  16  11        103.04        134.47        48.37 o                         
   1  17  11         39.20         48.64        25.37 o                         
   2  17  11         63.95         74.84        26.61 o                         
   3  17  11        368.54        467.27        47.13 o                         
   4  17  11        234.10        260.89        51.24 o                         
   5  17  11        492.88        466.43        66.45 o                         
   6  17  11          0.82          0.64        50.83 o                         
   7  17  11          0.38         20.99        51.53 o                         
   0  18  11       1069.47       1040.38        81.26 o                         
   1  18  11          0.36         78.25        26.04 o                         
   2  18  11        825.40        849.88        63.37 o                         
   3  18  11         23.85        123.14        41.48 o                         
   4  18  11          0.13         75.52        45.78 o                         
   5  18  11         42.23         61.80        45.97 o                         
   1  19  11        103.33        140.04        35.90 o                         
   2  19  11        286.33        353.85        42.23 o                         
   3  19  11         30.23         45.33        34.84 o                         
   4  19  11          8.57        -27.12        45.49 o                         
   0  20  11         35.73         26.52        51.58 o                         
   1  20  11          6.14        103.31        43.20 o                         
   2  20  11         55.75         89.21        41.78 o                         
   0   0  12      67900.48      73482.01       698.04 o                         
   1   0  12      20030.04      20713.42       166.44 o                         
   2   0  12       6882.35       7855.03       126.84 o                         
   3   0  12        985.19       1041.17        68.81 o                         
   4   0  12        449.89        569.29        34.14 o                         
   5   0  12         42.29         80.65        23.29 o                         
   6   0  12       2722.63       2632.51        75.18 o                         
   7   0  12        222.93        253.12        37.17 o                         
   8   0  12        865.91        863.82        62.79 o                         
   9   0  12        785.77        733.13        74.34 o                         
  10   0  12        201.10        227.61        58.60 o                         
  11   0  12        260.59        229.64        61.64 o                         
  12   0  12         13.16        -19.79        57.70 o                         
   1   1  12       4602.15       4963.95        57.12 o                         
   2   1  12       6664.24       7421.00        78.77 o                         
   3   1  12       1122.72       1189.47        41.41 o                         
   4   1  12          6.72         30.24        13.92 o                         
   5   1  12        128.69         98.07        17.84 o                         
   6   1  12        802.07        734.38        31.06 o                         
   7   1  12        209.59        213.82        25.42 o                         
   8   1  12         11.92          6.28        22.23 o                         
   9   1  12         12.35         23.77        30.53 o                         
  10   1  12        104.13         70.40        35.93 o                         
  11   1  12        446.68        464.15        50.29 o                         
  12   1  12        242.90        194.72        52.67 o                         
   0   2  12       1875.67       1909.72        41.09 o                         
   1   2  12      10998.85      12032.21        90.69 o                         
   2   2  12         35.32         32.92        19.96 o                         
   3   2  12        418.66        451.36        29.82 o                         
   4   2  12        158.29        161.05        19.31 o                         
   5   2  12         66.65         60.09        16.26 o                         
   6   2  12         12.25         -3.54        15.93 o                         
   7   2  12         97.75         92.30        23.80 o                         
   8   2  12         15.59         12.13        22.37 o                         
   9   2  12        795.57        838.47        48.95 o                         
  10   2  12        413.37        349.85        45.74 o                         
  11   2  12       1890.33       1591.24        74.18 o                         
  12   2  12        356.35        292.08        60.96 o                         
   1   3  12         23.00         51.06        14.97 o                         
   2   3  12        839.51        906.29        26.72 o                         
   3   3  12        195.27        216.29        19.87 o                         
   4   3  12        190.97        231.84        19.39 o                         
   5   3  12         40.24         25.19        15.74 o                         
   6   3  12         30.13         36.81        18.07 o                         
   7   3  12         39.23         36.12        21.12 o                         
   8   3  12        128.56        143.02        27.17 o                         
   9   3  12          8.16         67.14        32.21 o                         
  10   3  12        153.02         94.96        37.09 o                         
  11   3  12          1.42         43.63        37.31 o                         
  12   3  12          0.72         92.96        45.78 o                         
   0   4  12       8491.30       8730.47        88.33 o                         
   1   4  12      10600.70      11271.66        74.16 o                         
   2   4  12       4201.34       4325.12        49.31 o                         
   3   4  12          4.36         16.39        14.21 o                         
   4   4  12        663.52        689.28        28.93 o                         
   5   4  12        283.01        327.87        23.29 o                         
   6   4  12        908.16       1004.11        37.73 o                         
   7   4  12        180.76        129.68        25.62 o                         
   8   4  12         45.84         36.62        23.47 o                         
   9   4  12          6.67         36.15        30.08 o                         
  10   4  12          0.16          5.29        34.28 o                         
  11   4  12         54.80         72.53        35.82 o                         
  12   4  12         14.61        103.01        46.71 o                         
   1   5  12        853.01        992.24        28.55 o                         
   2   5  12         96.15        161.71        18.74 o                         
   3   5  12        974.56       1095.84        33.40 o                         
   4   5  12        204.62        184.16        18.86 o                         
   5   5  12         95.38        126.89        19.20 o                         
   6   5  12        515.45        645.72        33.49 o                         
   7   5  12        210.48        246.14        27.89 o                         
   8   5  12        224.30        187.84        31.40 o                         
   9   5  12        884.60        828.13        53.55 o                         
  10   5  12         83.58         64.45        41.57 o                         
  11   5  12         11.77         57.49        38.20 o                         
  12   5  12         12.55         93.59        46.13 o                         
   0   6  12       4280.76       4436.06        73.69 o                         
   1   6  12         10.64         22.31        15.03 o                         
   2   6  12       2265.26       2087.24        39.63 o                         
   3   6  12         84.27         77.62        16.41 o                         
   4   6  12        869.22        908.02        32.35 o                         
   5   6  12        625.40        680.46        32.38 o                         
   6   6  12        101.48        124.93        22.14 o                         
   7   6  12        202.80        198.10        25.32 o                         
   8   6  12         87.39         65.32        28.60 o                         
   9   6  12        147.03        157.70        34.02 o                         
  10   6  12        107.99        107.94        39.02 o                         
  11   6  12        295.86        285.22        54.19 o                         
  12   6  12         10.12         94.49        45.92 o                         
   1   7  12       3135.11       2952.54        45.26 o                         
   2   7  12       1057.81       1166.52        36.38 o                         
   3   7  12        315.16        365.68        25.48 o                         
   4   7  12       1302.83       1213.67        36.83 o                         
   5   7  12          3.31        -12.46        15.74 o                         
   6   7  12         17.55         29.84        19.12 o                         
   7   7  12        102.32        135.02        24.73 o                         
   8   7  12         14.76         28.57        29.10 o                         
   9   7  12          6.01         42.04        31.18 o                         
  10   7  12        122.94        171.88        38.14 o                         
  11   7  12         88.03         49.14        44.50 o                         
  12   7  12         19.92        108.48        47.71 o                         
   0   8  12       1946.66       2041.43        52.03 o                         
   1   8  12       1392.59       1362.04        39.94 o                         
   2   8  12        282.65        345.28        24.33 o                         
   3   8  12          4.22         14.10        16.49 o                         
   4   8  12         55.30         61.22        18.06 o                         
   5   8  12          2.25        -11.17        17.77 o                         
   6   8  12         96.28         95.87        24.60 o                         
   7   8  12          6.08         36.08        23.56 o                         
   8   8  12        215.54        191.33        35.80 o                         
   9   8  12        199.10        145.16        36.17 o                         
  10   8  12          0.04         -1.80        36.40 o                         
  11   8  12          0.78         10.92        43.04 o                         
   1   9  12        210.91        236.42        22.56 o                         
   2   9  12          0.33         44.28        17.61 o                         
   3   9  12        109.78        122.61        19.01 o                         
   4   9  12          0.30         25.70        18.10 o                         
   5   9  12         64.72         47.30        20.89 o                         
   6   9  12         12.02          5.65        21.48 o                         
   7   9  12          7.55          1.93        26.98 o                         
   8   9  12         84.30         94.29        30.79 o                         
   9   9  12        128.69        129.84        34.34 o                         
  10   9  12        372.62        345.63        50.08 o                         
  11   9  12         33.53         58.53        51.67 o                         
   0  10  12        389.71        434.29        38.32 o                         
   1  10  12       1254.76       1148.48        37.91 o                         
   2  10  12        429.56        577.22        30.32 o                         
   3  10  12          0.46         -3.45        17.18 o                         
   4  10  12         53.26         33.22        20.20 o                         
   5  10  12         11.88         22.00        22.18 o                         
   6  10  12        148.41        156.94        26.09 o                         
   7  10  12          1.22        -10.49        26.71 o                         
   8  10  12        211.19        250.58        38.56 o                         
   9  10  12          9.53         90.25        34.98 o                         
  10  10  12          1.78         14.52        38.17 o                         
  11  10  12         69.30         80.54        46.75 o                         
   1  11  12         71.88        106.89        20.43 o                         
   2  11  12       2128.81       1848.10        42.35 o                         
   3  11  12        110.85        161.40        23.14 o                         
   4  11  12        205.35        217.58        24.06 o                         
   5  11  12         36.73         74.17        22.04 o                         
   6  11  12         10.62         52.55        24.27 o                         
   7  11  12        122.01        123.50        32.69 o                         
   8  11  12          0.86         19.00        30.11 o                         
   9  11  12        156.25        169.47        43.42 o                         
  10  11  12         33.98         41.93        39.82 o                         
   0  12  12        152.73        193.87        30.96 o                         
   1  12  12       1252.30       1294.85        60.92 o                         
   2  12  12        593.88        650.36        32.67 o                         
   3  12  12        186.51        240.48        26.00 o                         
   4  12  12        205.43        219.57        25.47 o                         
   5  12  12        337.72        351.63        32.49 o                         
   6  12  12        578.65        635.74        40.14 o                         
   7  12  12         15.11         34.26        28.03 o                         
   8  12  12         22.27         41.61        32.86 o                         
   9  12  12          4.66         50.38        41.25 o                         
  10  12  12        176.73        251.27        53.91 o                         
   1  13  12         76.98         66.72        20.69 o                         
   2  13  12        230.34        282.38        26.55 o                         
   3  13  12        375.67        459.03        31.01 o                         
   4  13  12          0.03         42.46        22.60 o                         
   5  13  12         59.67         66.79        23.55 o                         
   6  13  12          3.08         35.82        26.51 o                         
   7  13  12        158.84        119.78        32.55 o                         
   8  13  12         17.62         34.54        33.81 o                         
   9  13  12         93.10        163.68        39.96 o                         
   0  14  12         53.75         60.37        27.74 o                         
   1  14  12        144.63        207.92        23.76 o                         
   2  14  12        506.00        537.29        30.75 o                         
   3  14  12         24.51         22.86        20.58 o                         
   4  14  12         49.18         87.42        23.55 o                         
   5  14  12         19.53         50.74        23.99 o                         
   6  14  12          0.02          9.37        28.35 o                         
   7  14  12        115.72        135.93        39.12 o                         
   8  14  12        123.57        229.65        43.70 o                         
   9  14  12         77.27        130.14        39.50 o                         
   1  15  12        160.11        158.64        24.25 o                         
   2  15  12        573.39        672.54        35.05 o                         
   3  15  12        200.83        230.03        30.70 o                         
   4  15  12        711.01        765.48        53.09 o                         
   5  15  12         77.34        146.81        32.89 o                         
   6  15  12          0.09         79.50        41.49 o                         
   7  15  12         31.48         25.06        33.76 o                         
   8  15  12        347.91        323.55        45.25 o                         
   0  16  12       1277.23       1277.23        75.46 o                         
   1  16  12        303.83        403.82        31.07 o                         
   2  16  12        667.48        679.04        41.91 o                         
   3  16  12         11.40         67.51        29.58 o                         
   4  16  12        107.09         84.65        38.54 o                         
   5  16  12        120.65        145.64        34.86 o                         
   6  16  12        138.83        232.39        39.18 o                         
   7  16  12         34.50         72.76        38.39 o                         
   1  17  12         34.98         22.75        26.29 o                         
   2  17  12        170.74        186.01        32.31 o                         
   3  17  12         11.05         54.60        26.67 o                         
   4  17  12        348.53        402.65        43.18 o                         
   5  17  12          1.38        -24.44        38.06 o                         
   6  17  12        192.63        251.30        61.69 o                         
   0  18  12         87.72        138.54        46.25 o                         
   1  18  12          0.21         54.84        25.41 o                         
   2  18  12        234.88        386.81        34.06 o                         
   3  18  12         38.10          0.83        37.74 o                         
   4  18  12         91.31        201.40        46.75 o                         
   5  18  12         57.22        -14.24        51.51 o                         
   1  19  12         19.29        100.52        33.99 o                         
   2  19  12          8.03         39.24        34.50 o                         
   3  19  12        112.51        228.92        41.27 o                         
   4  19  12         21.62        138.28        45.34 o                         
   1   1  13        204.40        355.42        26.70 o                         
   2   1  13       1228.92       1187.11        36.28 o                         
   3   1  13       1292.13       1482.48        41.37 o                         
   4   1  13        289.34        302.15        25.16 o                         
   5   1  13       5145.19       4792.87        53.46 o                         
   6   1  13         91.01        108.21        19.40 o                         
   7   1  13         95.88        149.72        25.93 o                         
   8   1  13         12.16        -11.47        21.92 o                         
   9   1  13         25.23         17.16        33.70 o                         
  10   1  13         18.12         33.79        33.62 o                         
  11   1  13        129.88         63.88        37.95 o                         
  12   1  13         62.41        149.73        58.96 o                         
   0   2  13       3052.43       3048.48        52.08 o                         
   1   2  13       2239.12       2618.05        47.82 o                         
   2   2  13         97.44        104.14        20.74 o                         
   3   2  13       1162.49       1281.11        39.22 o                         
   4   2  13       1409.85       1371.85        30.28 o                         
   5   2  13        343.40        418.01        25.94 o                         
   6   2  13         57.75         59.51        18.43 o                         
   7   2  13         62.12         46.92        22.04 o                         
   8   2  13         45.41         66.31        23.93 o                         
   9   2  13        483.52        510.50        45.18 o                         
  10   2  13       1349.53       1201.03        64.63 o                         
  11   2  13        540.96        599.76        54.05 o                         
  12   2  13        611.13        668.05        70.80 o                         
   1   3  13      19254.48      19802.38       103.28 o                         
   2   3  13      13254.30      13785.01        89.59 o                         
   3   3  13       1069.49       1151.67        32.41 o                         
   4   3  13       2626.81       2473.15        39.31 o                         
   5   3  13        217.98        206.94        20.95 o                         
   6   3  13        182.47        198.96        24.53 o                         
   7   3  13         24.90         20.11        20.68 o                         
   8   3  13        433.16        410.61        33.16 o                         
   9   3  13          0.47         12.75        30.93 o                         
  10   3  13        195.84        183.38        39.77 o                         
  11   3  13        187.06        241.52        44.18 o                         
  12   3  13        118.40        155.07        50.95 o                         
   0   4  13      22584.11      24527.57       173.16 o                         
   1   4  13       7328.57       7366.87        61.04 o                         
   2   4  13       2449.19       2618.80        40.73 o                         
   3   4  13         21.12          6.84        11.77 o                         
   4   4  13          9.94         28.57        14.86 o                         
   5   4  13         43.47         67.93        17.56 o                         
   6   4  13          4.07          2.20        18.81 o                         
   7   4  13        140.87        178.94        28.83 o                         
   8   4  13        462.01        494.16        40.21 o                         
   9   4  13        432.44        382.77        39.71 o                         
  10   4  13         67.94         73.12        47.35 o                         
  11   4  13        106.41         79.70        39.46 o                         
  12   4  13         79.18         90.33        49.73 o                         
   1   5  13        212.86        293.65        20.14 o                         
   2   5  13        227.08        205.59        19.71 o                         
   3   5  13        797.55        931.77        31.14 o                         
   4   5  13         47.07         67.28        16.61 o                         
   5   5  13        207.77        268.18        23.84 o                         
   6   5  13          0.02         25.15        20.60 o                         
   7   5  13        281.62        261.65        28.03 o                         
   8   5  13        304.32        384.80        37.48 o                         
   9   5  13         27.84         37.34        31.56 o                         
  10   5  13       1067.04        898.59        65.76 o                         
  11   5  13        339.29        268.79        50.36 o                         
  12   5  13         22.53        123.76        50.10 o                         
   0   6  13        212.28        276.10        30.34 o                         
   1   6  13        247.49        319.14        21.33 o                         
   2   6  13       1028.48       1055.21        30.46 o                         
   3   6  13       1070.14       1046.97        32.35 o                         
   4   6  13        860.03        947.36        34.86 o                         
   5   6  13         74.99         78.97        18.07 o                         
   6   6  13        392.85        465.13        31.77 o                         
   7   6  13        164.60        124.48        25.02 o                         
   8   6  13        329.09        377.37        40.38 o                         
   9   6  13         33.82         55.60        31.51 o                         
  10   6  13        435.54        512.58        52.97 o                         
  11   6  13         24.15         98.61        41.49 o                         
  12   6  13        916.45        809.92        86.05 o                         
   1   7  13        216.60        300.02        21.30 o                         
   2   7  13          1.97         20.81        13.11 o                         
   3   7  13         47.16         63.89        17.14 o                         
   4   7  13        174.35        181.20        20.42 o                         
   5   7  13          7.51          6.55        18.51 o                         
   6   7  13        421.75        430.93        31.99 o                         
   7   7  13         24.47         12.56        22.48 o                         
   8   7  13        268.15        288.93        37.48 o                         
   9   7  13         13.36         45.93        30.99 o                         
  10   7  13         61.61        124.01        54.48 o                         
  11   7  13         56.08        112.72        47.79 o                         
   0   8  13       2363.33       2314.72        59.62 o                         
   1   8  13        182.03        220.63        21.13 o                         
   2   8  13        480.33        593.12        30.12 o                         
   3   8  13       2177.00       2054.49        45.95 o                         
   4   8  13        143.71        151.35        21.38 o                         
   5   8  13        200.77        213.86        24.64 o                         
   6   8  13        285.31        294.60        27.63 o                         
   7   8  13        256.29        232.22        31.94 o                         
   8   8  13         36.93         83.67        29.91 o                         
   9   8  13        436.01        379.01        43.47 o                         
  10   8  13        320.18        326.86        47.07 o                         
  11   8  13         22.90         21.48        45.97 o                         
   1   9  13        340.12        452.93        26.62 o                         
   2   9  13       1047.19       1096.62        39.08 o                         
   3   9  13       1733.87       1712.46        38.61 o                         
   4   9  13        635.80        653.23        32.42 o                         
   5   9  13          2.97         -5.54        20.06 o                         
   6   9  13        381.23        416.24        32.79 o                         
   7   9  13        105.79         84.36        29.26 o                         
   8   9  13        347.61        331.85        45.70 o                         
   9   9  13        177.87        200.78        35.70 o                         
  10   9  13        228.91        246.78        46.23 o                         
  11   9  13          1.69          0.60        43.97 o                         
   0  10  13       1085.88       1083.72        56.05 o                         
   1  10  13          0.37         36.95        16.65 o                         
   2  10  13       2656.34       2355.85        43.31 o                         
   3  10  13        932.50       1023.71        37.62 o                         
   4  10  13        223.49        254.56        26.34 o                         
   5  10  13          0.47         22.05        21.15 o                         
   6  10  13         84.82         63.01        24.08 o                         
   7  10  13        247.45        259.37        36.46 o                         
   8  10  13         87.03         33.88        34.63 o                         
   9  10  13        161.07        144.48        43.47 o                         
  10  10  13        124.06        122.12        44.36 o                         
   1  11  13       2130.06       1847.63        42.63 o                         
   2  11  13         69.31         95.30        20.11 o                         
   3  11  13          0.01          3.88        20.99 o                         
   4  11  13          1.60         29.74        20.81 o                         
   5  11  13         59.44         79.85        23.89 o                         
   6  11  13        104.44        112.49        27.43 o                         
   7  11  13         28.25         25.87        29.37 o                         
   8  11  13        201.58        156.07        34.31 o                         
   9  11  13         27.69         49.13        50.50 o                         
  10  11  13          1.57         44.09        45.75 o                         
   0  12  13         66.89        108.05        29.32 o                         
   1  12  13        116.42        169.95        23.78 o                         
   2  12  13        606.89        608.62        32.52 o                         
   3  12  13         49.73         57.11        21.40 o                         
   4  12  13         14.97         39.60        24.20 o                         
   5  12  13          3.30         32.85        25.54 o                         
   6  12  13         74.61        120.01        28.86 o                         
   7  12  13          4.56         81.52        28.84 o                         
   8  12  13        138.05        172.01        37.52 o                         
   9  12  13        146.05        178.13        40.20 o                         
  10  12  13         61.71        154.37        44.65 o                         
   1  13  13        360.07        397.00        30.14 o                         
   2  13  13        550.54        573.47        31.96 o                         
   3  13  13        123.99        156.11        22.44 o                         
   4  13  13        301.23        333.25        30.15 o                         
   5  13  13        157.17        171.63        29.57 o                         
   6  13  13        164.30        166.60        32.15 o                         
   7  13  13        208.07        250.50        37.17 o                         
   8  13  13        148.63        178.46        39.47 o                         
   9  13  13        267.21        258.07        47.24 o                         
   0  14  13          7.56         62.97        31.97 o                         
   1  14  13       1523.61       1478.94        43.43 o                         
   2  14  13        271.00        295.55        27.38 o                         
   3  14  13        105.21        172.25        28.03 o                         
   4  14  13        225.28        273.34        28.16 o                         
   5  14  13         35.78         28.76        23.80 o                         
   6  14  13        407.90        397.41        41.55 o                         
   7  14  13        475.26        462.52        44.44 o                         
   8  14  13        207.72        236.44        41.81 o                         
   1  15  13        326.82        381.97        29.76 o                         
   2  15  13        478.89        511.89        33.40 o                         
   3  15  13        831.69        914.35        40.45 o                         
   4  15  13          1.92         37.16        33.51 o                         
   5  15  13          5.34         46.42        29.32 o                         
   6  15  13         18.91         31.99        33.72 o                         
   7  15  13          3.21         44.72        33.70 o                         
   8  15  13         15.79         38.06        40.42 o                         
   0  16  13        820.88        951.52        71.75 o                         
   1  16  13          0.73         60.33        22.61 o                         
   2  16  13          0.37         62.86        26.24 o                         
   3  16  13        229.75        220.01        38.95 o                         
   4  16  13          0.38         12.91        52.00 o                         
   5  16  13        104.02        176.10        40.70 o                         
   6  16  13         37.80        111.13        37.74 o                         
   7  16  13          3.97         43.00        39.58 o                         
   1  17  13        255.84        314.36        28.92 o                         
   2  17  13         14.21         77.16        29.57 o                         
   3  17  13         44.53         78.35        30.05 o                         
   4  17  13         27.74         85.67        31.29 o                         
   5  17  13        278.29        300.84        41.85 o                         
   6  17  13        178.76        197.29        39.92 o                         
   0  18  13       1056.03       1064.54        59.69 o                         
   1  18  13         18.64        113.65        27.64 o                         
   2  18  13        564.46        532.45        39.75 o                         
   3  18  13        124.80        172.54        36.44 o                         
   4  18  13         28.75        107.74        43.37 o                         
   5  18  13         19.90         33.63        62.31 o                         
   1  19  13         76.35        125.83        39.45 o                         
   2  19  13         14.27        180.66        33.01 o                         
   3  19  13        381.57        419.84        50.08 o                         
   0   0  14      59122.96      64555.61       685.02 o                         
   1   0  14      15509.27      16746.82       152.60 o                         
   2   0  14       4436.35       5201.46       100.46 o                         
   3   0  14        148.28        140.36        29.94 o                         
   4   0  14       2361.72       2168.80        74.33 o                         
   5   0  14         43.22         79.94        22.27 o                         
   6   0  14         83.04        146.80        29.02 o                         
   7   0  14        387.78        517.59        45.32 o                         
   8   0  14        367.81        379.14        45.08 o                         
   9   0  14        573.28        440.93        77.83 o                         
  10   0  14         21.38         50.92        49.26 o                         
  11   0  14        212.29        166.49        62.67 o                         
  12   0  14        857.74        870.64       126.08 o                         
   1   1  14       1431.37       1534.98        37.37 o                         
   2   1  14         13.77         37.61        18.39 o                         
   3   1  14       1195.59       1093.63        37.00 o                         
   4   1  14       1445.61       1276.86        47.28 o                         
   5   1  14         10.21          6.96        13.81 o                         
   6   1  14         30.01         40.21        17.81 o                         
   7   1  14       1406.09       1306.54        40.95 o                         
   8   1  14        679.12        607.03        36.45 o                         
   9   1  14        194.77        250.36        44.12 o                         
  10   1  14        428.72        442.01        47.52 o                         
  11   1  14         78.14         78.72        37.52 o                         
  12   1  14         30.54        111.04        50.73 o                         
   0   2  14        463.61        535.81        29.48 o                         
   1   2  14       1955.31       2100.76        45.18 o                         
   2   2  14       2842.59       3062.41        49.77 o                         
   3   2  14          7.80         11.49        18.25 o                         
   4   2  14        208.26        208.08        24.91 o                         
   5   2  14       1693.72       1651.47        35.05 o                         
   6   2  14        269.15        310.52        26.68 o                         
   7   2  14        132.61        142.14        26.05 o                         
   8   2  14         17.55          6.47        23.87 o                         
   9   2  14        358.56        441.59        47.24 o                         
  10   2  14       1625.24       1429.43        66.58 o                         
  11   2  14          1.97         44.77        36.08 o                         
  12   2  14        306.50        360.90        56.15 o                         
   1   3  14        372.72        541.45        25.63 o                         
   2   3  14        913.11        970.10        31.36 o                         
   3   3  14        954.63        943.61        31.65 o                         
   4   3  14       1982.76       1895.71        37.09 o                         
   5   3  14       1404.51       1359.25        34.53 o                         
   6   3  14       1232.57       1197.21        39.95 o                         
   7   3  14         29.09         46.21        24.38 o                         
   8   3  14        378.99        404.14        35.37 o                         
   9   3  14         12.33          9.50        29.97 o                         
  10   3  14        678.55        625.25        52.27 o                         
  11   3  14         19.16         45.47        37.62 o                         
  12   3  14         84.99        131.67        50.36 o                         
   0   4  14       1289.50       1356.76        41.89 o                         
   1   4  14       1105.96       1113.68        26.95 o                         
   2   4  14        184.87        194.12        18.20 o                         
   3   4  14       1137.36       1087.63        28.15 o                         
   4   4  14       2199.31       2046.28        36.69 o                         
   5   4  14        519.72        713.85        33.93 o                         
   6   4  14        241.28        272.42        26.08 o                         
   7   4  14        536.69        599.67        37.38 o                         
   8   4  14        835.06        785.56        45.79 o                         
   9   4  14          8.52         29.53        34.44 o                         
  10   4  14         60.12         76.52        35.49 o                         
  11   4  14        196.03        203.41        42.46 o                         
  12   4  14          0.05         90.13        50.57 o                         
   1   5  14        142.21        143.57        17.78 o                         
   2   5  14         32.94         61.49        15.31 o                         
   3   5  14         38.22         70.13        16.77 o                         
   4   5  14        192.17        240.47        21.05 o                         
   5   5  14         66.35         74.58        19.43 o                         
   6   5  14       1035.97       1054.90        39.53 o                         
   7   5  14          9.05         -1.01        22.73 o                         
   8   5  14        436.31        366.56        41.28 o                         
   9   5  14        983.23       1038.24        56.96 o                         
  10   5  14         12.58         69.18        49.05 o                         
  11   5  14         92.91        102.17        42.10 o                         
  12   5  14        161.05        229.94        52.42 o                         
   0   6  14       2616.18       2692.86        56.11 o                         
   1   6  14        158.84        232.24        20.47 o                         
   2   6  14       2150.15       2159.00        39.70 o                         
   3   6  14        622.50        726.26        33.08 o                         
   4   6  14        277.66        328.62        25.49 o                         
   5   6  14          3.57          9.59        17.67 o                         
   6   6  14         73.03         69.65        22.41 o                         
   7   6  14          0.66          9.91        22.38 o                         
   8   6  14         74.04         71.26        30.35 o                         
   9   6  14         16.87         97.38        34.47 o                         
  10   6  14        516.48        508.39        57.77 o                         
  11   6  14        376.31        524.51        58.51 o                         
   1   7  14       2256.16       2147.07        38.16 o                         
   2   7  14        561.55        879.88        32.30 o                         
   3   7  14         12.53         16.87        16.69 o                         
   4   7  14        255.50        286.23        23.40 o                         
   5   7  14         80.68         89.48        23.57 o                         
   6   7  14          0.00         -0.13        20.61 o                         
   7   7  14          0.09         22.93        26.00 o                         
   8   7  14        389.40        273.99        38.75 o                         
   9   7  14        203.65        257.80        37.17 o                         
  10   7  14       1121.35        943.96        64.48 o                         
  11   7  14          5.22         20.52        42.86 o                         
   0   8  14        894.52       1115.53        54.33 o                         
   1   8  14        943.59       1084.94        35.29 o                         
   2   8  14       3367.73       3182.91        50.78 o                         
   3   8  14         46.64         48.39        17.76 o                         
   4   8  14        644.77        803.51        36.11 o                         
   5   8  14        359.67        373.87        28.20 o                         
   6   8  14        363.82        412.73        30.43 o                         
   7   8  14        137.99        125.50        29.55 o                         
   8   8  14       3825.92       3444.39        77.79 o                         
   9   8  14          2.59         32.35        32.10 o                         
  10   8  14        198.81        253.23        46.59 o                         
  11   8  14          1.36         85.20        51.13 o                         
   1   9  14       2110.49       1948.43        39.37 o                         
   2   9  14         69.22        136.61        20.48 o                         
   3   9  14       1194.25       1173.53        39.87 o                         
   4   9  14         49.57         79.68        20.96 o                         
   5   9  14         86.75        109.13        24.12 o                         
   6   9  14        741.09        700.37        37.35 o                         
   7   9  14        239.55        205.54        35.65 o                         
   8   9  14        141.35        183.61        38.81 o                         
   9   9  14        818.15        874.07        53.77 o                         
  10   9  14        201.73        231.75        46.43 o                         
  11   9  14          0.72         89.75        56.37 o                         
   0  10  14        150.56        147.74        29.53 o                         
   1  10  14       1530.46       1424.58        39.59 o                         
   2  10  14         47.23         62.33        19.38 o                         
   3  10  14        627.39        652.81        33.81 o                         
   4  10  14        345.32        419.45        30.06 o                         
   5  10  14         22.93          4.15        21.62 o                         
   6  10  14        224.78        266.21        31.30 o                         
   7  10  14         11.61         14.72        29.03 o                         
   8  10  14          3.25         27.20        30.46 o                         
   9  10  14         58.37        153.50        39.79 o                         
  10  10  14         32.87         98.10        43.98 o                         
   1  11  14        643.25        742.84        35.75 o                         
   2  11  14       1309.92       1309.97        39.84 o                         
   3  11  14       1326.22       1339.44        45.47 o                         
   4  11  14        137.66        147.39        24.15 o                         
   5  11  14        275.65        358.82        30.20 o                         
   6  11  14        362.98        412.18        36.29 o                         
   7  11  14          1.31         44.63        28.93 o                         
   8  11  14          5.53          8.57        31.21 o                         
   9  11  14          3.96         53.80        40.53 o                         
  10  11  14        152.04        275.42        64.56 o                         
   0  12  14       1363.96       1326.05        63.28 o                         
   1  12  14         11.25         24.45        19.74 o                         
   2  12  14         97.20        141.03        23.98 o                         
   3  12  14        276.15        327.54        28.85 o                         
   4  12  14         89.81        117.00        25.37 o                         
   5  12  14        113.01        120.25        27.45 o                         
   6  12  14        159.72        265.53        35.62 o                         
   7  12  14         93.41        135.82        32.07 o                         
   8  12  14         84.62        130.11        37.70 o                         
   9  12  14          2.00         81.23        39.32 o                         
   1  13  14       1053.27       1201.51        44.70 o                         
   2  13  14         28.75         64.05        21.64 o                         
   3  13  14        150.69        226.15        25.93 o                         
   4  13  14        868.53        835.56        42.81 o                         
   5  13  14       1010.77       1161.29        55.66 o                         
   6  13  14        649.61        754.57        44.38 o                         
   7  13  14        177.21        257.17        38.12 o                         
   8  13  14        134.04        223.54        40.55 o                         
   9  13  14        150.33        162.23        42.35 o                         
   0  14  14        502.77        636.46        47.97 o                         
   1  14  14        408.25        442.13        32.08 o                         
   2  14  14        694.23        794.99        39.08 o                         
   3  14  14        704.25        771.05        45.76 o                         
   4  14  14       2102.63       1916.52        54.04 o                         
   5  14  14        379.17        381.38        37.14 o                         
   6  14  14        287.13        396.93        43.42 o                         
   7  14  14        107.23        155.07        38.51 o                         
   8  14  14        316.70        274.98        44.46 o                         
   1  15  14        262.73        341.49        30.12 o                         
   2  15  14         61.11        157.53        25.90 o                         
   3  15  14        404.75        507.80        34.72 o                         
   4  15  14         88.32        168.37        29.66 o                         
   5  15  14        145.25        217.13        43.81 o                         
   6  15  14          1.46         51.42        32.36 o                         
   7  15  14          0.15         63.08        37.36 o                         
   0  16  14        283.83        262.15        47.71 o                         
   1  16  14       1837.18       1713.44        52.06 o                         
   2  16  14        140.26        197.48        28.64 o                         
   3  16  14        336.06        421.39        39.32 o                         
   4  16  14       1252.28       1156.48        59.77 o                         
   5  16  14          3.20         33.53        37.70 o                         
   6  16  14          3.78         42.89        37.32 o                         
   7  16  14         23.59        130.18        58.13 o                         
   1  17  14         29.69         93.28        25.16 o                         
   2  17  14         21.02         44.23        28.71 o                         
   3  17  14        302.62        359.37        37.46 o                         
   4  17  14         40.36         94.89        46.12 o                         
   5  17  14        231.64        234.27        51.42 o                         
   6  17  14         39.26        169.59        40.47 o                         
   0  18  14          5.38         89.78        51.92 o                         
   1  18  14       1234.03       1199.71        52.85 o                         
   2  18  14        155.23        178.41        34.30 o                         
   3  18  14        283.81        368.42        41.77 o                         
   4  18  14        117.88        132.65        38.16 o                         
   1  19  14        178.65        243.05        37.03 o                         
   2  19  14         73.78        159.11        37.54 o                         
   1   1  15        421.10        530.18        28.74 o                         
   2   1  15       1619.69       1631.41        39.33 o                         
   3   1  15       3446.10       3493.78        56.22 o                         
   4   1  15       1077.59       1196.44        49.06 o                         
   5   1  15        589.72        679.37        29.95 o                         
   6   1  15        114.96        149.77        22.34 o                         
   7   1  15        193.78        184.09        26.63 o                         
   8   1  15          4.39          6.82        24.67 o                         
   9   1  15         36.26         77.80        33.61 o                         
  10   1  15         51.76         88.98        36.33 o                         
  11   1  15          2.92         39.80        37.05 o                         
  12   1  15         27.63         73.91        41.48 o                         
   0   2  15        419.40        680.39        33.65 o                         
   1   2  15        177.12        247.86        24.86 o                         
   2   2  15        666.50        693.04        40.31 o                         
   3   2  15         12.35         25.57        19.57 o                         
   4   2  15        663.22        692.42        42.55 o                         
   5   2  15        308.26        324.82        25.58 o                         
   6   2  15        506.86        596.63        32.74 o                         
   7   2  15         14.27          6.45        20.95 o                         
   8   2  15        193.91        203.05        30.42 o                         
   9   2  15          5.52        -24.05        30.82 o                         
  10   2  15        563.76        543.99        50.04 o                         
  11   2  15         24.95         61.58        38.46 o                         
  12   2  15         12.29         83.55        41.83 o                         
   1   3  15        451.68        596.16        26.82 o                         
   2   3  15        350.20        449.32        28.08 o                         
   3   3  15        154.87        184.21        23.07 o                         
   4   3  15          6.41        -13.93        13.93 o                         
   5   3  15         36.04          6.20        17.48 o                         
   6   3  15       2889.27       2693.76        48.14 o                         
   7   3  15       2726.19       2375.66        51.45 o                         
   8   3  15        272.00        306.03        37.10 o                         
   9   3  15        559.58        553.65        46.90 o                         
  10   3  15        954.83        858.81        58.85 o                         
  11   3  15        112.28        174.46        40.53 o                         
  12   3  15        184.77        298.87        55.09 o                         
   0   4  15         16.47         18.59        19.50 o                         
   1   4  15         13.63         20.33        13.05 o                         
   2   4  15       3333.50       3452.60        50.38 o                         
   3   4  15        403.86        446.61        26.24 o                         
   4   4  15        161.52        197.18        19.98 o                         
   5   4  15       2207.32       2153.29        41.63 o                         
   6   4  15        140.47        211.66        24.99 o                         
   7   4  15        238.82        318.60        31.82 o                         
   8   4  15         55.10         15.66        28.12 o                         
   9   4  15         53.29         62.88        37.93 o                         
  10   4  15         82.04         97.71        40.23 o                         
  11   4  15          1.12         21.66        38.67 o                         
  12   4  15        240.38        301.84        58.40 o                         
   1   5  15        917.19        926.29        27.89 o                         
   2   5  15       1079.00       1146.02        29.11 o                         
   3   5  15        108.88        152.35        18.70 o                         
   4   5  15        315.19        342.95        23.72 o                         
   5   5  15         40.35         -1.08        18.38 o                         
   6   5  15        687.69        655.78        36.70 o                         
   7   5  15          2.47         17.02        23.93 o                         
   8   5  15       1710.17       1565.77        57.89 o                         
   9   5  15        153.56        169.45        40.91 o                         
  10   5  15        951.77        967.41        64.39 o                         
  11   5  15        307.98        274.55        46.67 o                         
   0   6  15       2072.76       1986.63        50.58 o                         
   1   6  15       2320.50       2251.02        41.05 o                         
   2   6  15         78.12         88.07        17.08 o                         
   3   6  15         11.31         21.59        15.83 o                         
   4   6  15        300.10        332.92        24.88 o                         
   5   6  15          5.38        -10.09        19.04 o                         
   6   6  15          8.81         33.46        24.33 o                         
   7   6  15        245.98        245.69        31.73 o                         
   8   6  15        162.37        125.31        33.99 o                         
   9   6  15        135.66        124.72        36.03 o                         
  10   6  15       2192.31       1974.32        77.11 o                         
  11   6  15        915.13        842.68        62.61 o                         
   1   7  15        237.21        298.20        23.31 o                         
   2   7  15         51.14         41.22        14.99 o                         
   3   7  15        764.94        833.50        33.56 o                         
   4   7  15         51.66         58.55        19.49 o                         
   5   7  15        129.85        178.52        25.88 o                         
   6   7  15         56.61         34.10        23.29 o                         
   7   7  15        108.43        127.85        29.66 o                         
   8   7  15         28.37        151.35        31.68 o                         
   9   7  15         66.72         71.86        34.95 o                         
  10   7  15         54.66         81.00        40.69 o                         
  11   7  15         46.21         92.65        45.16 o                         
   0   8  15       4171.88       3659.59        70.35 o                         
   1   8  15         84.73        138.00        20.43 o                         
   2   8  15          4.91         21.03        16.65 o                         
   3   8  15       1622.70       1513.17        44.42 o                         
   4   8  15          3.32         10.77        18.00 o                         
   5   8  15       1018.50       1085.35        44.50 o                         
   6   8  15        287.23        315.85        29.51 o                         
   7   8  15        686.83        788.22        47.62 o                         
   8   8  15       2321.69       2127.09        72.23 o                         
   9   8  15         10.56         25.53        34.05 o                         
  10   8  15         71.53         96.60        45.11 o                         
  11   8  15          5.01         -0.16        42.67 o                         
   1   9  15          0.50         63.01        18.36 o                         
   2   9  15       1441.24       1292.90        41.42 o                         
   3   9  15        221.32        285.62        25.89 o                         
   4   9  15          5.10         10.53        20.18 o                         
   5   9  15       1426.88       1352.43        44.47 o                         
   6   9  15         77.57        143.24        27.38 o                         
   7   9  15         26.94         22.19        31.28 o                         
   8   9  15        429.44        466.83        44.53 o                         
   9   9  15        426.08        536.61        53.30 o                         
  10   9  15         40.70        103.77        44.29 o                         
   0  10  15         35.39         84.52        29.24 o                         
   1  10  15          4.67         17.07        19.30 o                         
   2  10  15        585.43        662.24        33.93 o                         
   3  10  15        675.90        902.74        39.36 o                         
   4  10  15       2233.68       1991.44        46.59 o                         
   5  10  15        466.74        477.29        33.22 o                         
   6  10  15         58.14         88.62        29.73 o                         
   7  10  15          2.93         36.20        29.59 o                         
   8  10  15        188.60        180.64        36.40 o                         
   9  10  15         10.35         87.56        37.83 o                         
  10  10  15        110.84        205.79        60.40 o                         
   1  11  15       3792.20       3305.65        56.96 o                         
   2  11  15         38.95         88.54        21.44 o                         
   3  11  15       1971.68       1802.13        44.48 o                         
   4  11  15       4564.36       3922.35        62.81 o                         
   5  11  15         84.76        111.68        25.79 o                         
   6  11  15        266.01        265.47        36.61 o                         
   7  11  15         20.51         63.55        29.66 o                         
   8  11  15          0.23         42.01        32.83 o                         
   9  11  15        283.89        320.74        46.71 o                         
  10  11  15        218.36        267.08        54.10 o                         
   0  12  15        524.90        600.47        47.25 o                         
   1  12  15        131.17        146.58        24.44 o                         
   2  12  15        933.02       1033.08        41.07 o                         
   3  12  15        819.39        908.44        41.25 o                         
   4  12  15       2083.57       1881.16        52.45 o                         
   5  12  15        718.96        777.26        45.25 o                         
   6  12  15        189.08        192.55        34.02 o                         
   7  12  15        513.25        498.59        41.09 o                         
   8  12  15        110.66        126.65        36.75 o                         
   9  12  15        464.11        463.80        52.06 o                         
   1  13  15        137.33        215.24        25.55 o                         
   2  13  15          0.31         28.58        21.11 o                         
   3  13  15        612.16        672.45        36.47 o                         
   4  13  15         46.25         86.92        26.05 o                         
   5  13  15        301.91        320.50        35.47 o                         
   6  13  15        603.44        779.14        47.57 o                         
   7  13  15        109.77        122.19        35.70 o                         
   8  13  15        192.89        350.74        45.55 o                         
   9  13  15       1235.78       1222.36        91.08 o                         
   0  14  15        852.07       1126.64        61.31 o                         
   1  14  15         53.71        143.85        25.42 o                         
   2  14  15         59.32        158.63        24.57 o                         
   3  14  15         91.57        119.72        26.39 o                         
   4  14  15        565.29        675.80        41.92 o                         
   5  14  15          2.48         57.96        30.27 o                         
   6  14  15        476.90        588.93        45.57 o                         
   7  14  15         82.15        117.93        37.63 o                         
   8  14  15         18.34        107.94        41.45 o                         
   1  15  15          3.15         62.28        24.71 o                         
   2  15  15        428.19        467.25        36.63 o                         
   3  15  15          4.37         52.20        24.26 o                         
   4  15  15          9.95         84.16        29.14 o                         
   5  15  15       1336.52       1465.56        63.67 o                         
   6  15  15         58.35        126.18        36.08 o                         
   7  15  15         74.31        122.98        40.70 o                         
   0  16  15       1055.69       1276.59        79.63 o                         
   1  16  15         24.45         48.18        25.44 o                         
   2  16  15        171.48        228.50        32.64 o                         
   3  16  15         71.43        128.81        34.46 o                         
   4  16  15          2.20         26.99        27.20 o                         
   5  16  15        136.96        121.72        58.80 o                         
   6  16  15        502.73        613.14        55.73 o                         
   1  17  15         96.36        167.07        28.61 o                         
   2  17  15        187.05        253.66        39.36 o                         
   3  17  15         85.09        101.21        33.16 o                         
   4  17  15        138.38        200.56        39.28 o                         
   5  17  15          3.50         20.28        42.73 o                         
   0  18  15        505.35        682.06        56.50 o                         
   1  18  15        664.75        821.52        44.55 o                         
   2  18  15        403.26        495.72        43.11 o                         
   3  18  15        126.48        175.59        35.94 o                         
   4  18  15          8.55        111.10        47.37 o                         
   1  19  15         54.16        175.85        45.16 o                         
   0   0  16       1250.74       1456.45        95.76 o                         
   1   0  16        909.13        968.88        45.24 o                         
   2   0  16        481.86        585.34        43.34 o                         
   3   0  16        130.75        157.93        34.64 o                         
   4   0  16        811.22        964.42        58.62 o                         
   5   0  16       2408.79       2334.83        78.06 o                         
   6   0  16       1574.76       1443.33        57.89 o                         
   7   0  16       5030.69       4607.59        90.23 o                         
   8   0  16       4068.62       3662.26       101.37 o                         
   9   0  16         82.33         35.89        44.84 o                         
  10   0  16        262.71        234.28        57.84 o                         
  11   0  16        187.29        195.20        59.68 o                         
  12   0  16        651.09        719.49       117.54 o                         
   1   1  16       1381.35       1299.09        33.98 o                         
   2   1  16        641.30        726.89        32.07 o                         
   3   1  16        708.76        830.82        40.82 o                         
   4   1  16        408.76        437.81        31.38 o                         
   5   1  16       1599.06       1548.50        50.75 o                         
   6   1  16       7620.93       7225.25        76.22 o                         
   7   1  16        923.53        943.38        38.32 o                         
   8   1  16        172.79        198.24        36.22 o                         
   9   1  16        423.92        341.05        41.15 o                         
  10   1  16        318.03        305.58        42.12 o                         
  11   1  16        474.47        458.43        53.04 o                         
  12   1  16         94.73        143.79        43.74 o                         
   0   2  16        788.15        912.65        47.17 o                         
   1   2  16        641.95        739.73        34.05 o                         
   2   2  16         61.32         58.20        18.05 o                         
   3   2  16        261.53        331.58        29.68 o                         
   4   2  16         89.17        119.49        24.06 o                         
   5   2  16        392.22        403.84        35.59 o                         
   6   2  16          0.79         14.45        18.72 o                         
   7   2  16       2634.08       2458.83        52.85 o                         
   8   2  16        542.91        462.38        41.27 o                         
   9   2  16       1860.18       1698.24        63.96 o                         
  10   2  16        494.19        332.39        43.66 o                         
  11   2  16         31.43         77.38        42.11 o                         
  12   2  16        278.29        364.17        51.07 o                         
   1   3  16          3.78         -8.19        16.23 o                         
   2   3  16        197.01        222.45        23.09 o                         
   3   3  16         10.80        -17.77        17.77 o                         
   4   3  16        544.19        613.42        39.08 o                         
   5   3  16        785.14        787.15        37.83 o                         
   6   3  16         31.37         36.76        20.78 o                         
   7   3  16         44.01         75.45        24.72 o                         
   8   3  16        303.25        271.91        39.96 o                         
   9   3  16        442.19        455.80        48.97 o                         
  10   3  16         24.66          2.89        37.37 o                         
  11   3  16          3.35         18.64        53.49 o                         
   0   4  16         79.68         76.40        21.97 o                         
   1   4  16        791.78        863.21        26.37 o                         
   2   4  16        190.30        197.55        20.46 o                         
   3   4  16         25.75         28.22        16.17 o                         
   4   4  16          0.73         17.83        16.72 o                         
   5   4  16        387.97        467.00        30.23 o                         
   6   4  16       1079.95       1111.65        41.01 o                         
   7   4  16       3455.63       3216.20        61.23 o                         
   8   4  16        450.98        442.81        41.38 o                         
   9   4  16        212.02        207.05        42.33 o                         
  10   4  16         52.07         93.45        39.41 o                         
  11   4  16        113.02        108.29        43.31 o                         
   1   5  16       2660.23       2701.95        39.38 o                         
   2   5  16        512.49        558.35        29.10 o                         
   3   5  16       1940.74       1889.67        35.61 o                         
   4   5  16        704.64        803.34        32.00 o                         
   5   5  16        978.64        952.74        35.89 o                         
   6   5  16       1131.91       1077.74        40.64 o                         
   7   5  16        351.86        421.56        36.67 o                         
   8   5  16        951.15       1015.09        53.84 o                         
   9   5  16        260.41        325.98        44.35 o                         
  10   5  16          8.77         47.71        37.00 o                         
  11   5  16         18.66         79.00        40.37 o                         
   0   6  16          1.07         21.46        21.18 o                         
   1   6  16         11.52         37.26        16.05 o                         
   2   6  16        448.46        508.40        26.49 o                         
   3   6  16       2715.94       2464.68        42.08 o                         
   4   6  16         65.21         77.93        20.02 o                         
   5   6  16         89.69        133.83        22.75 o                         
   6   6  16         94.14        129.07        26.45 o                         
   7   6  16       1429.09       1431.02        57.28 o                         
   8   6  16         36.74         95.67        32.04 o                         
   9   6  16        952.83        894.60        58.60 o                         
  10   6  16        120.91        153.25        42.16 o                         
  11   6  16         21.61        109.76        43.05 o                         
   1   7  16         13.72         38.50        17.10 o                         
   2   7  16        457.57        568.43        27.68 o                         
   3   7  16       1447.24       1424.96        38.84 o                         
   4   7  16       6336.12       5710.87        74.79 o                         
   5   7  16       1574.34       1453.61        44.08 o                         
   6   7  16         83.11        105.21        27.31 o                         
   7   7  16       2848.36       2701.69        66.91 o                         
   8   7  16         53.92        129.10        33.99 o                         
   9   7  16         35.71         97.05        38.42 o                         
  10   7  16          2.03         41.34        38.93 o                         
  11   7  16        706.17        595.59        77.22 o                         
   0   8  16        715.84        829.63        47.25 o                         
   1   8  16       1912.25       1668.28        40.23 o                         
   2   8  16       1188.57       1208.93        39.17 o                         
   3   8  16       1310.73       1316.46        43.35 o                         
   4   8  16        207.92        214.58        27.65 o                         
   5   8  16       1375.42       1320.98        45.08 o                         
   6   8  16       3105.53       2731.52        57.58 o                         
   7   8  16         13.68         86.78        30.52 o                         
   8   8  16         77.41        127.44        33.34 o                         
   9   8  16         70.04         66.95        50.19 o                         
  10   8  16        275.65        313.49        49.67 o                         
   1   9  16       1050.26       1171.14        41.46 o                         
   2   9  16        161.78        278.30        25.96 o                         
   3   9  16        106.55        177.46        26.47 o                         
   4   9  16        492.72        644.19        38.12 o                         
   5   9  16        876.57        952.66        42.77 o                         
   6   9  16       4196.71       3697.06        72.36 o                         
   7   9  16       1755.60       1597.37        60.00 o                         
   8   9  16       1302.77       1420.32        65.66 o                         
   9   9  16        605.17        613.81        64.96 o                         
  10   9  16         76.11        156.07        52.28 o                         
   0  10  16        338.25        437.13        40.30 o                         
   1  10  16        591.02        647.06        34.39 o                         
   2  10  16         88.02        147.52        22.88 o                         
   3  10  16          4.78         34.10        22.96 o                         
   4  10  16       3220.65       2985.17        57.66 o                         
   5  10  16        356.29        455.89        33.02 o                         
   6  10  16        616.82        701.81        45.07 o                         
   7  10  16         16.94         52.95        31.07 o                         
   8  10  16        425.07        463.80        43.87 o                         
   9  10  16         30.35         75.52        43.83 o                         
  10  10  16        183.49        251.83        79.25 o                         
   1  11  16        537.77        590.64        34.41 o                         
   2  11  16       5171.57       4553.96        64.79 o                         
   3  11  16        477.52        546.53        33.50 o                         
   4  11  16        290.94        392.31        31.88 o                         
   5  11  16        433.58        393.26        35.01 o                         
   6  11  16        325.89        321.17        38.97 o                         
   7  11  16         79.80        168.81        34.86 o                         
   8  11  16        296.06        342.29        43.70 o                         
   9  11  16        246.36        328.47        50.03 o                         
   0  12  16         60.15        101.65        34.09 o                         
   1  12  16        685.61        748.49        46.51 o                         
   2  12  16         27.77        128.52        24.69 o                         
   3  12  16       3360.89       3021.62        55.32 o                         
   4  12  16        211.62        264.55        36.81 o                         
   5  12  16        968.70        976.94        54.07 o                         
   6  12  16         22.29        128.25        31.72 o                         
   7  12  16       1474.66       1535.97        66.56 o                         
   8  12  16        472.39        575.25        49.05 o                         
   9  12  16        287.33        397.75        55.15 o                         
   1  13  16       1545.44       1517.05        44.99 o                         
   2  13  16        923.98       1000.57        42.44 o                         
   3  13  16        246.48        286.90        29.79 o                         
   4  13  16        192.60        252.79        29.88 o                         
   5  13  16        126.07        238.98        48.52 o                         
   6  13  16       1311.48       1390.74        56.21 o                         
   7  13  16        439.25        558.54        48.81 o                         
   8  13  16        104.99        134.92        53.08 o                         
   0  14  16        188.98        255.56        44.81 o                         
   1  14  16       2610.85       2270.78        68.18 o                         
   2  14  16         30.57         88.66        23.36 o                         
   3  14  16         75.84        196.67        32.71 o                         
   4  14  16        224.86        309.32        39.61 o                         
   5  14  16       1524.15       1482.25        59.74 o                         
   6  14  16        216.30        273.06        41.96 o                         
   7  14  16        467.09        466.84        47.70 o                         
   8  14  16        244.71        302.10        48.27 o                         
   1  15  16        861.64        919.54        46.24 o                         
   2  15  16        639.95        688.51        39.96 o                         
   3  15  16        863.86        874.40        42.71 o                         
   4  15  16       4495.23       3725.96        71.71 o                         
   5  15  16        394.24        442.31        45.47 o                         
   6  15  16        384.98        495.58        44.71 o                         
   7  15  16        270.60        281.48        48.61 o                         
   0  16  16        532.32        593.30        68.59 o                         
   1  16  16        785.94        814.30        46.93 o                         
   2  16  16        381.03        440.11        36.65 o                         
   3  16  16        427.42        479.45        39.97 o                         
   4  16  16         11.26         22.11        32.64 o                         
   5  16  16         53.42         87.94        38.58 o                         
   6  16  16        424.70        529.48        63.92 o                         
   1  17  16          0.06         83.81        27.48 o                         
   2  17  16         16.33         63.46        29.10 o                         
   3  17  16         37.49         98.97        29.65 o                         
   4  17  16        269.72        249.96        43.20 o                         
   5  17  16        132.32         71.94        42.03 o                         
   0  18  16        516.94        752.97        67.36 o                         
   1  18  16        119.07        246.12        33.88 o                         
   2  18  16        132.79        235.94        36.38 o                         
   3  18  16        766.83        837.96        63.68 o                         
   1   1  17        503.02        550.15        27.86 o                         
   2   1  17         98.46        128.36        20.65 o                         
   3   1  17          5.11         14.56        18.95 o                         
   4   1  17       2039.03       2094.37        50.92 o                         
   5   1  17         43.39         87.77        27.79 o                         
   6   1  17       2677.47       2492.52        56.03 o                         
   7   1  17        427.31        492.30        35.17 o                         
   8   1  17          1.51         20.19        31.22 o                         
   9   1  17         64.82        100.48        32.67 o                         
  10   1  17        106.76        130.73        36.99 o                         
  11   1  17         69.93        152.54        55.69 o                         
   0   2  17        286.55        423.03        39.44 o                         
   1   2  17       1239.23       1180.30        38.21 o                         
   2   2  17        635.44        626.99        32.47 o                         
   3   2  17        493.24        526.74        32.88 o                         
   4   2  17         39.53         47.90        23.86 o                         
   5   2  17        843.18        825.78        47.08 o                         
   6   2  17          4.49         10.21        24.50 o                         
   7   2  17        135.07        143.53        26.84 o                         
   8   2  17       2676.65       2276.32        70.28 o                         
   9   2  17        490.99        500.69        45.13 o                         
  10   2  17        795.62        908.70        57.19 o                         
  11   2  17         26.34         43.83        36.38 o                         
   1   3  17        207.00        242.83        24.10 o                         
   2   3  17        264.40        278.12        26.55 o                         
   3   3  17        137.65        152.56        24.69 o                         
   4   3  17        527.39        587.03        36.53 o                         
   5   3  17         79.72        105.10        24.35 o                         
   6   3  17       1720.70       1642.11        48.38 o                         
   7   3  17        715.63        850.04        41.05 o                         
   8   3  17        208.28        237.11        43.19 o                         
   9   3  17        413.29        339.18        45.77 o                         
  10   3  17        215.05        245.33        45.40 o                         
  11   3  17        516.02        543.83        58.72 o                         
   0   4  17        365.18        485.13        33.18 o                         
   1   4  17         52.18        103.84        19.16 o                         
   2   4  17         26.02         89.45        22.40 o                         
   3   4  17        194.02        220.86        26.43 o                         
   4   4  17        233.66        283.08        26.60 o                         
   5   4  17         25.88         37.75        22.29 o                         
   6   4  17       2338.11       2198.41        47.21 o                         
   7   4  17       4254.61       3855.28        75.68 o                         
   8   4  17       1009.14        993.44        63.66 o                         
   9   4  17        461.43        494.49        47.58 o                         
  10   4  17          1.65        -24.68        33.35 o                         
  11   4  17         11.63         61.27        40.63 o                         
   1   5  17        902.29        904.28        30.86 o                         
   2   5  17       3122.93       3059.37        45.64 o                         
   3   5  17         93.23        165.32        22.16 o                         
   4   5  17        946.51        970.89        50.50 o                         
   5   5  17       6682.39       6015.41        66.62 o                         
   6   5  17       3682.13       3402.66        59.13 o                         
   7   5  17       2687.64       2411.70        61.32 o                         
   8   5  17       3079.92       3096.83        75.91 o                         
   9   5  17         21.02         34.44        36.58 o                         
  10   5  17        108.77         56.75        38.21 o                         
  11   5  17        131.09        182.24        46.42 o                         
   0   6  17       3255.41       3122.51        63.41 o                         
   1   6  17          0.86         -0.49        16.79 o                         
   2   6  17        340.94        444.46        27.12 o                         
   3   6  17         34.15         72.67        18.19 o                         
   4   6  17       1192.93       1276.12        40.51 o                         
   5   6  17         14.42         64.56        22.24 o                         
   6   6  17       1086.66       1196.03        46.37 o                         
   7   6  17       1782.95       1655.92        53.84 o                         
   8   6  17        582.38        573.99        49.96 o                         
   9   6  17       1447.37       1549.50        70.22 o                         
  10   6  17        481.64        474.58        52.78 o                         
  11   6  17        210.92        318.43        50.52 o                         
   1   7  17        518.85        591.03        31.35 o                         
   2   7  17       3877.66       3569.05        50.81 o                         
   3   7  17       1726.70       1569.96        39.12 o                         
   4   7  17       2272.57       2160.01        50.16 o                         
   5   7  17       3321.19       3064.00        55.91 o                         
   6   7  17        223.15        248.50        30.99 o                         
   7   7  17          0.07         10.43        28.55 o                         
   8   7  17          2.31          1.03        32.19 o                         
   9   7  17        358.41        443.38        58.40 o                         
  10   7  17         72.80        126.80        42.26 o                         
   0   8  17       3347.29       2765.11        66.11 o                         
   1   8  17         15.15         74.22        21.33 o                         
   2   8  17       1411.81       1475.51        53.39 o                         
   3   8  17       3836.02       3384.19        54.24 o                         
   4   8  17       4801.31       4199.73        63.71 o                         
   5   8  17       5227.45       4704.90        67.56 o                         
   6   8  17         88.32        109.05        28.98 o                         
   7   8  17         62.74        106.95        32.81 o                         
   8   8  17         11.32          4.49        32.49 o                         
   9   8  17          0.00         62.48        41.04 o                         
  10   8  17          2.61        -35.20        42.08 o                         
   1   9  17        167.44        267.63        27.50 o                         
   2   9  17        524.48        599.39        32.66 o                         
   3   9  17         74.05        178.17        24.93 o                         
   4   9  17       3106.91       2777.39        58.29 o                         
   5   9  17          1.11         22.26        22.65 o                         
   6   9  17          6.87         12.21        26.35 o                         
   7   9  17          1.02         90.21        30.86 o                         
   8   9  17          7.92        115.54        36.07 o                         
   9   9  17        439.85        486.78        52.92 o                         
  10   9  17        184.18        201.95        52.04 o                         
   0  10  17       4024.28       3504.19        77.83 o                         
   1  10  17        601.09        742.83        38.40 o                         
   2  10  17       2676.70       2249.73        49.12 o                         
   3  10  17       1364.56       1390.49        53.75 o                         
   4  10  17         67.75        202.13        26.28 o                         
   5  10  17        749.72        782.79        41.20 o                         
   6  10  17       3388.66       3117.22        90.70 o                         
   7  10  17       1720.60       1619.65        60.19 o                         
   8  10  17         91.65        167.27        38.60 o                         
   9  10  17       2232.09       2121.02        83.00 o                         
   1  11  17       1962.26       1795.40        46.56 o                         
   2  11  17       3489.12       3142.15        57.23 o                         
   3  11  17       4234.20       3731.75        61.88 o                         
   4  11  17       4348.66       3793.65        62.42 o                         
   5  11  17        669.91        720.45        46.25 o                         
   6  11  17          2.02         80.16        29.87 o                         
   7  11  17       1153.19       1137.68        56.47 o                         
   8  11  17        223.59        402.83        47.29 o                         
   9  11  17         46.87        171.94        45.97 o                         
   0  12  17         14.65         19.06        30.29 o                         
   1  12  17         17.41         61.62        22.19 o                         
   2  12  17        230.24        354.69        30.22 o                         
   3  12  17        332.69        455.95        31.94 o                         
   4  12  17          2.75         24.71        27.29 o                         
   5  12  17       1157.81       1246.48        60.26 o                         
   6  12  17       1116.82       1211.44        58.25 o                         
   7  12  17        136.11        141.31        35.35 o                         
   8  12  17       1611.99       1571.88        70.91 o                         
   1  13  17        218.44        277.65        36.64 o                         
   2  13  17         87.48        152.50        25.47 o                         
   3  13  17          9.51        131.83        25.46 o                         
   4  13  17        872.07       1010.02        48.98 o                         
   5  13  17         44.54        126.45        35.44 o                         
   6  13  17        885.36        931.27        53.52 o                         
   7  13  17         76.95        150.54        39.22 o                         
   8  13  17       1764.07       1741.42        78.48 o                         
   0  14  17         11.11        132.73        55.26 o                         
   1  14  17        838.48        814.24        43.41 o                         
   2  14  17       1084.51       1327.05        57.97 o                         
   3  14  17       1192.61       1331.62        50.76 o                         
   4  14  17       1140.99       1149.96        52.49 o                         
   5  14  17        126.98        250.68        37.89 o                         
   6  14  17        552.23        673.36        58.00 o                         
   7  14  17          0.56         32.97        38.33 o                         
   1  15  17         51.29        132.05        29.21 o                         
   2  15  17         46.13         19.91        26.97 o                         
   3  15  17        115.92        239.16        32.75 o                         
   4  15  17        203.39        226.24        34.81 o                         
   5  15  17        625.14        726.49        50.49 o                         
   6  15  17        306.75        330.73        49.20 o                         
   0  16  17         17.74         26.44        57.36 o                         
   1  16  17       3234.71       2757.57        62.65 o                         
   2  16  17         59.30        114.56        36.06 o                         
   3  16  17        827.43        788.40        48.80 o                         
   4  16  17         65.80        118.31        36.05 o                         
   5  16  17         21.20        146.02        36.39 o                         
   1  17  17        176.76        242.47        31.96 o                         
   2  17  17        831.93        916.40        54.05 o                         
   3  17  17         32.02         67.83        34.04 o                         
   4  17  17        237.26        239.56        45.74 o                         
   0  18  17        634.90        641.36        63.63 o                         
   1  18  17        493.14        642.12        42.30 o                         
   2  18  17         75.95         96.34        36.05 o                         
   0   0  18       1349.90       1234.49        95.44 o                         
   1   0  18        116.68        154.46        28.14 o                         
   2   0  18        875.29        910.26        57.31 o                         
   3   0  18       1977.87       1890.76        66.48 o                         
   4   0  18        170.12        189.64        42.51 o                         
   5   0  18        163.57        110.73        35.57 o                         
   6   0  18       1716.59       1783.91        83.35 o                         
   7   0  18          2.06        -15.38        33.40 o                         
   8   0  18         14.33         34.13        46.62 o                         
   9   0  18       1184.64       1044.26        75.02 o                         
  10   0  18         61.30        169.22        51.77 o                         
  11   0  18        940.38       1038.92       140.96 o                         
   1   1  18        199.99        228.60        22.18 o                         
   2   1  18        711.82        773.50        35.21 o                         
   3   1  18        254.59        334.19        29.06 o                         
   4   1  18        329.43        505.68        38.45 o                         
   5   1  18          3.88         96.02        27.75 o                         
   6   1  18       5276.82       4840.70        86.63 o                         
   7   1  18       3668.58       3164.37        70.94 o                         
   8   1  18          0.04        -15.45        29.44 o                         
   9   1  18        347.40        390.79        41.19 o                         
  10   1  18       1386.60       1352.97        67.96 o                         
  11   1  18        133.80        228.88        47.71 o                         
   0   2  18       2074.18       1874.70        69.04 o                         
   1   2  18        482.38        547.32        31.43 o                         
   2   2  18        138.44        128.77        21.94 o                         
   3   2  18         42.57         44.16        21.38 o                         
   4   2  18       4668.36       4157.98        72.16 o                         
   5   2  18        334.53        332.78        39.81 o                         
   6   2  18       5445.67       4847.26        86.64 o                         
   7   2  18       3562.00       3124.81        63.03 o                         
   8   2  18          2.73         -6.03        31.84 o                         
   9   2  18        759.43        679.03        53.39 o                         
  10   2  18          0.52          9.27        35.23 o                         
  11   2  18         19.85         86.75        42.03 o                         
   1   3  18         35.46         30.55        19.05 o                         
   2   3  18        976.81       1006.23        43.31 o                         
   3   3  18       1073.38       1111.14        46.07 o                         
   4   3  18        959.72       1085.79        47.81 o                         
   5   3  18       8783.51       7852.45       120.51 o                         
   6   3  18       1586.83       1572.64        60.75 o                         
   7   3  18       2079.08       2024.69        52.76 o                         
   8   3  18        194.31        111.69        35.05 o                         
   9   3  18        466.39        582.64        47.57 o                         
  10   3  18        822.27        860.64        59.37 o                         
  11   3  18         20.53         40.83        42.29 o                         
   0   4  18        842.28        810.34        37.61 o                         
   1   4  18        678.25        765.33        44.75 o                         
   2   4  18        273.78        312.89        28.17 o                         
   3   4  18       2078.00       1847.33        52.55 o                         
   4   4  18        976.71        999.56        46.49 o                         
   5   4  18       3374.98       2908.20        63.17 o                         
   6   4  18        212.64        213.31        32.47 o                         
   7   4  18         39.35         69.92        27.81 o                         
   8   4  18        409.20        392.66        50.69 o                         
   9   4  18        111.38        165.47        38.77 o                         
  10   4  18         32.73         47.72        39.86 o                         
  11   4  18        266.00        266.40        48.29 o                         
   1   5  18        634.43        671.87        29.56 o                         
   2   5  18        465.17        561.83        30.44 o                         
   3   5  18         49.54        114.44        24.00 o                         
   4   5  18        496.33        573.72        34.88 o                         
   5   5  18        185.60        355.56        33.05 o                         
   6   5  18        473.74        498.37        35.15 o                         
   7   5  18        821.96        928.40        47.01 o                         
   8   5  18         58.93         84.04        39.95 o                         
   9   5  18          2.83         11.96        42.20 o                         
  10   5  18          5.63          3.92        38.17 o                         
  11   5  18        150.99        144.14        45.25 o                         
   0   6  18        799.05        833.53        45.27 o                         
   1   6  18        945.80       1040.24        38.22 o                         
   2   6  18        817.13        853.63        34.05 o                         
   3   6  18        675.19        755.62        31.95 o                         
   4   6  18        547.96        708.21        32.98 o                         
   5   6  18       2234.25       2099.10        47.96 o                         
   6   6  18       1140.56       1243.36        49.66 o                         
   7   6  18        362.58        264.64        37.98 o                         
   8   6  18        503.92        454.24        48.72 o                         
   9   6  18         70.34         48.10        38.89 o                         
  10   6  18         54.45        182.13        43.08 o                         
   1   7  18       1983.05       1830.55        41.75 o                         
   2   7  18        826.37        871.70        35.52 o                         
   3   7  18        697.40        805.00        35.79 o                         
   4   7  18      11463.93      10109.81        88.25 o                         
   5   7  18       2954.01       2672.37        55.91 o                         
   6   7  18       1327.91       1424.69        53.97 o                         
   7   7  18        224.82        263.83        36.15 o                         
   8   7  18       1144.33       1186.00        62.79 o                         
   9   7  18        439.40        543.38        55.33 o                         
  10   7  18        914.08       1076.75        73.15 o                         
   0   8  18        617.94        632.91        45.27 o                         
   1   8  18         83.63        134.01        24.93 o                         
   2   8  18       1380.17       1311.89        56.24 o                         
   3   8  18         35.72         57.18        20.69 o                         
   4   8  18        346.02        370.17        31.19 o                         
   5   8  18        749.46        798.88        44.44 o                         
   6   8  18        399.24        485.66        39.83 o                         
   7   8  18       1184.15       1334.94        62.27 o                         
   8   8  18       4291.42       3629.75       104.33 o                         
   9   8  18         45.15        135.29        47.99 o                         
  10   8  18         61.64         98.53        49.55 o                         
   1   9  18        141.08        182.01        25.60 o                         
   2   9  18       4469.72       4223.56        60.23 o                         
   3   9  18        108.53        149.24        26.01 o                         
   4   9  18          1.58         95.61        25.12 o                         
   5   9  18        278.33        369.69        34.15 o                         
   6   9  18         61.37         85.49        29.56 o                         
   7   9  18         76.35        137.83        33.95 o                         
   8   9  18       2190.99       2150.17        73.17 o                         
   9   9  18        326.15        326.15        50.32 o                         
   0  10  18       1502.77       1403.92        59.00 o                         
   1  10  18       3035.18       2618.76        56.46 o                         
   2  10  18       1719.97       1600.92        44.60 o                         
   3  10  18        831.87        900.38        49.02 o                         
   4  10  18       1448.94       1508.45        51.50 o                         
   5  10  18         10.81         41.90        28.89 o                         
   6  10  18       1821.36       1830.74        60.47 o                         
   7  10  18        517.54        590.41        45.96 o                         
   8  10  18          0.15         80.40        41.26 o                         
   9  10  18        953.94       1023.25        77.39 o                         
   1  11  18       1095.89       1234.01        56.75 o                         
   2  11  18       1386.60       1419.38        48.91 o                         
   3  11  18        607.44        590.61        37.87 o                         
   4  11  18       4081.27       3495.78        63.96 o                         
   5  11  18        244.56        390.09        40.92 o                         
   6  11  18        386.37        422.87        40.07 o                         
   7  11  18         17.17        137.02        39.94 o                         
   8  11  18        161.66        210.41        54.49 o                         
   9  11  18        535.06        587.97        65.29 o                         
   0  12  18        313.95        309.74        44.44 o                         
   1  12  18       1179.55       1243.36        47.46 o                         
   2  12  18          0.31         57.14        23.56 o                         
   3  12  18        352.67        419.74        31.76 o                         
   4  12  18         82.00        119.62        31.38 o                         
   5  12  18        312.10        263.19        40.28 o                         
   6  12  18        264.43        340.07        39.75 o                         
   7  12  18          2.54         74.94        37.84 o                         
   8  12  18        128.90        162.75        56.10 o                         
   1  13  18         14.09         83.27        30.17 o                         
   2  13  18         63.04        128.46        24.37 o                         
   3  13  18        492.59        694.11        40.75 o                         
   4  13  18         18.65         85.73        33.02 o                         
   5  13  18       1801.46       1924.07        68.34 o                         
   6  13  18       1041.23       1252.47        73.27 o                         
   7  13  18        120.50        259.73        50.80 o                         
   0  14  18        659.36        868.58        76.06 o                         
   1  14  18         26.15        181.68        31.33 o                         
   2  14  18        161.79        242.11        30.20 o                         
   3  14  18       1488.07       1455.20        55.85 o                         
   4  14  18        644.67        781.01        53.81 o                         
   5  14  18         86.89        167.34        36.81 o                         
   6  14  18         47.67        150.91        62.69 o                         
   7  14  18       1037.61        940.84        62.61 o                         
   1  15  18          3.50         70.48        31.88 o                         
   2  15  18        157.44        252.99        35.12 o                         
   3  15  18        170.50        261.33        35.30 o                         
   4  15  18         26.69         90.08        36.79 o                         
   5  15  18        223.09        290.55        46.59 o                         
   6  15  18        283.49        329.19        64.09 o                         
   0  16  18        267.83        500.61        62.98 o                         
   1  16  18        600.74        680.06        49.57 o                         
   2  16  18        184.28        191.25        38.16 o                         
   3  16  18         49.53        152.79        35.51 o                         
   4  16  18        213.73        294.28        47.72 o                         
   5  16  18        845.74        874.70        61.84 o                         
   1  17  18        254.31        281.73        36.53 o                         
   2  17  18         20.17        102.25        35.56 o                         
   3  17  18        952.55        982.23        53.64 o                         
   1   1  19          0.43        -10.38        18.09 o                         
   2   1  19        331.53        353.67        27.93 o                         
   3   1  19        172.23        235.54        31.42 o                         
   4   1  19       1613.58       1523.67        50.62 o                         
   5   1  19       7719.30       6998.79        94.67 o                         
   6   1  19         18.32         32.18        36.24 o                         
   7   1  19       1835.91       1800.29        91.80 o                         
   8   1  19        768.41        777.46        50.43 o                         
   9   1  19         11.00         74.29        38.32 o                         
  10   1  19         26.45        110.23        36.48 o                         
  11   1  19         59.15        195.68        44.58 o                         
   0   2  19         15.47         77.81        45.12 o                         
   1   2  19         70.89         69.36        19.54 o                         
   2   2  19          6.09         44.69        20.64 o                         
   3   2  19       5690.36       5186.79        81.86 o                         
   4   2  19       2274.74       2175.32        56.94 o                         
   5   2  19        448.42        477.94        38.73 o                         
   6   2  19        317.58        310.94        43.65 o                         
   7   2  19        332.99        257.36        51.66 o                         
   8   2  19        815.44        818.57        50.00 o                         
   9   2  19        174.18        150.11        38.72 o                         
  10   2  19         79.91        196.08        43.33 o                         
  11   2  19         98.56        224.72        61.16 o                         
   1   3  19       1518.75       1313.53        41.67 o                         
   2   3  19        107.38        112.58        25.23 o                         
   3   3  19         32.64         29.82        23.89 o                         
   4   3  19       1286.69       1302.34        53.54 o                         
   5   3  19       8221.87       7289.31       101.28 o                         
   6   3  19         86.31        130.08        36.30 o                         
   7   3  19       2638.93       2247.03        79.82 o                         
   8   3  19        356.55        449.62        47.80 o                         
   9   3  19         40.85         40.03        35.00 o                         
  10   3  19        110.33        186.21        40.99 o                         
  11   3  19         28.51         69.43        41.15 o                         
   0   4  19        724.60        793.49        41.20 o                         
   1   4  19        813.82        920.78        39.80 o                         
   2   4  19       1577.48       1467.06        47.41 o                         
   3   4  19       2423.86       2247.72        58.94 o                         
   4   4  19        599.99        619.79        40.65 o                         
   5   4  19       2427.78       2167.85        78.02 o                         
   6   4  19       1956.67       1819.80        57.75 o                         
   7   4  19        434.45        487.10        41.87 o                         
   8   4  19        181.72        270.61        40.90 o                         
   9   4  19        318.78        332.36        42.13 o                         
  10   4  19          7.53         74.51        39.23 o                         
   1   5  19         76.35         92.60        21.20 o                         
   2   5  19         18.02         46.07        20.91 o                         
   3   5  19        498.53        559.70        39.30 o                         
   4   5  19        640.08        809.54        47.06 o                         
   5   5  19        204.11        217.19        35.24 o                         
   6   5  19          3.28         99.85        25.32 o                         
   7   5  19        442.33        456.78        40.34 o                         
   8   5  19         29.28         71.79        35.78 o                         
   9   5  19         51.30          4.22        36.89 o                         
  10   5  19        127.82        101.01        40.01 o                         
   0   6  19       3762.97       3517.30        69.96 o                         
   1   6  19         94.51         99.85        22.02 o                         
   2   6  19          0.92          3.59        20.29 o                         
   3   6  19       2216.93       1969.55        51.31 o                         
   4   6  19        477.30        572.94        36.25 o                         
   5   6  19        223.73        242.30        33.23 o                         
   6   6  19        436.97        438.84        34.27 o                         
   7   6  19       6609.49       5838.49        95.82 o                         
   8   6  19        109.67        137.41        38.22 o                         
   9   6  19        874.83        863.90        61.81 o                         
  10   6  19        112.16        128.42        44.94 o                         
   1   7  19        464.12        562.99        32.48 o                         
   2   7  19          1.70          2.76        19.31 o                         
   3   7  19       1547.54       1397.33        49.10 o                         
   4   7  19        452.50        462.61        30.45 o                         
   5   7  19         86.10        116.94        29.73 o                         
   6   7  19        436.84        431.13        37.65 o                         
   7   7  19        837.97        940.88        54.89 o                         
   8   7  19        262.52        195.15        43.69 o                         
   9   7  19        877.30        941.62        61.35 o                         
  10   7  19         84.11         59.71        50.13 o                         
   0   8  19        159.58        232.40        38.34 o                         
   1   8  19       4932.60       4528.33        65.27 o                         
   2   8  19        285.11        342.67        30.29 o                         
   3   8  19       7121.94       6245.64        75.18 o                         
   4   8  19        109.76        140.94        24.83 o                         
   5   8  19        822.07        837.96        44.60 o                         
   6   8  19        117.70        134.50        29.17 o                         
   7   8  19       5040.93       4620.22        89.61 o                         
   8   8  19        544.68        636.83        53.70 o                         
   9   8  19        487.34        555.00        55.27 o                         
   1   9  19       2272.56       2109.69        50.98 o                         
   2   9  19        333.17        456.49        32.80 o                         
   3   9  19        222.79        295.33        28.67 o                         
   4   9  19          0.42         32.43        22.80 o                         
   5   9  19          8.11         90.21        28.96 o                         
   6   9  19        847.37        868.75        47.74 o                         
   7   9  19       1568.14       1467.61        64.00 o                         
   8   9  19        724.03        736.88        57.25 o                         
   9   9  19        405.20        476.60        55.88 o                         
   0  10  19         49.37         45.78        31.71 o                         
   1  10  19          2.23         38.63        23.31 o                         
   2  10  19       1432.78       1528.23        49.21 o                         
   3  10  19        377.55        503.22        36.17 o                         
   4  10  19         19.78         43.30        24.46 o                         
   5  10  19       1194.11       1214.39        54.25 o                         
   6  10  19        255.78        279.38        35.37 o                         
   7  10  19        508.44        495.05        48.59 o                         
   8  10  19          9.97         38.03        40.62 o                         
   9  10  19          1.57         29.82        43.49 o                         
   1  11  19        555.89        614.33        36.28 o                         
   2  11  19          4.95         56.48        23.06 o                         
   3  11  19        739.55        860.44        43.92 o                         
   4  11  19        233.79        232.73        33.32 o                         
   5  11  19       1369.43       1340.40        55.53 o                         
   6  11  19        599.45        629.94        48.56 o                         
   7  11  19        147.72        236.43        43.51 o                         
   8  11  19         21.86        145.64        40.65 o                         
   0  12  19        127.71        229.00        40.00 o                         
   1  12  19       1008.99       1096.73        47.38 o                         
   2  12  19         64.23        156.15        25.64 o                         
   3  12  19       1402.96       1417.12        53.75 o                         
   4  12  19          6.16         28.14        33.22 o                         
   5  12  19        132.76        164.86        34.01 o                         
   6  12  19        105.01        227.30        46.30 o                         
   7  12  19          6.19         89.75        42.16 o                         
   8  12  19        526.67        731.49        71.05 o                         
   1  13  19         92.28        253.43        38.14 o                         
   2  13  19        143.99        183.29        29.41 o                         
   3  13  19        501.63        623.29        43.17 o                         
   4  13  19        629.84        751.31        48.54 o                         
   5  13  19        318.17        356.31        42.96 o                         
   6  13  19        320.62        404.18        44.04 o                         
   7  13  19        402.72        531.08        54.91 o                         
   0  14  19        553.71        670.56        56.70 o                         
   1  14  19       1721.36       1730.52        55.31 o                         
   2  14  19        905.77        909.64        49.51 o                         
   3  14  19        190.33        346.03        35.91 o                         
   4  14  19         19.22        119.52        43.45 o                         
   5  14  19        126.76        189.41        38.46 o                         
   6  14  19        515.51        542.56        61.96 o                         
   1  15  19        209.04        274.05        40.10 o                         
   2  15  19          2.00         57.48        30.89 o                         
   3  15  19        288.36        324.87        39.27 o                         
   4  15  19        230.11        320.55        46.69 o                         
   5  15  19        155.46        196.40        55.92 o                         
   0  16  19       1560.19       1731.06        96.96 o                         
   1  16  19          1.68         62.26        34.13 o                         
   2  16  19        290.25        394.91        46.32 o                         
   3  16  19         52.95        103.38        37.00 o                         
   4  16  19         12.66         12.30        40.56 o                         
   1  17  19         12.36         19.15        35.78 o                         
   2  17  19        251.49        420.97        48.95 o                         
   0   0  20        347.50        315.56        70.10 o                         
   1   0  20        248.16        299.35        38.07 o                         
   2   0  20         77.48         39.93        31.05 o                         
   3   0  20       8325.27       7466.83       126.98 o                         
   4   0  20       1081.18       1137.56        70.39 o                         
   5   0  20        514.93        474.07        57.18 o                         
   6   0  20        384.79        345.54       110.30 o                         
   7   0  20       2946.72       2633.93       147.84 o                         
   8   0  20          5.35         83.18        75.50 o                         
   9   0  20          7.26         75.50        53.60 o                         
  10   0  20         25.33         58.50        46.43 o                         
   1   1  20         13.77         73.37        23.08 o                         
   2   1  20       2509.37       2136.81        51.74 o                         
   3   1  20       2425.91       2172.48        56.45 o                         
   4   1  20       2497.91       2234.97        57.43 o                         
   5   1  20       9514.81       8402.56       106.58 o                         
   6   1  20       1561.93       1701.98       105.70 o                         
   7   1  20        111.02        148.08        53.50 o                         
   8   1  20         13.14         56.13        52.19 o                         
   9   1  20        520.77        610.54        50.17 o                         
  10   1  20         67.23         67.24        43.00 o                         
   0   2  20        216.81        315.08        59.14 o                         
   1   2  20       1386.61       1392.67        44.24 o                         
   2   2  20         59.35         82.42        23.14 o                         
   3   2  20       1117.80       1044.23        48.68 o                         
   4   2  20      10298.85       8980.47       103.52 o                         
   5   2  20       2162.13       1853.34        63.61 o                         
   6   2  20          1.34        -20.16        36.77 o                         
   7   2  20         65.96         59.66        40.10 o                         
   8   2  20         57.34         58.42        56.26 o                         
   9   2  20          6.55         46.40        31.73 o                         
  10   2  20        115.14        237.72        43.21 o                         
   1   3  20       1448.39       1288.45        54.42 o                         
   2   3  20         31.23         89.51        25.76 o                         
   3   3  20        229.87        254.42        31.40 o                         
   4   3  20        783.35        923.16        47.42 o                         
   5   3  20       8379.41       7295.36       108.13 o                         
   6   3  20        567.88        693.87        82.80 o                         
   7   3  20       1788.96       1626.84        83.75 o                         
   8   3  20         32.28         80.15        37.55 o                         
   9   3  20        593.18        674.24        56.42 o                         
  10   3  20         31.40        115.56        43.80 o                         
   0   4  20       3923.36       3562.72        65.11 o                         
   1   4  20       2279.70       2236.17        61.10 o                         
   2   4  20       5313.09       4891.23        73.89 o                         
   3   4  20       5619.18       5250.24        84.70 o                         
   4   4  20        624.61        754.04        44.46 o                         
   5   4  20        228.20        202.88        36.38 o                         
   6   4  20        324.18        400.34        50.03 o                         
   7   4  20       5210.86       4474.69        97.08 o                         
   8   4  20        192.99        229.62        43.92 o                         
   9   4  20        293.61        321.68        47.45 o                         
  10   4  20        626.72        784.86        55.90 o                         
   1   5  20       2006.35       1829.70        48.29 o                         
   2   5  20       1194.07       1174.36        47.86 o                         
   3   5  20       6097.30       5493.41        90.20 o                         
   4   5  20        680.97        719.39        46.12 o                         
   5   5  20       2244.99       2114.25        74.85 o                         
   6   5  20       3082.18       2689.67        74.27 o                         
   7   5  20        417.68        540.20        50.97 o                         
   8   5  20        978.48       1015.61        57.10 o                         
   9   5  20          7.57         29.43        36.25 o                         
  10   5  20         41.32        151.24        44.91 o                         
   0   6  20         43.55        139.49        31.15 o                         
   1   6  20        350.52        447.40        29.89 o                         
   2   6  20        260.02        333.88        28.93 o                         
   3   6  20        359.25        423.85        31.65 o                         
   4   6  20        535.39        622.53        38.21 o                         
   5   6  20        966.52        953.33        50.29 o                         
   6   6  20          3.55         59.43        34.84 o                         
   7   6  20        194.86        245.47        36.76 o                         
   8   6  20         67.74        156.41        38.99 o                         
   9   6  20        108.69         97.92        54.52 o                         
  10   6  20        639.18        628.45        71.54 o                         
   1   7  20        133.76        144.79        23.99 o                         
   2   7  20         35.14         54.04        21.92 o                         
   3   7  20        265.48        366.10        29.20 o                         
   4   7  20        553.44        581.48        37.64 o                         
   5   7  20       2085.61       1931.31        54.34 o                         
   6   7  20        695.90        691.79        43.41 o                         
   7   7  20        788.54        783.14        71.03 o                         
   8   7  20       1378.35       1417.85        66.24 o                         
   9   7  20          0.23         54.03        60.24 o                         
   0   8  20        521.90        674.29        66.79 o                         
   1   8  20          0.40          9.84        22.03 o                         
   2   8  20       3833.48       3423.71        56.73 o                         
   3   8  20       1192.31       1228.24        44.74 o                         
   4   8  20        182.95        196.24        28.93 o                         
   5   8  20       1070.45       1023.29        50.44 o                         
   6   8  20         22.33         71.79        33.83 o                         
   7   8  20        192.18        260.62        45.00 o                         
   8   8  20       1042.05       1077.34        62.99 o                         
   9   8  20         95.38        156.89        45.61 o                         
   1   9  20        570.12        764.24        39.89 o                         
   2   9  20       1541.33       1571.07        66.08 o                         
   3   9  20        107.47         79.42        26.26 o                         
   4   9  20        311.11        344.27        36.13 o                         
   5   9  20         15.41         30.76        27.16 o                         
   6   9  20         56.32         83.77        40.79 o                         
   7   9  20        150.15        265.90        48.05 o                         
   8   9  20        245.53        294.47        55.80 o                         
   9   9  20         77.88        282.66        50.73 o                         
   0  10  20        543.94        664.76        54.00 o                         
   1  10  20        244.64        312.30        28.33 o                         
   2  10  20         44.82         55.96        24.90 o                         
   3  10  20        194.27        259.26        31.09 o                         
   4  10  20         44.57         62.42        27.66 o                         
   5  10  20        808.11        882.06        49.69 o                         
   6  10  20        104.80        202.57        48.61 o                         
   7  10  20        120.63        233.96        40.25 o                         
   8  10  20        391.42        523.43        62.24 o                         
   1  11  20       1093.90       1295.45        47.03 o                         
   2  11  20         38.97         91.06        26.23 o                         
   3  11  20         20.28         91.28        28.10 o                         
   4  11  20        132.19        177.58        39.95 o                         
   5  11  20       4713.16       3986.12        77.60 o                         
   6  11  20          9.57        142.62        38.52 o                         
   7  11  20         61.06        174.81        43.89 o                         
   8  11  20          6.77        123.74        45.92 o                         
   0  12  20          0.57         25.08        33.67 o                         
   1  12  20       1172.30       1326.90        48.26 o                         
   2  12  20        435.39        572.84        39.44 o                         
   3  12  20        387.07        485.88        40.43 o                         
   4  12  20          0.28         77.10        30.46 o                         
   5  12  20        267.87        348.30        43.85 o                         
   6  12  20        711.96        796.98        57.73 o                         
   7  12  20         14.87        173.19        45.09 o                         
   1  13  20        206.31        300.18        30.90 o                         
   2  13  20         73.31        177.69        35.06 o                         
   3  13  20        275.33        346.73        52.15 o                         
   4  13  20        143.23        272.32        37.82 o                         
   5  13  20          4.80         63.64        40.88 o                         
   6  13  20        506.20        520.73        50.98 o                         
   0  14  20       1705.64       1670.46        86.17 o                         
   1  14  20       3361.20       3019.56        65.03 o                         
   2  14  20         52.76        114.32        32.80 o                         
   3  14  20       1009.90       1196.17        79.96 o                         
   4  14  20          3.34        122.98        39.36 o                         
   5  14  20         13.35        126.91        40.75 o                         
   6  14  20        797.39        837.91        64.74 o                         
   1  15  20        296.88        312.39        39.03 o                         
   2  15  20          0.58        100.84        32.40 o                         
   3  15  20          1.79        117.58        38.13 o                         
   4  15  20          1.77         84.57        43.96 o                         
   0  16  20        169.84         85.49        61.44 o                         
   1  16  20          4.16         88.88        36.33 o                         
   2  16  20         65.37         71.50        38.45 o                         
   3  16  20         26.15        111.91        47.73 o                         
   1   1  21          1.45         -3.29        19.43 o                         
   2   1  21        745.25        825.12        39.88 o                         
   3   1  21         41.15         77.05        27.14 o                         
   4   1  21       2267.07       2009.53        57.99 o                         
   5   1  21       1152.75       1190.08        69.21 o                         
   6   1  21       4812.68       4246.14       121.00 o                         
   7   1  21        455.05        487.53        59.94 o                         
   8   1  21        430.60        430.34        72.98 o                         
   9   1  21        334.21        305.69        61.58 o                         
  10   1  21        173.12        213.83        43.74 o                         
   0   2  21        906.94        926.01        89.93 o                         
   1   2  21        536.36        598.80        34.27 o                         
   2   2  21          0.31         32.42        24.55 o                         
   3   2  21       3374.69       3027.23        63.07 o                         
   4   2  21       1871.19       1810.30        57.82 o                         
   5   2  21         34.31         76.55        38.53 o                         
   6   2  21         30.05         97.49        51.95 o                         
   7   2  21        483.70        586.98        65.16 o                         
   8   2  21        194.95        203.32        64.95 o                         
   9   2  21          1.62        -27.95        57.06 o                         
  10   2  21        662.73        750.40        55.62 o                         
   1   3  21       1203.02       1218.71        41.84 o                         
   2   3  21        789.90        786.18        46.68 o                         
   3   3  21        340.94        415.54        36.89 o                         
   4   3  21       1019.32       1112.96        57.95 o                         
   5   3  21        829.15        862.93        61.60 o                         
   6   3  21         24.43         20.83        35.83 o                         
   7   3  21       1069.89       1100.33        79.03 o                         
   8   3  21        313.82        208.95        56.27 o                         
   9   3  21         27.34         82.51        44.98 o                         
  10   3  21        203.26        268.68        45.58 o                         
   0   4  21         61.71        145.16        30.04 o                         
   1   4  21       1386.96       1378.34        47.46 o                         
   2   4  21        115.87        221.17        31.21 o                         
   3   4  21        642.38        697.49        41.50 o                         
   4   4  21        472.54        506.60        44.22 o                         
   5   4  21       2468.35       2223.59        74.20 o                         
   6   4  21         54.32         47.06        35.44 o                         
   7   4  21        139.72        125.60        63.95 o                         
   8   4  21        190.54        247.61        48.55 o                         
   9   4  21        142.18         90.33        45.21 o                         
  10   4  21         11.48         66.04        48.52 o                         
   1   5  21        565.90        638.95        36.98 o                         
   2   5  21       9010.32       8080.19       105.73 o                         
   3   5  21       9119.38       8035.33        99.27 o                         
   4   5  21       1660.70       1782.50        79.08 o                         
   5   5  21        718.27        697.34        58.31 o                         
   6   5  21        278.55        297.68        53.46 o                         
   7   5  21        393.75        492.43        58.05 o                         
   8   5  21       1012.44       1076.45        73.90 o                         
   9   5  21        204.55        249.79        41.89 o                         
  10   5  21        114.83        148.00        44.06 o                         
   0   6  21        341.55        398.46        38.61 o                         
   1   6  21       1125.77       1136.56        41.82 o                         
   2   6  21        886.38        966.56        42.94 o                         
   3   6  21        909.69       1048.61        47.14 o                         
   4   6  21       8430.60       7260.97       113.47 o                         
   5   6  21       2191.36       1916.38        73.24 o                         
   6   6  21        240.54        239.26        40.04 o                         
   7   6  21        272.67        342.80        55.09 o                         
   8   6  21        125.80        193.57        38.48 o                         
   9   6  21        189.09        212.78        44.39 o                         
   1   7  21         19.93         27.29        21.88 o                         
   2   7  21       1088.74       1113.24        47.73 o                         
   3   7  21        810.14        876.49        42.81 o                         
   4   7  21       3391.23       2885.24        68.33 o                         
   5   7  21        976.21       1085.77        52.87 o                         
   6   7  21        383.25        416.52        52.42 o                         
   7   7  21        551.71        656.92        72.04 o                         
   8   7  21         12.44         89.53        37.22 o                         
   9   7  21        705.24        751.28        73.06 o                         
   0   8  21       4135.31       3635.59        79.37 o                         
   1   8  21       4364.13       3833.39        62.16 o                         
   2   8  21       4482.06       4014.45        62.56 o                         
   3   8  21       2060.59       2032.12        52.17 o                         
   4   8  21        604.14        686.97        39.80 o                         
   5   8  21        469.11        535.03        39.01 o                         
   6   8  21        311.62        415.33        40.41 o                         
   7   8  21       4622.24       4110.36        94.48 o                         
   8   8  21         13.21         67.15        37.30 o                         
   9   8  21       1025.85       1163.18        89.42 o                         
   1   9  21        882.71       1149.85        50.08 o                         
   2   9  21        358.51        448.82        33.51 o                         
   3   9  21        786.29       1018.89        56.26 o                         
   4   9  21        331.67        333.19        33.19 o                         
   5   9  21       1490.25       1478.65        61.38 o                         
   6   9  21        112.97        158.13        40.55 o                         
   7   9  21        429.92        563.42        62.14 o                         
   8   9  21         98.87        158.49        41.67 o                         
   0  10  21         43.85         45.81        32.58 o                         
   1  10  21         48.12         79.45        24.20 o                         
   2  10  21          4.66         23.21        24.49 o                         
   3  10  21        943.25       1070.75        49.30 o                         
   4  10  21         14.80         42.16        27.13 o                         
   5  10  21        204.99        340.32        39.10 o                         
   6  10  21        697.08        808.78        51.42 o                         
   7  10  21         37.91        106.38        48.32 o                         
   8  10  21        641.67        749.73        60.47 o                         
   1  11  21       1032.37       1247.33        48.12 o                         
   2  11  21        368.62        488.98        36.18 o                         
   3  11  21         93.32        169.77        30.83 o                         
   4  11  21        209.26        269.65        36.79 o                         
   5  11  21       1010.31       1020.48        53.12 o                         
   6  11  21          0.30        106.50        39.31 o                         
   7  11  21        103.72        131.38        44.17 o                         
   0  12  21       3432.34       3256.55       120.80 o                         
   1  12  21        133.81        198.36        32.00 o                         
   2  12  21       2820.65       2415.93        61.45 o                         
   3  12  21         20.02         87.36        31.77 o                         
   4  12  21        523.23        800.48        61.14 o                         
   5  12  21        395.34        568.92        47.35 o                         
   6  12  21        202.88        317.98        43.94 o                         
   7  12  21        262.85        359.43        77.77 o                         
   1  13  21         55.29        123.76        31.91 o                         
   2  13  21        613.68        693.97        52.83 o                         
   3  13  21         33.15        117.30        56.51 o                         
   4  13  21          0.04         52.93        37.18 o                         
   5  13  21         12.92        129.38        37.04 o                         
   6  13  21         84.97        161.10        49.92 o                         
   0  14  21       2676.17       2314.54       104.07 o                         
   1  14  21       1136.23       1261.27        58.01 o                         
   2  14  21         17.85         52.68        38.86 o                         
   3  14  21         30.71         69.95        53.98 o                         
   4  14  21        542.70        674.59        58.02 o                         
   5  14  21          0.62         82.02        46.74 o                         
   1  15  21         69.39        101.63        45.14 o                         
   2  15  21        281.46        317.28        70.00 o                         
   3  15  21        103.24        145.70        57.97 o                         
   4  15  21         32.69         36.74        44.10 o                         
   0  16  21        400.74        450.67       100.04 o                         
   1  16  21       1850.09       1824.85        76.43 o                         
   2  16  21          0.12          8.67        44.71 o                         
   0   0  22        249.92        254.73       106.41 o                         
   1   0  22        106.05        138.68        40.95 o                         
   2   0  22       1003.89        918.06        59.05 o                         
   3   0  22         46.86         88.62        43.38 o                         
   4   0  22        106.93         89.86        51.27 o                         
   5   0  22         12.25        -20.17        48.66 o                         
   6   0  22        444.03        700.75        86.91 o                         
   7   0  22        425.79        374.74        76.82 o                         
   8   0  22          3.97        -80.87        84.65 o                         
   9   0  22        751.97        608.44       134.46 o                         
  10   0  22          4.87        172.12        88.63 o                         
   1   1  22        160.54        157.77        25.16 o                         
   2   1  22         89.58         73.23        24.11 o                         
   3   1  22       3201.60       2852.31        64.07 o                         
   4   1  22        295.82        329.51        44.89 o                         
   5   1  22        449.17        473.42        53.23 o                         
   6   1  22       2497.87       2247.26        85.37 o                         
   7   1  22        229.68        214.91        48.41 o                         
   8   1  22        103.12         39.35        54.93 o                         
   9   1  22        507.06        517.43        78.89 o                         
  10   1  22         43.75        112.78        56.70 o                         
   0   2  22        150.23        163.77        52.13 o                         
   1   2  22       1221.74       1062.52        40.68 o                         
   2   2  22        923.79        970.55        47.60 o                         
   3   2  22        699.49        757.55        46.34 o                         
   4   2  22       5432.54       4528.62        98.86 o                         
   5   2  22       3246.98       2741.00        88.15 o                         
   6   2  22         83.35        112.89        41.91 o                         
   7   2  22        810.87        806.92        68.31 o                         
   8   2  22         36.29         73.29        58.80 o                         
   9   2  22         85.08        121.29        62.68 o                         
  10   2  22        143.36        150.35        48.96 o                         
   1   3  22        274.91        340.61        34.61 o                         
   2   3  22         88.29        125.86        26.77 o                         
   3   3  22        789.79        842.77        53.14 o                         
   4   3  22       2925.06       2582.67        81.90 o                         
   5   3  22         63.91        116.12        40.23 o                         
   6   3  22       3269.12       2934.22        97.50 o                         
   7   3  22        224.06        230.55        56.25 o                         
   8   3  22        679.54        736.26        86.24 o                         
   9   3  22        159.56        223.66        60.65 o                         
   0   4  22         67.71         89.50        41.94 o                         
   1   4  22         43.69        105.90        26.21 o                         
   2   4  22        671.98        685.79        50.94 o                         
   3   4  22        477.19        523.79        44.06 o                         
   4   4  22        389.75        505.92        53.33 o                         
   5   4  22        749.56        750.18        61.88 o                         
   6   4  22       1113.97       1073.93        77.57 o                         
   7   4  22        133.76        203.78        61.40 o                         
   8   4  22         20.55         78.07        57.70 o                         
   9   4  22          2.52         27.15        43.80 o                         
   1   5  22        997.68        982.54        48.67 o                         
   2   5  22       1360.08       1568.32        63.44 o                         
   3   5  22       1980.93       1970.11        65.22 o                         
   4   5  22        305.72        400.73        47.12 o                         
   5   5  22       2288.79       2076.47        90.63 o                         
   6   5  22         85.48         36.33        48.07 o                         
   7   5  22        127.19        224.77        71.23 o                         
   8   5  22        259.22        254.58        60.59 o                         
   9   5  22         76.09        104.95        72.30 o                         
   0   6  22        147.29        173.05        32.57 o                         
   1   6  22        493.97        566.31        35.21 o                         
   2   6  22        216.61        304.70        32.76 o                         
   3   6  22       2112.77       1858.32        70.81 o                         
   4   6  22         90.31        117.83        37.78 o                         
   5   6  22        238.54        304.82        51.43 o                         
   6   6  22         29.90         -4.20        40.51 o                         
   7   6  22          5.26        -34.12        48.91 o                         
   8   6  22        208.81        232.06        46.84 o                         
   9   6  22         34.87          2.88        54.64 o                         
   1   7  22         23.80         45.93        22.25 o                         
   2   7  22       1484.61       1437.81        52.34 o                         
   3   7  22       1681.52       1590.55        52.33 o                         
   4   7  22       2083.33       1883.32        63.12 o                         
   5   7  22       1717.48       1595.77        71.31 o                         
   6   7  22        349.79        360.92        49.78 o                         
   7   7  22        518.52        539.21        58.82 o                         
   8   7  22        111.04         92.83        48.53 o                         
   9   7  22        168.40        189.89        43.27 o                         
   0   8  22        727.16        885.17        57.98 o                         
   1   8  22        420.18        555.76        35.31 o                         
   2   8  22        185.67        325.78        34.13 o                         
   3   8  22        536.88        565.61        46.20 o                         
   4   8  22         63.26         72.96        38.24 o                         
   5   8  22        679.99        716.65        53.97 o                         
   6   8  22          9.31         -1.86        69.34 o                         
   7   8  22        288.61        411.62        49.29 o                         
   8   8  22        143.85        221.43        45.49 o                         
   1   9  22        162.13        251.23        30.24 o                         
   2   9  22       8280.74       6945.97        88.05 o                         
   3   9  22        145.14        217.37        30.52 o                         
   4   9  22        447.45        574.63        43.87 o                         
   5   9  22        193.07        217.44        33.86 o                         
   6   9  22         47.27          0.85        38.34 o                         
   7   9  22        813.64       1004.79        93.44 o                         
   8   9  22        218.91        327.96        51.52 o                         
   0  10  22        671.93        937.38        79.76 o                         
   1  10  22        242.23        307.21        32.50 o                         
   2  10  22        955.69       1079.91        51.12 o                         
   3  10  22        120.12        180.01        33.33 o                         
   4  10  22        596.28        776.74        47.47 o                         
   5  10  22        505.95        584.17        46.73 o                         
   6  10  22         21.00         24.05        41.11 o                         
   7  10  22        123.78        186.72        69.46 o                         
   1  11  22         35.06        118.33        30.64 o                         
   2  11  22        968.87       1170.56        53.06 o                         
   3  11  22        116.82        121.91        34.01 o                         
   4  11  22        231.27        294.82        38.16 o                         
   5  11  22          1.60         51.47        39.25 o                         
   6  11  22          4.02        123.04        49.33 o                         
   7  11  22        111.65        158.88        45.47 o                         
   0  12  22        950.32        989.94        88.90 o                         
   1  12  22       1059.54       1158.22        55.44 o                         
   2  12  22        176.41        225.46        35.96 o                         
   3  12  22        117.20        170.63        44.38 o                         
   4  12  22        107.55        174.56        38.43 o                         
   5  12  22          0.37         56.34        42.31 o                         
   6  12  22          1.65         42.51        45.47 o                         
   1  13  22       2727.17       2596.58        75.53 o                         
   2  13  22         28.81         88.34        35.74 o                         
   3  13  22         32.94         82.34        44.88 o                         
   4  13  22          0.28          9.91        37.15 o                         
   5  13  22        267.34        383.43        44.66 o                         
   0  14  22        652.50        805.94        95.25 o                         
   1  14  22        603.06        694.98        52.99 o                         
   2  14  22        639.53        770.44        58.51 o                         
   3  14  22        470.29        570.72        73.34 o                         
   4  14  22        104.50        231.03        60.11 o                         
   1  15  22         62.20        147.53        41.84 o                         
   2  15  22         34.93        184.88        46.83 o                         
   3  15  22        115.44        335.85        53.99 o                         
   1   1  23        162.23        148.40        25.86 o                         
   2   1  23        527.65        555.72        48.30 o                         
   3   1  23        107.18        133.62        37.06 o                         
   4   1  23       1687.26       1475.77        70.30 o                         
   5   1  23        131.81        175.90        49.97 o                         
   6   1  23         57.29        142.27        44.62 o                         
   7   1  23        316.43        251.13        58.84 o                         
   8   1  23         22.82         52.08        49.52 o                         
   9   1  23        202.94        252.49        68.73 o                         
   0   2  23         49.57         74.73        72.37 o                         
   1   2  23         67.91         40.87        25.23 o                         
   2   2  23        204.36        189.49        35.06 o                         
   3   2  23        304.84        263.12        42.73 o                         
   4   2  23        629.03        618.91        58.10 o                         
   5   2  23        216.76        233.81        43.99 o                         
   6   2  23       1127.76       1184.48        73.78 o                         
   7   2  23         45.37         46.65        49.63 o                         
   8   2  23        341.56        274.04        62.72 o                         
   9   2  23        175.45        170.76        76.92 o                         
   1   3  23        416.44        380.29        35.18 o                         
   2   3  23        187.38        179.39        34.00 o                         
   3   3  23        154.65        120.38        45.34 o                         
   4   3  23         55.77         81.55        37.91 o                         
   5   3  23        192.66        168.67        43.50 o                         
   6   3  23        993.45        982.33        71.03 o                         
   7   3  23        436.58        327.85        63.18 o                         
   8   3  23        215.01        213.99        67.43 o                         
   9   3  23         35.16         16.67        58.16 o                         
   0   4  23          4.91         32.34        39.19 o                         
   1   4  23         14.62         28.01        28.19 o                         
   2   4  23       1522.90       1499.76        67.95 o                         
   3   4  23        503.65        627.12        55.27 o                         
   4   4  23          0.24         61.61        40.49 o                         
   5   4  23         44.53         45.67        39.68 o                         
   6   4  23         27.92         47.76        40.80 o                         
   7   4  23          0.24         49.39        50.44 o                         
   8   4  23        184.97        162.97        64.14 o                         
   9   4  23         26.79        -18.03        57.95 o                         
   1   5  23        629.03        538.03        50.50 o                         
   2   5  23       1626.83       1506.73        75.94 o                         
   3   5  23         77.30         85.84        39.09 o                         
   4   5  23        386.15        406.09        60.34 o                         
   5   5  23         24.83         40.19        41.63 o                         
   6   5  23          6.83        -38.00        38.00 o                         
   7   5  23        276.66        280.03        63.13 o                         
   8   5  23         34.86        122.10        61.87 o                         
   9   5  23         10.79         41.37        73.34 o                         
   0   6  23       3711.63       3176.47        74.62 o                         
   1   6  23        144.67        176.97        29.95 o                         
   2   6  23         71.85         64.93        33.68 o                         
   3   6  23        135.58        161.87        42.94 o                         
   4   6  23        856.71        918.89        77.21 o                         
   5   6  23        231.66        244.20        50.49 o                         
   6   6  23        642.47        715.65        70.89 o                         
   7   6  23        578.30        449.70        66.33 o                         
   8   6  23          0.84         33.26        59.28 o                         
   1   7  23         59.73        131.81        27.13 o                         
   2   7  23        193.83        270.45        35.27 o                         
   3   7  23        289.85        428.09        43.20 o                         
   4   7  23         41.02         30.77        45.78 o                         
   5   7  23       1143.01       1196.11        84.70 o                         
   6   7  23         25.13        -45.99        45.99 o                         
   7   7  23         39.15        102.35        43.34 o                         
   8   7  23       1330.11       1171.41       103.75 o                         
   0   8  23       1924.71       1755.93        75.42 o                         
   1   8  23        166.07        221.99        30.32 o                         
   2   8  23         21.49         92.25        30.82 o                         
   3   8  23         78.34        105.45        30.79 o                         
   4   8  23          7.89        -25.54        29.75 o                         
   5   8  23        780.35        781.99        72.89 o                         
   6   8  23        203.71        172.94        48.27 o                         
   7   8  23        348.02        451.75        67.90 o                         
   8   8  23       1784.38       1814.07       119.85 o                         
   1   9  23        690.93        848.95        45.38 o                         
   2   9  23        283.55        389.78        36.91 o                         
   3   9  23          7.65         64.95        37.85 o                         
   4   9  23        371.19        419.69        44.69 o                         
   5   9  23         28.19         37.11        40.01 o                         
   6   9  23         53.83         65.74        42.34 o                         
   7   9  23        183.97        380.64        54.99 o                         
   0  10  23       1081.23       1084.17        78.29 o                         
   1  10  23        776.93        922.52        50.15 o                         
   2  10  23        127.32        226.31        36.60 o                         
   3  10  23        817.69       1006.59        63.06 o                         
   4  10  23        293.55        329.82        48.93 o                         
   5  10  23        481.14        555.33        62.91 o                         
   6  10  23         13.63         30.22        46.22 o                         
   7  10  23         25.01        103.99        43.42 o                         
   1  11  23        438.63        425.55        43.10 o                         
   2  11  23        611.11        672.59        45.36 o                         
   3  11  23          2.49         50.01        29.44 o                         
   4  11  23        221.01        287.27        65.51 o                         
   5  11  23        340.53        398.05        45.59 o                         
   6  11  23          9.59         41.32        50.17 o                         
   0  12  23       1197.82       1054.17        85.76 o                         
   1  12  23         15.59        113.05        53.68 o                         
   2  12  23        269.50        369.68        40.68 o                         
   3  12  23         70.10          4.18        45.17 o                         
   4  12  23          1.42        117.13        50.07 o                         
   5  12  23         28.93         79.07        41.55 o                         
   1  13  23         84.58        201.23        36.52 o                         
   2  13  23         81.36        113.76        37.76 o                         
   3  13  23          0.05         54.78        40.98 o                         
   4  13  23        104.27        152.04        47.15 o                         
   0  14  23       1105.92       1171.06        95.12 o                         
   1  14  23        517.22        632.87        52.51 o                         
   2  14  23         77.05        213.63        64.49 o                         
   3  14  23          0.05         43.53        68.17 o                         
   0   0  24        958.28        893.00       177.34 o                         
   1   0  24        522.61        433.68       115.25 o                         
   2   0  24          8.73         78.51        46.33 o                         
   3   0  24        851.53        952.96        81.97 o                         
   4   0  24        331.57        322.73        64.88 o                         
   5   0  24        797.82        714.40        83.06 o                         
   6   0  24        667.67        663.08       123.75 o                         
   7   0  24        488.91        631.54       102.00 o                         
   8   0  24       1054.83       1085.68       127.51 o                         
   9   0  24          0.18         58.71        78.13 o                         
   1   1  24         47.92         81.69        37.44 o                         
   2   1  24        698.02        702.11        74.01 o                         
   3   1  24        162.55        183.67        37.60 o                         
   4   1  24         41.29         22.35        35.47 o                         
   5   1  24        242.87        241.08        45.45 o                         
   6   1  24        161.35        199.86        46.92 o                         
   7   1  24          8.10         17.27        48.63 o                         
   8   1  24          0.29         77.38        52.36 o                         
   9   1  24         25.10         11.78        52.80 o                         
   0   2  24       1013.89        901.34       144.07 o                         
   1   2  24        488.84        425.35        43.88 o                         
   2   2  24         25.75          6.27        35.57 o                         
   3   2  24        701.62        654.64        56.79 o                         
   4   2  24        265.38        187.93        42.12 o                         
   5   2  24         89.90         64.57        39.70 o                         
   6   2  24        359.19        272.77        49.25 o                         
   7   2  24        416.55        323.47        61.93 o                         
   8   2  24          0.03         51.13        51.63 o                         
   9   2  24         22.78         15.99        53.88 o                         
   1   3  24        209.16        185.68        35.93 o                         
   2   3  24       2193.47       1825.79        66.49 o                         
   3   3  24       1475.77       1220.73        72.59 o                         
   4   3  24        312.95        259.34        44.48 o                         
   5   3  24        166.05        156.37        42.53 o                         
   6   3  24          3.56         31.96        44.30 o                         
   7   3  24         24.25        -21.19        50.22 o                         
   8   3  24          0.00         14.27        50.02 o                         
   9   3  24        301.92        271.76        73.94 o                         
   0   4  24        406.74        218.42        90.51 o                         
   1   4  24         22.46         95.19        33.51 o                         
   2   4  24        963.27       1049.40        73.05 o                         
   3   4  24        318.21        412.61        49.37 o                         
   4   4  24        611.82        684.20        73.26 o                         
   5   4  24        593.03        538.62        59.95 o                         
   6   4  24        471.00        452.09        56.39 o                         
   7   4  24          0.03         99.28        54.91 o                         
   8   4  24        796.11        887.54       107.03 o                         
   1   5  24        663.94        610.00        61.96 o                         
   2   5  24          2.75          5.69        34.00 o                         
   3   5  24        117.88        164.68        44.26 o                         
   4   5  24        197.47        183.63        42.76 o                         
   5   5  24         57.22        205.05        47.77 o                         
   6   5  24          0.39         -3.95        45.94 o                         
   7   5  24        181.99        207.42        59.74 o                         
   8   5  24         23.12         51.45        54.10 o                         
   0   6  24        861.49        794.83        60.12 o                         
   1   6  24        186.66        257.79        35.13 o                         
   2   6  24        274.11        175.37        41.22 o                         
   3   6  24         20.09         30.83        44.54 o                         
   4   6  24          3.62          8.68        38.33 o                         
   5   6  24        352.76        436.95        55.41 o                         
   6   6  24         44.75         61.01        47.52 o                         
   7   6  24          0.01        -25.31        51.69 o                         
   8   6  24         89.67        201.36        65.25 o                         
   1   7  24        223.70        268.81        35.69 o                         
   2   7  24          2.23          7.42        29.30 o                         
   3   7  24        144.13        132.23        44.82 o                         
   4   7  24        655.35        706.41        65.76 o                         
   5   7  24          7.77         -1.34        42.06 o                         
   6   7  24         30.85        -15.62        85.24 o                         
   7   7  24          9.23         34.27        54.51 o                         
   8   7  24         61.00         37.40        86.83 o                         
   0   8  24        685.68        884.79       104.70 o                         
   1   8  24        209.38        311.65        32.42 o                         
   2   8  24       1674.84       1554.99        88.83 o                         
   3   8  24          7.41         19.08        31.00 o                         
   4   8  24        795.45        836.31        59.71 o                         
   5   8  24        805.06        846.46        78.91 o                         
   6   8  24        146.72         53.64        54.09 o                         
   7   8  24         32.06        104.22        62.37 o                         
   1   9  24         11.57         58.99        29.88 o                         
   2   9  24        124.03        207.44        37.97 o                         
   3   9  24        142.29        251.25        40.17 o                         
   4   9  24         19.32         78.69        34.38 o                         
   5   9  24        123.66        139.40        47.34 o                         
   6   9  24         37.52         75.42        52.52 o                         
   7   9  24         13.42         10.38        45.93 o                         
   0  10  24        178.08        362.26        74.74 o                         
   1  10  24         35.91        135.83        38.95 o                         
   2  10  24         13.36        108.10        38.24 o                         
   3  10  24         53.20        129.81        56.91 o                         
   4  10  24         15.37         25.35        34.62 o                         
   5  10  24        137.48        191.17        45.39 o                         
   6  10  24         13.26         28.57        44.45 o                         
   1  11  24        195.92        295.80        50.14 o                         
   2  11  24        816.49        850.97        63.54 o                         
   3  11  24        436.38        467.92        72.66 o                         
   4  11  24        123.58        169.57        55.55 o                         
   5  11  24         57.76        108.88        43.21 o                         
   0  12  24        959.55        903.58        80.74 o                         
   1  12  24       1335.70       1306.21        63.27 o                         
   2  12  24        675.71        815.82        56.29 o                         
   3  12  24         13.54        106.83        47.87 o                         
   4  12  24          2.21        111.91        48.67 o                         
   5  12  24          2.23         70.06        39.70 o                         
   1  13  24         88.74        120.85        41.07 o                         
   2  13  24          3.13         37.42        40.62 o                         
   3  13  24         33.08         53.06        53.14 o                         
   0  14  24       1068.52       1090.06        94.11 o                         
   1  14  24       3218.92       2727.92        87.92 o                         
   1   1  25          0.49         -8.46        45.35 o                         
   2   1  25        228.88        280.14        41.72 o                         
   3   1  25        496.85        433.84        44.78 o                         
   4   1  25         53.79        165.39        40.62 o                         
   5   1  25        869.96        790.88        61.65 o                         
   6   1  25         10.60          5.61        39.74 o                         
   7   1  25         51.21        130.00        54.17 o                         
   8   1  25          2.55         22.39        51.94 o                         
   0   2  25       2730.27       2173.08       153.33 o                         
   1   2  25         36.47         11.88        35.99 o                         
   2   2  25       1134.20        922.43        65.37 o                         
   3   2  25        697.90        672.16        58.94 o                         
   4   2  25        100.86        162.08        41.19 o                         
   5   2  25         70.03         57.99        39.33 o                         
   6   2  25        109.84        136.77        47.78 o                         
   7   2  25          0.16         -4.10        66.32 o                         
   8   2  25        167.44        232.51        61.69 o                         
   1   3  25        909.86        667.39        54.54 o                         
   2   3  25          4.67         22.60        33.78 o                         
   3   3  25         15.45         41.43        38.27 o                         
   4   3  25        209.20        165.87        46.44 o                         
   5   3  25         89.83         81.16        40.02 o                         
   6   3  25        413.06        379.50        53.68 o                         
   7   3  25        396.97        365.54        65.67 o                         
   8   3  25        213.39        224.75        62.49 o                         
   0   4  25        394.45        387.46        96.72 o                         
   1   4  25         16.56         38.72        32.94 o                         
   2   4  25         65.63         94.65        39.73 o                         
   3   4  25         68.23         72.58        39.91 o                         
   4   4  25        509.01        545.87        56.29 o                         
   5   4  25        100.33         85.62        46.13 o                         
   6   4  25        109.16         98.44        44.72 o                         
   7   4  25         55.78        147.78        54.47 o                         
   8   4  25        129.69        168.55        60.48 o                         
   1   5  25        119.53        161.35        38.70 o                         
   2   5  25       1658.60       1392.45        89.35 o                         
   3   5  25        395.38        390.12        47.77 o                         
   4   5  25         87.72        131.21        42.47 o                         
   5   5  25        664.14        699.12        66.48 o                         
   6   5  25        136.45         30.76        46.69 o                         
   7   5  25        364.08        408.12        69.21 o                         
   8   5  25         19.26        -48.43        52.78 o                         
   0   6  25       2248.63       1927.24       121.94 o                         
   1   6  25        580.61        502.10        47.85 o                         
   2   6  25        129.83         64.25        36.67 o                         
   3   6  25        362.36        329.40        46.71 o                         
   4   6  25        272.85        223.04        48.53 o                         
   5   6  25          8.44         -6.87        46.96 o                         
   6   6  25         17.64         28.44        52.37 o                         
   7   6  25         17.14         19.56        60.41 o                         
   1   7  25         20.67         22.19        28.95 o                         
   2   7  25        571.63        561.60        61.29 o                         
   3   7  25         46.59         83.20        40.58 o                         
   4   7  25        314.97        236.78        50.36 o                         
   5   7  25        256.88        317.52        53.23 o                         
   6   7  25         13.42         19.26        72.45 o                         
   7   7  25        102.26        148.58        79.43 o                         
   0   8  25        544.66        558.68        97.46 o                         
   1   8  25        621.56        675.20        47.82 o                         
   2   8  25        937.34       1078.62        77.56 o                         
   3   8  25        476.38        511.94        55.53 o                         
   4   8  25        195.92        253.92        51.69 o                         
   5   8  25         79.35        190.65        64.48 o                         
   6   8  25         94.06         67.78        60.56 o                         
   7   8  25         39.10        106.56        61.02 o                         
   1   9  25        237.81        320.52        49.86 o                         
   2   9  25          1.94         40.65        38.20 o                         
   3   9  25          7.39          3.20        35.30 o                         
   4   9  25        770.09        753.38        57.70 o                         
   5   9  25         27.68         65.02        62.25 o                         
   6   9  25        122.33        118.36        59.83 o                         
   0  10  25        767.38        888.83        75.98 o                         
   1  10  25        233.21        315.76        38.29 o                         
   2  10  25        111.18        140.59        40.24 o                         
   3  10  25         51.50         32.00        34.78 o                         
   4  10  25         29.87         83.36        38.38 o                         
   5  10  25         84.50         66.12        47.38 o                         
   1  11  25        755.22        799.19        55.60 o                         
   2  11  25        264.10        381.29        69.53 o                         
   3  11  25          1.04         16.20        34.37 o                         
   4  11  25        306.31        429.40        54.17 o                         
   5  11  25         75.07        119.12        47.43 o                         
   0  12  25        123.15        281.71        61.26 o                         
   1  12  25         13.30         82.57        35.56 o                         
   2  12  25        107.88        124.40        41.68 o                         
   3  12  25         42.46        149.67        40.96 o                         
   4  12  25         22.10         73.74        49.98 o                         
   1  13  25         48.21         83.25        39.13 o                         
   2  13  25        105.29        171.42        56.26 o                         
   0   0  26       1609.08       1545.95       220.87 o                         
   1   0  26       1795.82       1481.59       153.18 o                         
   2   0  26        136.04        182.93        60.06 o                         
   3   0  26       1156.94       1091.24        88.09 o                         
   4   0  26         24.46         37.96        51.68 o                         
   5   0  26         29.41         65.47        57.32 o                         
   6   0  26         80.20         50.09        76.82 o                         
   7   0  26        149.49         89.05       124.35 o                         
   8   0  26         60.11        291.52       112.17 o                         
   1   1  26        423.86        300.19        64.62 o                         
   2   1  26       1016.02        864.80        66.92 o                         
   3   1  26        238.11        178.79        42.03 o                         
   4   1  26        146.97        120.66        39.13 o                         
   5   1  26          9.38        -17.87        36.98 o                         
   6   1  26          6.53          2.55        40.78 o                         
   7   1  26         80.08        101.31        54.11 o                         
   8   1  26        463.55        501.66        71.14 o                         
   0   2  26       1520.46       1238.37       164.45 o                         
   1   2  26       1503.20       1068.59       104.67 o                         
   2   2  26        590.50        573.53        81.96 o                         
   3   2  26         96.83         88.26        38.55 o                         
   4   2  26         89.41        146.28        40.04 o                         
   5   2  26         43.99         54.22        39.38 o                         
   6   2  26          0.03         87.11        45.03 o                         
   7   2  26          9.65          6.98        50.51 o                         
   8   2  26          1.17         79.18        61.55 o                         
   1   3  26        112.29         84.01        43.72 o                         
   2   3  26        481.17        452.52        45.56 o                         
   3   3  26        228.51        219.48        41.29 o                         
   4   3  26          0.02         -4.71        40.21 o                         
   5   3  26          8.01         11.96        42.89 o                         
   6   3  26         93.43        112.73        47.06 o                         
   7   3  26         83.10        193.07        64.05 o                         
   0   4  26        511.05        411.99       101.44 o                         
   1   4  26        500.25        542.62        53.70 o                         
   2   4  26        291.08        300.00        62.27 o                         
   3   4  26          4.45         90.26        36.94 o                         
   4   4  26        253.33        195.36        46.72 o                         
   5   4  26         11.98         34.24        47.89 o                         
   6   4  26         45.15          4.05        44.49 o                         
   7   4  26        235.04        205.27        60.58 o                         
   1   5  26        337.21        367.18        46.29 o                         
   2   5  26         43.57         -2.33        34.08 o                         
   3   5  26        137.06        145.25        42.15 o                         
   4   5  26        130.40        178.66        43.37 o                         
   5   5  26          2.31         67.86        42.93 o                         
   6   5  26         73.64        110.64        76.78 o                         
   7   5  26        129.13        173.72        71.44 o                         
   0   6  26          3.84         88.79       103.32 o                         
   1   6  26         46.73         44.82        32.96 o                         
   2   6  26        565.15        633.81        52.85 o                         
   3   6  26        181.76        184.14        42.48 o                         
   4   6  26        137.13        119.52        45.78 o                         
   5   6  26          9.14        -22.23        46.13 o                         
   6   6  26         21.70         -5.60        61.50 o                         
   7   6  26         93.44        111.80        64.21 o                         
   1   7  26        182.85        132.99        39.08 o                         
   2   7  26        153.62        152.49        48.98 o                         
   3   7  26         13.54         31.99        60.68 o                         
   4   7  26        430.84        585.24        99.09 o                         
   5   7  26         21.18         26.75        59.11 o                         
   6   7  26         30.39         28.91        71.02 o                         
   0   8  26         42.48        109.43        81.20 o                         
   1   8  26        568.67        500.48        53.42 o                         
   2   8  26          2.91        120.87        36.53 o                         
   3   8  26         99.42        189.83        45.99 o                         
   4   8  26        604.66        652.99        63.06 o                         
   5   8  26         19.78         24.59        48.41 o                         
   6   8  26         12.53        120.89        71.62 o                         
   1   9  26         42.74         43.50        32.03 o                         
   2   9  26          6.42         42.53        37.58 o                         
   3   9  26          0.05         57.79        39.38 o                         
   4   9  26          0.11         14.52        44.68 o                         
   5   9  26        243.02        229.22        62.89 o                         
   0  10  26         93.32        247.29        62.94 o                         
   1  10  26        128.96         47.39        37.60 o                         
   2  10  26         52.07        120.65        38.03 o                         
   3  10  26        158.69        207.29        38.58 o                         
   4  10  26        212.86        213.91        66.72 o                         
   5  10  26         92.76        251.05        61.09 o                         
   1  11  26         36.39         41.43        35.41 o                         
   2  11  26        128.78        164.92        42.18 o                         
   3  11  26        104.05        103.69        42.00 o                         
   4  11  26         28.26         50.01        77.01 o                         
   0  12  26        419.71        426.54        68.73 o                         
   1  12  26         13.75         31.08        38.47 o                         
   2  12  26          5.05        -24.71        41.84 o                         
   1   1  27         29.27         77.55        53.12 o                         
   2   1  27          9.75         63.10        33.79 o                         
   3   1  27        105.39        111.53        41.60 o                         
   4   1  27         17.11         56.37        36.19 o                         
   5   1  27         27.60          6.36        37.08 o                         
   6   1  27          0.07        -34.74        46.24 o                         
   7   1  27         64.53        133.94        83.88 o                         
   0   2  27         50.32        178.59        83.78 o                         
   1   2  27        241.06        289.52        64.85 o                         
   2   2  27        344.42        300.17        59.87 o                         
   3   2  27        145.94        182.84        40.13 o                         
   4   2  27         26.83         43.85        39.51 o                         
   5   2  27          0.20         43.65        42.59 o                         
   6   2  27          8.59         34.85        42.92 o                         
   7   2  27        137.07        151.10        57.52 o                         
   1   3  27        468.49        352.83        68.84 o                         
   2   3  27          2.82        -17.00        31.65 o                         
   3   3  27        505.78        493.55        53.46 o                         
   4   3  27         47.35        103.09        41.35 o                         
   5   3  27         92.85         73.57        59.48 o                         
   6   3  27         44.75         52.33        46.64 o                         
   7   3  27         38.88        214.80        93.73 o                         
   0   4  27        128.84        194.28        88.08 o                         
   1   4  27        497.37        395.26        57.95 o                         
   2   4  27         19.10         58.95        45.53 o                         
   3   4  27        566.90        609.77        59.05 o                         
   4   4  27          8.12         -1.29        38.58 o                         
   5   4  27         48.18         62.03        63.79 o                         
   6   4  27        148.98        121.92        75.37 o                         
   7   4  27         17.98         28.15        67.53 o                         
   1   5  27        388.59        425.49        85.18 o                         
   2   5  27         22.50         29.91        33.75 o                         
   3   5  27         24.26         68.34        39.89 o                         
   4   5  27          2.62         74.47        41.34 o                         
   5   5  27        130.61        183.48        49.15 o                         
   6   5  27          0.06         35.09        66.21 o                         
   0   6  27         65.32         31.07        70.70 o                         
   1   6  27         55.46         79.70        34.77 o                         
   2   6  27        109.20        149.33        40.01 o                         
   3   6  27          8.41         77.38        40.63 o                         
   4   6  27         50.19        128.79        49.84 o                         
   5   6  27         13.28         53.57        50.54 o                         
   6   6  27         19.66         72.08       104.05 o                         
   1   7  27         85.84         98.93        53.53 o                         
   2   7  27        183.20        195.48        47.91 o                         
   3   7  27          0.06         27.82        50.77 o                         
   4   7  27        180.76        184.21        51.51 o                         
   5   7  27         27.37         52.88        60.53 o                         
   6   7  27         84.54        207.45        91.69 o                         
   0   8  27         36.01         29.87        42.40 o                         
   1   8  27         19.47         12.29        37.68 o                         
   2   8  27         20.23         70.10        52.63 o                         
   3   8  27        220.31        305.13        71.62 o                         
   4   8  27        304.85        358.69        71.83 o                         
   5   8  27        119.40        195.01       124.44 o                         
   1   9  27        394.51        398.80        49.15 o                         
   2   9  27        208.53        255.25        43.97 o                         
   3   9  27        235.41        330.26        52.60 o                         
   4   9  27          0.78         59.80        50.39 o                         
   0  10  27          0.06        -30.67        45.92 o                         
   1  10  27        198.24        201.28        39.38 o                         
   2  10  27         27.88         39.45        48.14 o                         
   3  10  27         25.47         17.49        45.13 o                         
   1  11  27        107.54        103.03        38.41 o                         
   2  11  27        138.77        198.08        70.69 o                         
   0   0  28        371.17        127.36       125.75 o                         
   1   0  28        473.71        278.56        88.71 o                         
   2   0  28          7.14         75.29        89.68 o                         
   3   0  28        488.11        508.42        82.03 o                         
   4   0  28          0.72          8.19        53.53 o                         
   5   0  28        230.54        185.95        70.74 o
[truncated: 11,746 more chars]
