# Supplementary material for: Syntheses and crystal structures of 2-(p-tol­yl)-1H-perimidine hemihydrate and 1-methyl-2-(p-tol­yl)-1H-perimidine
Source: Acta Crystallogr E Crystallogr Commun. 2022 Jan 14;78(Pt 2):169–72. doi: 10.1107/S2056989022000287 (PMC8819453; doi:10.1107/S2056989022000287)
Supplement: Supplementary file 5 [file e-78-00169-2sup9.mol]

2.mol
  ChemDraw11102117162D

 21 24  0  0  0  0  0  0  0  0999 V2000
   -2.6812    1.4289    0.0000 C   0  0  0  0  0  0  0  0  0  0  0  0
   -3.0938    0.7145    0.0000 C   0  0  0  0  0  0  0  0  0  0  0  0
   -2.6812   -0.0000    0.0000 C   0  0  0  0  0  0  0  0  0  0  0  0
   -1.8562   -0.0000    0.0000 C   0  0  0  0  0  0  0  0  0  0  0  0
   -1.4438    0.7145    0.0000 C   0  0  0  0  0  0  0  0  0  0  0  0
   -1.8562    1.4289    0.0000 C   0  0  0  0  0  0  0  0  0  0  0  0
   -3.0938   -0.7145    0.0000 C   0  0  0  0  0  0  0  0  0  0  0  0
   -2.6812   -1.4289    0.0000 C   0  0  0  0  0  0  0  0  0  0  0  0
   -1.8562   -1.4289    0.0000 C   0  0  0  0  0  0  0  0  0  0  0  0
   -1.4438   -0.7145    0.0000 C   0  0  0  0  0  0  0  0  0  0  0  0
   -0.6188   -0.7145    0.0000 N   0  0  0  0  0  0  0  0  0  0  0  0
   -0.2062   -0.0000    0.0000 C   0  0  0  0  0  0  0  0  0  0  0  0
   -0.6188    0.7145    0.0000 N   0  0  0  0  0  0  0  0  0  0  0  0
    0.6188   -0.0000    0.0000 C   0  0  0  0  0  0  0  0  0  0  0  0
    1.0312   -0.7145    0.0000 C   0  0  0  0  0  0  0  0  0  0  0  0
    1.8562   -0.7145    0.0000 C   0  0  0  0  0  0  0  0  0  0  0  0
    2.2687   -0.0000    0.0000 C   0  0  0  0  0  0  0  0  0  0  0  0
    1.8562    0.7145    0.0000 C   0  0  0  0  0  0  0  0  0  0  0  0
    1.0312    0.7145    0.0000 C   0  0  0  0  0  0  0  0  0  0  0  0
    3.0938   -0.0000    0.0000 C   0  0  0  0  0  0  0  0  0  0  0  0
   -0.2062   -1.4289    0.0000 C   0  0  0  0  0  0  0  0  0  0  0  0
  1  2  2  0      
  2  3  1  0      
  3  4  2  0      
  4  5  1  0      
  5  6  2  0      
  6  1  1  0      
  3  7  1  0      
  7  8  2  0      
  8  9  1  0      
  9 10  2  0      
 10  4  1  0      
 10 11  1  0      
 11 12  1  0      
 12 13  2  0      
 13  5  1  0      
 12 14  1  0      
 14 15  2  0      
 15 16  1  0      
 16 17  2  0      
 17 18  1  0      
 18 19  2  0      
 19 14  1  0      
 17 20  1  0      
 11 21  1  0      
M  END
